# Supplementary material for: Identification of extremely GC-rich micro RNAs for RT-qPCR data normalization in human plasma
Source: Front Genet. 2023 Jan 4;13:1058668. doi: 10.3389/fgene.2022.1058668 (PMC9846067; doi:10.3389/fgene.2022.1058668)
Supplement: Supplementary file 1 [file DataSheet1.zip]

Archive with 27 entries (27 files):
- Supporting information/.DS_Store
- Supporting information/Figure_S1_Removal_of_microarray_background.docx
- Supporting information/Figure_S2_Distribution of log2 signal intensities of normalization approaches.docx
- Supporting information/Figure_S3_Melting curves and agarose gels of miRNA assays.docx
- Supporting information/Figure_S4_S-Poly(T) method designed for hsa-miR-1469.docx
- Supporting information/Figure_S5_GeNorm's pairwise variation (V) of putative normalizers.docx
- Supporting information/Figure_S6_miRNAs composing the two most stable NFs.docx
- Supporting information/File_S1_Extended_Methods.DOCX
- Supporting information/Table_S1_Samples_of_microarray_analysis.docx
- Supporting information/Table_S10_STR_profile_of_TR146.xlsx
- Supporting information/Table_S11_Adjustment_of_Cq_values_according_to_actual_amplification_efficiency.xlsx
- Supporting information/Table_S12_Descriptive_statistics_for_miRNA_abundances_measured_by_stem-loop_RT-qPCR..DOCX
- Supporting information/Table_S13_Secondary_structure_of_common_spike-in_controls.docx
- Supporting information/Table_S14_Current_repertoire_of_miRNA_references_for_human_plasma.docx
- Supporting information/Table_S15 Plasma_NFs_ranked_by_NormiRazor.xlsx
- Supporting information/Table_S16_Biological_functions_of_mRNAs_targeted_by_the_most_stable_miRNAs.xlsx
- Supporting information/Table_S17_An_extended_set_of_eight_miRNA_reference_genes_for_RT-qPCR_normalisation_of_human_plasma_samples..DOCX
- Supporting information/Table_S18_GC_content_bias_of_sRNA-seq.xlsx
- Supporting information/Table_S19_Underrepresentation_of_GC-extreme_miRNAs_by_sRNA-seq.docx
- Supporting information/Table_S2_MCI_scores_of_phase-2_probands.xlsx
- Supporting information/Table_S3_Specificity_of_stem-loop_RT-qPCR_assays.xlsx
- Supporting information/Table_S4_Non-normal_GC-content_distribution_of_miRNAs.xlsx
- Supporting information/Table_S5_Statistics_of_underrepresented_GC-extreme_miRNAs_in_sRNA-seq_data_of_human_blood_plasma.docx
- Supporting information/Table_S6_103 miRNA after microarry preprocessing.xlsx
- Supporting information/Table_S7_37_most_consistently_detectable_miRNAs on_microarray.xlsx
- Supporting information/Table_S8_Microarray_normalization_approaches.docx
- Supporting information/Table_S9_Stable_miRNAs_selected_by_microarray_expression_analysis.docx
