# Supplementary material for: Identification of extremely GC-rich micro RNAs for RT-qPCR data normalization in human plasma
Source: Front Genet. 2023 Jan 4;13:1058668. doi: 10.3389/fgene.2022.1058668 (PMC9846067; doi:10.3389/fgene.2022.1058668)
Supplement: Supplementary file 1 [file DataSheet1.zip › Supporting information/Table_S10_STR_profile_of_TR146.xlsx]

## Sheet: STR profile
Table S10 | Authentication of the TR146 cell line by STR profiling.
No.	Locus	Location on chromosome	Core STR marker	Typed alleles	Alleles at Cellosaurus
1	TPOX	2	yes	8, 9	8, 9
2	D3S1358	3		15
3	FGA	4		21, 23
4	CSF1PO	5	yes	11, 13	11, 13
5	D5S818	5	yes	10, 11	10, 11
6	D7S820	7	yes	10, 12	10, 12
7	D8S1179	8		13
8	TH01	11	yes	6, 9	9
9	vWA	12	yes	15, 18	15, 18
10	D13S317	13	yes	11, 14	11, 14
11	Penta_E	15		13, 17
12	D16S539	16	yes	13	13
13	D18S51	18		22
14	D21S11	21		30, 33.2
15	Penta_D	21		10, 12
16	Amelogenin	X/Y	yes	X	X
TR146 cells: squamous carcinoma of human buccal mucosa (accession CVCL_2736; https://web.expasy.org/cellosaurus/CVCL_2736)
In bold: matching alleles
