# Supplementary material for: Identification of extremely GC-rich micro RNAs for RT-qPCR data normalization in human plasma
Source: Front Genet. 2023 Jan 4;13:1058668. doi: 10.3389/fgene.2022.1058668 (PMC9846067; doi:10.3389/fgene.2022.1058668)
Supplement: Supplementary file 1 [file DataSheet1.zip › Supporting information/Table_S11_Adjustment_of_Cq_values_according_to_actual_amplification_efficiency.xlsx]

## Sheet: Cq values at E=1
Table S11 | Cq values of 12 putative miRNA references measured by RT-qPCR in 32 human plasma samples.
No.	Sample	Cq values of reference miRNAs
		miR-93-5p	miR-126-3p	miR-185-5p	miR-320d	miR-425-5p	miR-486-5p	miR-1915-3p	miR-3656	miR-3665	miR-3960	miR-4497	miR-4787-5p	Spike-A
1	#1001	21.5373	23.6222	24.2361	26.6669	23.1561	25.5527	23.1555	24.1028	21.9204	17.7487	25.7852	16.7938	22.1881
2	#1002	20.9955	20.5333	23.1352	24.8165	22.1308	27.2743	22.9084	18.6924	21.85	13.8543	23.5821	15.4409	21.345
3	#1003	23.0937	23.2996	25.391	27.0058	24.2549	26.761	22.9583	24.4927	21.694	18.2941	25.5341	17.3319	22.1837
4	#1004	18.5109	17.7515	22.6415	23.5287	19.9644	19.4229	21.2613	16.5013	21.7621	12.5825	20.2378	12.8639	21.4914
5	#1005	19.459	20.6703	23.1864	24.9024	21.1944	18.2873	21.8616	20.6418	21.7885	13.7107	22.5995	12.8765	21.0676
6	#1006	22.9605	24.3978	24.9522	27.1775	24.3528	21.6918	23.1663	24.5472	21.7797	18.0672	25.7984	16.3379	22.2281
7	#1007	17.7361	16.9428	22.835	23.0994	19.6819	20.2587	22.7307	18.81	21.9578	13.1487	21.4341	14.641	21.0166
8	#1008	20.567	22.6198	24.1226	25.8491	22.1241	20.5744	23.0775	21.8572	21.9438	15.7359	24.3686	15.8735	21.4759
9	#1009	21.3596	23.2378	24.1138	26.1044	22.6246	26.0547	23.0081	23.3448	21.8413	15.5528	24.6462	16.7853	21.2141
10	#1010	22.099	23.3637	24.8365	27.1723	23.4431	25.1212	22.9474	23.249	21.6412	17.9735	25.7647	16.4434	22.1504
11	#1011	21.2442	21.9474	23.9225	25.0877	22.2531	22.4799	22.9019	22.748	21.7533	14.997	25.5539	16.5447	21.5425
12	#1012	22.5209	23.989	26.4822	26.9471	23.8101	22.2391	22.6743	23.9961	21.7731	17.9132	25.5187	16.2724	22.5054
13	#1013	21.5062	22.7959	23.3443	26.0953	23.085	26.7663	23.0818	24.0375	21.9182	17.6509	26.0694	17.1631	21.1009
14	#1014	19.2925	21.5806	23.1975	24.333	20.9231	20.0361	22.6787	22.234	21.9094	13.9646	24.7365	15.3248	20.7415
15	#1015	19.7832	21.7883	23.5956	25.0967	21.7238	18.5258	22.8672	21.4848	21.9336	14.1478	24.8775	14.8795	21.0366
16	#1016	20.567	22.3296	23.8958	25.6028	22.4978	25.8934	23.1186	23.0944	21.8984	14.5141	24.948	16.7389	22.2658
17	#1017	20.1007	22.0733	24.285	24.995	21.6904	20.4449	23.0558	22.8678	21.9644	14.7285	24.9502	15.4367	21.3117
18	#1018	18.018	17.2963	21.5185	23.3525	20.0601	27.1266	22.3637	19.0409	21.8259	13.1612	22.6502	14.4679	21.507
19	#1019	21.928	22.913	25.0478	26.1224	23.1828	20.0429	22.9149	23.4908	21.8303	15.5111	25.5319	15.7722	22.0816
20	#1020	20.3738	21.4038	23.9003	24.5296	21.8038	24.8146	22.8542	22.6696	21.9072	14.1873	24.9855	15.7997	21.061
21	#1021	22.6008	23.3151	25.0945	26.4523	23.4542	27.4476	23.0168	25.3378	22.2743	18.3753	26.043	17.9292	23.2576
22	#1022	22.0058	22.6699	25.6594	26.2964	23.2451	27.2538	23.0688	23.9634	22.0127	15.3238	25.5076	16.5743	22.4588
23	#1023	21.2087	22.5462	22.964	25.4921	22.5845	26.1546	23.0283	22.9876	21.9314	15.6499	25.2895	16.4751	21.6179
24	#1024	22.0724	23.7305	24.3184	26.4952	23.0761	18.712	23.1815	22.87	21.9402	17.1826	24.8577	15.405	23.0091
25	#1025	20.9666	22.6036	26.6512	25.7158	22.3799	27.5468	23.3896	23.2403	22.1292	15.5278	24.8775	17.3362	21.0543
26	#1026	17.8915	16.8831	23.4132	23.4293	19.7754	21.8644	21.413	19.2631	21.7665	13.6815	23.5557	12.6085	20.9278
27	#1027	19.7832	22.1043	24.0493	24.8956	21.6926	20.563	23.1772	22.7851	21.872	14.791	26.032	15.6013	20.6705
28	#1028	21.4729	22.4843	24.2783	25.9801	22.9337	27.3856	23.1988	23.2185	21.9644	15.3335	25.8161	17.0407	21.4093
29	#1029	19.8276	21.6292	24.1315	25.0606	21.5614	25.5437	22.8564	22.3277	21.8918	15.4029	24.9018	16.3463	21.2141
30	#1030	19.8439	21.7088	24.0782	24.7307	21.419	19.0232	22.7827	22.5281	21.9951	14.9034	25.3622	14.9217	21.1786
31	#1031	21.6772	23.6708	24.0826	26.5065	23.0939	23.9925	24.4342	22.7263	21.872	17.73	25.6288	16.112	22.3479
32	#1032	20.3028	22.1396	22.5681	24.8821	21.6659	26.0955	23.0052	23.0595	21.8039	15.1802	25.8139	16.8697	22.1571
