# Supplementary material for: Identification of extremely GC-rich micro RNAs for RT-qPCR data normalization in human plasma
Source: Front Genet. 2023 Jan 4;13:1058668. doi: 10.3389/fgene.2022.1058668 (PMC9846067; doi:10.3389/fgene.2022.1058668)
Supplement: Supplementary file 1 [file DataSheet1.zip › Supporting information/Table_S15 Plasma_NFs_ranked_by_NormiRazor.xlsx]

## Sheet: 2 genes combined
Table S15 | Most stable normalization factors (NFs) for plasma of healthy Caucasian males (all cognitive stress coping conditions): NormiRazor analysis (avaraged stability ranks of the algorithms GeNorm (GN), NormFinder (NF) and BestKeeper (BK)).
No.	Combination of miRNAs	Ranking_GN	Stability_GN	New_Ranking_GN	Ranking_NF	Stability_NF	New_Ranking_NF	Ranking_BK	Stability_BK	New_Ranking_BK	Average	Rank
1	miR-320d + miR-4787-5p	0.0384615	0.0248738	0.102564	0	0.00403875	0	0	0.0242323	0	0.034188	1
2	miR-93-5p + miR-4497	0.0384615	0.0246725	0.0897436	0	0.00474879	0.025641	0	0.0394861	0.0641026	0.0598291	2
3	miR-93-5p + miR-1915-3p	0.0384615	0.0239593	0.0384615	0	0.00506725	0.0512821	0	0.0486198	0.128205	0.0726496	3
4	miR-425-5p + miR-4497	0.0384615	0.0249864	0.115385	0	0.00449865	0.0128205	0	0.0451953	0.102564	0.0769231	4
5	miR-425-5p + miR-4787-5p	0.0384615	0.0257468	0.192308	0	0.00518377	0.0641026	0	0.0244169	0.0128205	0.0897436	5
6	miR-425-5p + miR-320d	0.0384615	0.0205604	0.025641	0	0.00531671	0.0769231	0.0769231	0.0649119	0.294872	0.132479	6
7	miR-320d + miR-4497	0.0384615	0.0255612	0.166667	0	0.00495105	0.0384615	0	0.0539946	0.192308	0.132479	7
8	miR-425-5p + miR-1915-3p	0.0384615	0.0256337	0.179487	0.0769231	0.00602093	0.141026	0	0.046297	0.115385	0.145299	8
9	miR-425-5p + miR-93-5p	0.0384615	0.0204574	0.0128205	0.153846	0.00639153	0.166667	0.0769231	0.0644271	0.282051	0.153846	9
10	miR-320d + miR-93-5p	0.0384615	0.0198607	0	0.0769231	0.00575529	0.128205	0.0769231	0.0676389	0.358974	0.162393	10
11	miR-320d + miR-3656	0.0384615	0.0265037	0.24359	0.153846	0.00643285	0.179487	0	0.0515417	0.166667	0.196581	11
12	miR-93-5p + miR-4787-5p	0.0769231	0.0314239	0.487179	0.153846	0.00667007	0.230769	0	0.0244367	0.025641	0.247863	12
13	miR-93-5p + miR-3665	0.0384615	0.025855	0.205128	0.153846	0.00673129	0.25641	0.0769231	0.0652167	0.307692	0.25641	13
14	Spike-A + miR-126-3p	0.0384615	0.0246297	0.0769231	0.153846	0.00661116	0.205128	0.153846	0.0864109	0.5	0.260684	14
15	miR-4787-5p + miR-185-5p	0.0384615	0.0284433	0.435897	0.0769231	0.00569016	0.102564	0.0769231	0.0639136	0.25641	0.264957	15
16	Spike-A + miR-3656	0.0384615	0.027353	0.346154	0.0769231	0.00570622	0.115385	0.0769231	0.0691626	0.384615	0.282051	16
17	Spike-A + miR-4787-5p	0.0384615	0.0286004	0.461538	0.0769231	0.00543081	0.0897436	0.0769231	0.0667046	0.320513	0.290598	17
18	miR-425-5p + miR-3656	0.0384615	0.0275187	0.384615	0.153846	0.00712678	0.397436	0	0.0416056	0.0897436	0.290598	18
19	miR-93-5p + miR-185-5p	0.0384615	0.024459	0.0641026	0.153846	0.00676176	0.294872	0.384615	0.102285	0.602564	0.320513	19
20	miR-425-5p + miR-3665	0.0384615	0.0275854	0.397436	0.153846	0.0078892	0.474359	0	0.0488259	0.141026	0.337607	20
21	miR-93-5p + Spike-A	0.0384615	0.0243241	0.0512821	0.153846	0.00675613	0.282051	0.461538	0.106932	0.679487	0.337607	21
22	miR-320d + miR-1915-3p	0.0384615	0.0274785	0.371795	0.153846	0.00746484	0.423077	0.0769231	0.0622205	0.230769	0.34188	22
23	miR-1915-3p + miR-3960	0.0384615	0.0267821	0.294872	0.153846	0.00691053	0.320513	0.153846	0.0796638	0.435897	0.350427	23
24	miR-425-5p + miR-185-5p	0.0384615	0.0249912	0.128205	0.153846	0.00674108	0.269231	0.461538	0.106799	0.666667	0.354701	24
25	miR-1915-3p + miR-3656	0.153846	0.0350044	0.512821	0.0769231	0.00617259	0.153846	0.153846	0.0796136	0.423077	0.363248	25
26	miR-3665 + miR-126-3p	0.0384615	0.0260673	0.217949	0.153846	0.00668599	0.24359	0.384615	0.103435	0.641026	0.367521	26
27	miR-425-5p + Spike-A	0.0384615	0.0252367	0.141026	0.153846	0.00704561	0.384615	0.384615	0.102153	0.589744	0.371795	27
28	miR-320d + miR-126-3p	0.0384615	0.0254997	0.153846	0.230769	0.00833294	0.525641	0.153846	0.081886	0.448718	0.376068	28
29	miR-1915-3p + miR-126-3p	0.0384615	0.0266408	0.269231	0.153846	0.00700465	0.358974	0.307692	0.0955817	0.512821	0.380342	29
30	miR-425-5p + miR-126-3p	0.0384615	0.0266732	0.282051	0.307692	0.00897763	0.564103	0.0769231	0.068694	0.371795	0.405983	30
31	miR-93-5p + miR-3656	0.538462	0.0578082	0.717949	0.230769	0.00829283	0.487179	0	0.0352557	0.0512821	0.418803	31
32	miR-3656 + miR-3665	0.153846	0.0350112	0.525641	0.153846	0.00654602	0.192308	0.384615	0.0991693	0.576923	0.431624	32
33	miR-4497 + Spike-A	0.0384615	0.0286221	0.474359	0.153846	0.0069854	0.346154	0.153846	0.0862321	0.487179	0.435897	33
34	miR-3665 + miR-3960	0.0384615	0.0274542	0.358974	0.153846	0.00691853	0.333333	0.384615	0.103162	0.628205	0.440171	34
35	miR-425-5p + miR-3960	0.0384615	0.0270121	0.320513	0.307692	0.00991607	0.666667	0.0769231	0.0667209	0.333333	0.440171	35
36	miR-320d + miR-3960	0.0384615	0.0262498	0.230769	0.307692	0.00946142	0.628205	0.153846	0.085263	0.474359	0.444444	36
37	miR-4497 + miR-4787-5p	0.384615	0.0524794	0.692308	0.153846	0.00713948	0.410256	0.0769231	0.0628412	0.24359	0.448718	37
38	miR-1915-3p + miR-4787-5p	0.153846	0.0362257	0.589744	0.153846	0.0066629	0.217949	0.384615	0.0988202	0.564103	0.457265	38
39	miR-185-5p + miR-126-3p	0.0384615	0.0268267	0.307692	0.230769	0.00829533	0.5	0.384615	0.102379	0.615385	0.474359	39
40	miR-320d + miR-185-5p	0.0384615	0.0266028	0.25641	0.153846	0.00776774	0.448718	0.538462	0.140514	0.75641	0.487179	40
41	miR-4497 + miR-3960	0.384615	0.0524644	0.679487	0.307692	0.00924879	0.589744	0.0769231	0.061898	0.217949	0.495726	41
42	miR-4497 + miR-185-5p	0.0384615	0.0285826	0.448718	0.153846	0.00702963	0.371795	0.538462	0.11575	0.692308	0.504274	42
43	miR-185-5p + miR-3960	0.0384615	0.0277454	0.410256	0.307692	0.00897194	0.551282	0.384615	0.0983421	0.551282	0.504274	43
44	miR-185-5p + miR-3656	0.153846	0.0350636	0.538462	0.153846	0.00777573	0.461538	0.384615	0.0967604	0.525641	0.508547	44
45	miR-320d + miR-3665	0.153846	0.0347496	0.5	0.307692	0.00946263	0.641026	0.0769231	0.0718912	0.397436	0.512821	45
46	miR-4787-5p + miR-126-3p	0.538462	0.0592491	0.769231	0.307692	0.0105558	0.705128	0	0.0407194	0.0769231	0.517094	46
47	miR-4787-5p + miR-3665	0.153846	0.0365002	0.602564	0.153846	0.00682184	0.307692	0.384615	0.104235	0.653846	0.521368	47
48	miR-4787-5p + miR-3960	0.538462	0.0596357	0.794872	0.307692	0.0109402	0.74359	0	0.0276226	0.0384615	0.525641	48
49	miR-320d + Spike-A	0.0384615	0.0271787	0.333333	0.230769	0.00829916	0.512821	0.538462	0.135582	0.74359	0.529915	49
50	miR-4787-5p + miR-3656	0.538462	0.0594908	0.782051	0.307692	0.0106735	0.730769	0	0.0495999	0.153846	0.555556	50
51	Spike-A + miR-3960	0.0384615	0.0278595	0.423077	0.307692	0.00868778	0.538462	0.538462	0.119312	0.705128	0.555556	51
52	miR-1915-3p + miR-4497	0.153846	0.0359972	0.576923	0.153846	0.00769989	0.435897	0.538462	0.12674	0.730769	0.581197	52
53	miR-4497 + miR-126-3p	0.538462	0.0576488	0.705128	0.307692	0.00940449	0.602564	0.153846	0.0843353	0.461538	0.589744	53
54	miR-93-5p + miR-126-3p	0.538462	0.0582464	0.74359	0.307692	0.0104826	0.692308	0.0769231	0.0676265	0.346154	0.594017	54
55	miR-93-5p + miR-3960	0.538462	0.0584978	0.75641	0.461538	0.0113934	0.75641	0.0769231	0.0640422	0.269231	0.594017	55
56	miR-3656 + miR-3960	0.538462	0.0602084	0.820513	0.615385	0.0134364	0.820513	0	0.0531591	0.179487	0.606838	56
57	miR-126-3p + miR-3960	0.615385	0.0662327	0.833333	0.692308	0.0142128	0.833333	0.0769231	0.0598865	0.205128	0.623932	57
58	miR-4497 + miR-3656	0.538462	0.0580415	0.730769	0.307692	0.00974964	0.653846	0.384615	0.0979619	0.538462	0.641026	58
59	miR-4497 + miR-3665	0.153846	0.036653	0.615385	0.307692	0.00908312	0.576923	0.538462	0.148418	0.769231	0.653846	59
60	miR-1915-3p + miR-185-5p	0.153846	0.0358798	0.564103	0.307692	0.0094526	0.615385	0.615385	0.17605	0.807692	0.662393	60
61	miR-3656 + miR-126-3p	0.538462	0.0599906	0.807692	0.615385	0.0133504	0.807692	0.0769231	0.0724726	0.410256	0.675214	61
62	Spike-A + miR-185-5p	0.153846	0.0354603	0.551282	0.307692	0.00994115	0.679487	0.615385	0.229899	0.846154	0.692308	62
63	miR-1915-3p + Spike-A	0.153846	0.0369842	0.628205	0.307692	0.0106474	0.717949	0.615385	0.191419	0.820513	0.722222	63
64	miR-185-5p + miR-3665	0.153846	0.0374839	0.641026	0.461538	0.0115848	0.769231	0.692308	0.316499	0.935897	0.782051	64
65	miR-1915-3p + miR-3665	0.230769	0.0453762	0.666667	0.615385	0.012671	0.782051	0.692308	0.293773	0.910256	0.786325	65
66	Spike-A + miR-3665	0.230769	0.0450054	0.653846	0.615385	0.0128182	0.794872	0.769231	0.385024	0.974359	0.807692	66
67	miR-126-3p + miR-486-5p	0.769231	0.0755061	0.871795	0.692308	0.0147647	0.846154	0.538462	0.122124	0.717949	0.811966	67
68	miR-320d + miR-486-5p	0.769231	0.0752329	0.846154	0.769231	0.0151776	0.858974	0.615385	0.266043	0.897436	0.867521	68
69	miR-3656 + miR-486-5p	0.846154	0.0810597	0.923077	0.846154	0.0164672	0.923077	0.615385	0.162401	0.794872	0.880342	69
70	miR-425-5p + miR-486-5p	0.846154	0.0809098	0.897436	0.846154	0.0156256	0.884615	0.615385	0.239041	0.858974	0.880342	70
71	miR-185-5p + miR-486-5p	0.769231	0.0753918	0.858974	0.769231	0.0153946	0.871795	0.692308	0.303942	0.923077	0.884615	71
72	miR-4497 + miR-486-5p	0.769231	0.0756136	0.884615	0.846154	0.0160963	0.910256	0.615385	0.259277	0.884615	0.893162	72
73	miR-93-5p + miR-486-5p	0.846154	0.0812022	0.948718	0.846154	0.015994	0.897436	0.615385	0.20889	0.833333	0.893162	73
74	miR-3960 + miR-486-5p	0.846154	0.0822242	0.974359	0.846154	0.0174559	0.974359	0.615385	0.149999	0.782051	0.910256	74
75	Spike-A + miR-486-5p	0.846154	0.0811823	0.935897	0.846154	0.0165846	0.935897	0.769231	0.376011	0.948718	0.940171	75
76	miR-1915-3p + miR-486-5p	0.846154	0.0810513	0.910256	0.846154	0.0166127	0.948718	0.769231	0.377348	0.961538	0.940171	76
77	miR-4787-5p + miR-486-5p	0.846154	0.0831316	0.987179	0.923077	0.020445	0.987179	0.615385	0.258731	0.871795	0.948718	77
78	miR-3665 + miR-486-5p	0.846154	0.0812746	0.961538	0.846154	0.0171455	0.961538	0.846154	0.455868	0.987179	0.970085	78
	GN: GeNorm, NF: NormFinder, BK: BestKeeper
	Grabia S, Smyczynska U, Pagacz K & Fendler W (2020) NormiRazor: tool applying GPU-accelerated computing for determination of internal references in microRNA transcription studies. BMC Bioinformatics 21: 425

## Sheet: 3 genes combined
Three genes combined in a normalization factor (NF) for plasma of healthy Caucasian males (all cognitive stress coping conditions)
miRNA reference combination	Ranking_GN	Stability_GN	New_Ranking_GN	Ranking_NF	Stability_NF	New_Ranking_NF	Ranking_BK	Stability_BK	New_Ranking_BK	Average
miR-425-5p + miR-320d + miR-4787-5p	0.0384615	0.0222452	0.0174825	0	0.00279013	0	0	0.0131239	0	0.00582751
miR-320d + miR-93-5p + miR-4787-5p	0.0384615	0.0223806	0.027972	0	0.00369148	0.0244755	0	0.0152671	0.0034965	0.018648
miR-320d + miR-93-5p + miR-4497	0.0384615	0.0223311	0.0244755	0	0.00397763	0.048951	0	0.0351313	0.143357	0.0722611
miR-425-5p + Spike-A + miR-4787-5p	0.0384615	0.0244382	0.171329	0	0.00337225	0.0034965	0	0.0246179	0.0524476	0.0757576
miR-425-5p + miR-93-5p + miR-4787-5p	0.0384615	0.0234952	0.0804196	0	0.00478812	0.129371	0	0.0186526	0.020979	0.0769231
miR-93-5p + Spike-A + miR-4787-5p	0.0384615	0.0241523	0.136364	0	0.00364423	0.0174825	0	0.0280897	0.0874126	0.0804196
miR-425-5p + miR-93-5p + miR-4497	0.0384615	0.0222705	0.020979	0	0.00430434	0.0804196	0	0.0355721	0.146853	0.0827506
miR-425-5p + miR-4787-5p + miR-185-5p	0.0384615	0.0245038	0.181818	0	0.00359532	0.013986	0	0.0275262	0.0804196	0.0920746
miR-425-5p + miR-320d + miR-4497	0.0384615	0.0230525	0.048951	0	0.00409654	0.0664336	0	0.0371073	0.171329	0.0955711
miR-93-5p + miR-4787-5p + miR-3665	0.0384615	0.0252046	0.241259	0	0.00351692	0.0104895	0	0.0255649	0.0594406	0.10373
miR-93-5p + miR-4787-5p + miR-185-5p	0.0384615	0.0244202	0.164336	0	0.00409077	0.0629371	0	0.0282701	0.0944056	0.107226
miR-93-5p + miR-1915-3p + miR-3656	0.0384615	0.0246118	0.188811	0	0.00395091	0.0384615	0	0.0292095	0.104895	0.110723
miR-320d + Spike-A + miR-4787-5p	0.0384615	0.0252651	0.251748	0	0.00374923	0.0314685	0	0.0251257	0.0559441	0.113054
miR-93-5p + miR-3656 + miR-3665	0.0384615	0.0244047	0.160839	0	0.00395319	0.041958	0	0.035018	0.13986	0.114219
miR-93-5p + miR-1915-3p + miR-4787-5p	0.0384615	0.0252257	0.244755	0	0.00367544	0.020979	0	0.0283592	0.0979021	0.121212
miR-93-5p + Spike-A + miR-3656	0.0384615	0.0238051	0.111888	0	0.00442056	0.0909091	0	0.0365468	0.164336	0.122378
miR-320d + miR-4787-5p + miR-185-5p	0.0384615	0.0250887	0.227273	0	0.00369894	0.027972	0	0.0303741	0.111888	0.122378
miR-425-5p + miR-320d + miR-3656	0.0384615	0.0235561	0.0874126	0	0.00486457	0.136364	0	0.0357762	0.15035	0.124709
miR-425-5p + miR-93-5p + miR-1915-3p	0.0384615	0.0217337	0.0034965	0	0.00465254	0.111888	0	0.0468671	0.258741	0.124709
miR-425-5p + Spike-A + miR-3656	0.0384615	0.0239772	0.122378	0	0.00418	0.0734266	0	0.0383519	0.185315	0.12704
miR-320d + miR-4497 + miR-4787-5p	0.0384615	0.026025	0.335664	0	0.00342848	0.00699301	0	0.0220863	0.0454545	0.129371
miR-320d + miR-93-5p + miR-3656	0.0384615	0.0238005	0.108392	0.0769231	0.00544675	0.192308	0	0.0326	0.122378	0.141026
miR-93-5p + miR-4497 + Spike-A	0.0384615	0.0241139	0.132867	0	0.00451759	0.101399	0	0.0414197	0.202797	0.145688
miR-425-5p + miR-1915-3p + miR-3656	0.0384615	0.0250532	0.223776	0	0.00405764	0.0559441	0	0.0359911	0.157343	0.145688
miR-425-5p + miR-4497 + miR-4787-5p	0.0384615	0.0262926	0.367133	0	0.00396468	0.0454545	0	0.0219218	0.041958	0.151515
miR-425-5p + miR-1915-3p + miR-4787-5p	0.0384615	0.0257955	0.307692	0	0.00381112	0.034965	0	0.0318644	0.118881	0.153846
miR-425-5p + miR-4787-5p + miR-3665	0.0384615	0.0260797	0.346154	0	0.00402599	0.0524476	0	0.0261094	0.0664336	0.155012
miR-320d + miR-93-5p + miR-1915-3p	0.0384615	0.0230754	0.0524476	0	0.00506899	0.146853	0	0.0477215	0.283217	0.160839
miR-93-5p + miR-1915-3p + miR-4497	0.0384615	0.0252942	0.255245	0	0.0043218	0.0839161	0	0.0358208	0.153846	0.164336
Spike-A + miR-4787-5p + miR-126-3p	0.0384615	0.0254132	0.272727	0	0.0047518	0.122378	0	0.029569	0.108392	0.167832
miR-93-5p + miR-4497 + miR-4787-5p	0.0384615	0.0264001	0.384615	0	0.00452006	0.104895	0	0.0182676	0.0174825	0.168998
miR-425-5p + miR-3656 + miR-3665	0.0384615	0.0251393	0.234266	0	0.00439396	0.0874126	0	0.0415387	0.206294	0.175991
miR-320d + Spike-A + miR-3656	0.0384615	0.0246238	0.192308	0	0.00454624	0.108392	0	0.046356	0.251748	0.184149
miR-425-5p + miR-4497 + Spike-A	0.0384615	0.0249925	0.22028	0	0.00503018	0.143357	0	0.0404982	0.195804	0.18648
miR-4787-5p + miR-3665 + miR-3960	0.0384615	0.0266573	0.405594	0	0.00419385	0.0769231	0	0.0276815	0.0839161	0.188811
miR-425-5p + miR-1915-3p + miR-3960	0.0384615	0.0233339	0.0769231	0	0.00525991	0.178322	0	0.0511616	0.314685	0.189977
miR-320d + miR-1915-3p + miR-4787-5p	0.0384615	0.0264034	0.388112	0	0.00416108	0.0699301	0	0.0338193	0.132867	0.19697
miR-320d + miR-1915-3p + miR-3656	0.0384615	0.0255387	0.283217	0	0.00444588	0.0944056	0	0.0438176	0.234266	0.203963
miR-93-5p + miR-1915-3p + miR-3960	0.0384615	0.0231205	0.0594406	0.0769231	0.00572813	0.262238	0	0.0486615	0.29021	0.203963
miR-93-5p + miR-4497 + miR-185-5p	0.0384615	0.0244449	0.174825	0	0.00478082	0.125874	0	0.0524398	0.342657	0.214452
miR-93-5p + miR-4497 + miR-3665	0.0384615	0.025852	0.311189	0	0.00518681	0.164336	0	0.0367243	0.167832	0.214452
miR-320d + miR-4787-5p + miR-3665	0.0384615	0.0270371	0.451049	0	0.00474115	0.118881	0	0.02665	0.0769231	0.215618
miR-425-5p + miR-320d + miR-1915-3p	0.0384615	0.0242983	0.153846	0.0769231	0.00569058	0.251748	0	0.0470293	0.262238	0.222611
miR-425-5p + miR-93-5p + miR-3665	0.0384615	0.0229557	0.041958	0.0769231	0.00557704	0.230769	0	0.0588088	0.405594	0.226107
miR-425-5p + miR-320d + miR-93-5p	0.0384615	0.0190504	0	0.0769231	0.00554048	0.22028	0.0769231	0.0634791	0.468531	0.229604
miR-425-5p + miR-93-5p + miR-3656	0.0384615	0.0248045	0.202797	0.0769231	0.0062012	0.374126	0	0.0309671	0.115385	0.230769
miR-4787-5p + miR-3665 + miR-126-3p	0.0384615	0.0262684	0.363636	0	0.00471794	0.115385	0	0.0423526	0.216783	0.231935
miR-93-5p + miR-3665 + miR-3960	0.0384615	0.0230982	0.0559441	0.0769231	0.00554687	0.223776	0.0769231	0.060022	0.43007	0.236597
miR-425-5p + Spike-A + miR-126-3p	0.0384615	0.0221736	0.013986	0.0769231	0.00558624	0.234266	0.0769231	0.0642613	0.482517	0.24359
miR-93-5p + miR-3665 + miR-126-3p	0.0384615	0.022685	0.034965	0.0769231	0.00550051	0.20979	0.0769231	0.0650498	0.48951	0.244755
miR-425-5p + miR-3665 + miR-3960	0.0384615	0.0237011	0.0944056	0.0769231	0.00533359	0.181818	0.0769231	0.0622664	0.461538	0.245921
miR-4497 + Spike-A + miR-4787-5p	0.0384615	0.0277251	0.524476	0	0.0040786	0.0594406	0	0.0364998	0.160839	0.248252
miR-1915-3p + miR-4787-5p + miR-3960	0.0384615	0.0273366	0.479021	0	0.00523501	0.174825	0	0.0281318	0.0909091	0.248252
miR-425-5p + miR-1915-3p + miR-126-3p	0.0384615	0.0235628	0.0909091	0.0769231	0.00548792	0.202797	0.0769231	0.0621068	0.454545	0.249417
miR-425-5p + miR-1915-3p + miR-4497	0.0384615	0.0262636	0.36014	0	0.00514743	0.157343	0	0.0438066	0.230769	0.249417
miR-425-5p + miR-3665 + miR-126-3p	0.0384615	0.0231344	0.0664336	0.0769231	0.00537677	0.185315	0.0769231	0.0659356	0.5	0.250583
Spike-A + miR-4787-5p + miR-3960	0.0384615	0.0267097	0.412587	0.0769231	0.0055338	0.216783	0	0.0327	0.125874	0.251748
miR-425-5p + miR-4497 + miR-185-5p	0.0384615	0.0250952	0.230769	0	0.00508433	0.15035	0	0.0569824	0.384615	0.255245
miR-320d + miR-4787-5p + miR-3960	0.0384615	0.0260116	0.332168	0.153846	0.0065403	0.43007	0	0.0212778	0.0314685	0.264569
Spike-A + miR-4787-5p + miR-3656	0.0384615	0.0279056	0.541958	0	0.00481708	0.132867	0	0.0331706	0.129371	0.268065
miR-4787-5p + miR-185-5p + miR-3960	0.0384615	0.0268545	0.41958	0.0769231	0.00602275	0.321678	0	0.0259791	0.0629371	0.268065
miR-93-5p + miR-1915-3p + miR-126-3p	0.0384615	0.0235279	0.0839161	0.0769231	0.00585554	0.293706	0.0769231	0.0596079	0.426573	0.268065
miR-320d + miR-3656 + miR-3665	0.0384615	0.0259782	0.325175	0	0.00510766	0.153846	0	0.0516363	0.328671	0.269231
miR-320d + miR-4787-5p + miR-126-3p	0.0384615	0.0259318	0.318182	0.153846	0.0063188	0.402098	0	0.0287522	0.101399	0.273893
miR-320d + miR-4787-5p + miR-3656	0.0384615	0.0274634	0.506993	0.0769231	0.00574774	0.269231	0	0.0234898	0.048951	0.275058
miR-425-5p + miR-185-5p + miR-3656	0.0384615	0.025331	0.258741	0.0769231	0.00549046	0.206294	0	0.0553198	0.367133	0.277389
miR-93-5p + miR-185-5p + miR-3656	0.0384615	0.0254006	0.265734	0.0769231	0.00584072	0.29021	0	0.0499218	0.297203	0.284382
miR-4497 + miR-4787-5p + miR-185-5p	0.0384615	0.0278581	0.538462	0	0.00450894	0.0979021	0	0.0436138	0.227273	0.287879
miR-425-5p + miR-4497 + miR-3960	0.0384615	0.0253354	0.262238	0.153846	0.00653684	0.426573	0	0.0415769	0.20979	0.299534
miR-93-5p + Spike-A + miR-126-3p	0.0384615	0.0226066	0.0314685	0.0769231	0.0061887	0.370629	0.0769231	0.0660969	0.506993	0.30303
miR-320d + miR-1915-3p + miR-3960	0.0384615	0.0244882	0.178322	0.0769231	0.00558878	0.237762	0.0769231	0.0653041	0.496503	0.304196
miR-320d + miR-4497 + Spike-A	0.0384615	0.0260423	0.342657	0.0769231	0.00588053	0.300699	0	0.0472809	0.272727	0.305361
Spike-A + miR-4787-5p + miR-185-5p	0.0384615	0.0275238	0.51049	0	0.00498761	0.13986	0	0.0474892	0.276224	0.308858
miR-425-5p + miR-93-5p + Spike-A	0.0384615	0.021941	0.00699301	0.0769231	0.00583016	0.283217	0.153846	0.0788	0.63986	0.310023
miR-425-5p + miR-93-5p + miR-185-5p	0.0384615	0.022114	0.0104895	0.0769231	0.00585637	0.297203	0.153846	0.076563	0.622378	0.310023
miR-4497 + Spike-A + miR-126-3p	0.0384615	0.0255223	0.27972	0.0769231	0.00540783	0.188811	0.0769231	0.0623024	0.465035	0.311189
miR-1915-3p + miR-4497 + miR-3960	0.0384615	0.0268817	0.423077	0	0.0052104	0.171329	0	0.0524088	0.339161	0.311189
miR-4787-5p + miR-185-5p + miR-126-3p	0.0384615	0.0266643	0.409091	0.0769231	0.00609571	0.353147	0	0.0374946	0.174825	0.312354
miR-320d + miR-4497 + miR-3960	0.0384615	0.0251803	0.237762	0.153846	0.00628839	0.395105	0	0.0510984	0.311189	0.314685
miR-320d + Spike-A + miR-126-3p	0.0384615	0.0231354	0.0699301	0.0769231	0.00579862	0.27972	0.153846	0.0751246	0.601399	0.317016
miR-320d + miR-1915-3p + miR-126-3p	0.0384615	0.0242572	0.143357	0.0769231	0.00571321	0.258741	0.0769231	0.0728392	0.583916	0.328671
miR-320d + miR-93-5p + miR-3665	0.0384615	0.0244233	0.167832	0.0769231	0.00621544	0.377622	0.0769231	0.0611949	0.440559	0.328671
miR-425-5p + miR-4497 + miR-3665	0.0384615	0.0269511	0.43007	0.0769231	0.00612742	0.356643	0	0.042216	0.213287	0.333333
miR-425-5p + miR-320d + miR-126-3p	0.0384615	0.0228848	0.0384615	0.153846	0.00670172	0.468531	0.0769231	0.0650979	0.493007	0.333333
miR-4497 + miR-3665 + miR-3960	0.0384615	0.0269427	0.426573	0	0.00516686	0.160839	0	0.0591084	0.416084	0.334499
miR-425-5p + miR-4787-5p + miR-3960	0.0384615	0.0270936	0.458042	0.153846	0.00724952	0.562937	0	0.0167746	0.00699301	0.342657
miR-320d + miR-185-5p + miR-3656	0.0384615	0.0255936	0.286713	0.0769231	0.00560468	0.241259	0.0769231	0.0659959	0.503497	0.343823
miR-4497 + Spike-A + miR-3960	0.0384615	0.0260355	0.339161	0.0769231	0.0056855	0.248252	0.0769231	0.0618358	0.451049	0.346154
miR-3665 + miR-126-3p + miR-3960	0.0384615	0.0248295	0.206294	0.153846	0.00655715	0.440559	0	0.0575236	0.391608	0.346154
miR-320d + miR-93-5p + miR-185-5p	0.0384615	0.0230451	0.0454545	0.0769231	0.00602589	0.325175	0.153846	0.0843633	0.674825	0.348485
miR-1915-3p + miR-4787-5p + miR-126-3p	0.0384615	0.0274016	0.493007	0.0769231	0.00583646	0.286713	0	0.0471406	0.269231	0.34965
miR-1915-3p + Spike-A + miR-3656	0.0384615	0.0274229	0.5	0.0769231	0.00544928	0.195804	0	0.0553951	0.374126	0.356643
miR-93-5p + miR-4497 + miR-3960	0.0384615	0.0259186	0.314685	0.153846	0.0073214	0.573427	0	0.0386133	0.188811	0.358974
miR-425-5p + miR-4787-5p + miR-126-3p	0.0384615	0.0271364	0.468531	0.153846	0.00712401	0.541958	0	0.0263868	0.0699301	0.36014
miR-425-5p + miR-320d + miR-3960	0.0384615	0.0231249	0.0629371	0.153846	0.00720897	0.552448	0.0769231	0.064133	0.475524	0.363636
miR-320d + miR-1915-3p + miR-4497	0.0384615	0.0270951	0.461538	0.0769231	0.00598994	0.318182	0	0.0515221	0.325175	0.368298
miR-4497 + miR-185-5p + miR-3960	0.0384615	0.0262941	0.370629	0.0769231	0.00608022	0.339161	0	0.0583171	0.398601	0.369464
miR-320d + miR-3665 + miR-126-3p	0.0384615	0.0243739	0.157343	0.0769231	0.00590871	0.307692	0.153846	0.0788576	0.643357	0.369464
miR-425-5p + miR-185-5p + miR-126-3p	0.0384615	0.0237385	0.101399	0.153846	0.00652963	0.423077	0.0769231	0.072993	0.587413	0.370629
miR-320d + miR-93-5p + Spike-A	0.0384615	0.0231795	0.0734266	0.0769231	0.00615906	0.363636	0.153846	0.085389	0.688811	0.375291
miR-320d + miR-4497 + miR-185-5p	0.0384615	0.0259355	0.321678	0.0769231	0.00576191	0.272727	0.0769231	0.0682851	0.531469	0.375291
miR-4787-5p + miR-3656 + miR-3665	0.153846	0.0350616	0.625874	0	0.00519755	0.167832	0	0.0529852	0.353147	0.382284
miR-425-5p + miR-185-5p + miR-3960	0.0384615	0.0240149	0.125874	0.153846	0.00677938	0.493007	0.0769231	0.0682579	0.527972	0.382284
miR-3656 + miR-3665 + miR-3960	0.0384615	0.0271031	0.465035	0.0769231	0.00609097	0.34965	0	0.0522315	0.335664	0.38345
miR-93-5p + miR-1915-3p + miR-185-5p	0.0384615	0.0254765	0.276224	0.0769231	0.00605038	0.335664	0.0769231	0.0692525	0.541958	0.384615
miR-320d + miR-4497 + miR-126-3p	0.0384615	0.0255951	0.29021	0.153846	0.00645436	0.412587	0.0769231	0.063981	0.472028	0.391608
miR-425-5p + miR-4787-5p + miR-3656	0.384615	0.0521468	0.699301	0.153846	0.00656375	0.444056	0	0.0214214	0.034965	0.392774
miR-425-5p + miR-320d + miR-185-5p	0.0384615	0.0237542	0.104895	0.0769231	0.00617862	0.367133	0.153846	0.0864019	0.706294	0.392774
miR-320d + miR-93-5p + miR-126-3p	0.0384615	0.0237187	0.0979021	0.153846	0.00747939	0.601399	0.0769231	0.0641993	0.479021	0.392774
miR-1915-3p + miR-185-5p + miR-3960	0.0384615	0.0261261	0.353147	0.0769231	0.00570417	0.255245	0.0769231	0.0725112	0.576923	0.395105
miR-320d + miR-93-5p + miR-3960	0.0384615	0.0239213	0.115385	0.153846	0.00799826	0.625874	0.0769231	0.0621507	0.458042	0.399767
miR-425-5p + miR-4497 + miR-126-3p	0.0384615	0.0259884	0.328671	0.153846	0.0067742	0.48951	0	0.0563965	0.381119	0.399767
miR-425-5p + miR-320d + Spike-A	0.0384615	0.0240555	0.129371	0.153846	0.00645738	0.416084	0.153846	0.0831183	0.657343	0.400932
miR-425-5p + Spike-A + miR-3960	0.0384615	0.0239409	0.118881	0.153846	0.00659223	0.451049	0.153846	0.0779224	0.636364	0.402098
miR-425-5p + miR-320d + miR-3665	0.0384615	0.0256302	0.293706	0.153846	0.0069386	0.524476	0	0.0572974	0.388112	0.402098
miR-320d + miR-3665 + miR-3960	0.0384615	0.0252537	0.248252	0.0769231	0.00595777	0.314685	0.153846	0.0803303	0.65035	0.404429
miR-1915-3p + Spike-A + miR-126-3p	0.0384615	0.0256912	0.297203	0.0769231	0.00592064	0.311189	0.153846	0.0754904	0.608392	0.405594
miR-1915-3p + miR-4787-5p + miR-185-5p	0.0384615	0.0285579	0.583916	0.0769231	0.00545607	0.199301	0.0769231	0.061821	0.447552	0.410256
miR-4787-5p + miR-185-5p + miR-3656	0.153846	0.0350135	0.622378	0.153846	0.00624701	0.388112	0	0.0434105	0.223776	0.411422
miR-320d + miR-4497 + miR-3656	0.0384615	0.027366	0.482517	0.0769231	0.00604941	0.332168	0	0.059315	0.41958	0.411422
Spike-A + miR-185-5p + miR-126-3p	0.0384615	0.0246895	0.195804	0.0769231	0.00608481	0.346154	0.153846	0.0855282	0.695804	0.412587
miR-1915-3p + miR-3656 + miR-3960	0.0384615	0.0277625	0.527972	0.153846	0.00676451	0.486014	0	0.0442815	0.237762	0.417249
miR-425-5p + miR-93-5p + miR-3960	0.0384615	0.0248573	0.213287	0.230769	0.00851432	0.678322	0	0.0548885	0.363636	0.418415
miR-93-5p + miR-185-5p + miR-126-3p	0.0384615	0.0242959	0.15035	0.153846	0.00718542	0.548951	0.0769231	0.0716567	0.562937	0.420746
miR-425-5p + miR-93-5p + miR-126-3p	0.0384615	0.0248433	0.20979	0.153846	0.00809364	0.632867	0	0.0595313	0.423077	0.421911
miR-320d + miR-185-5p + miR-126-3p	0.0384615	0.0241629	0.13986	0.153846	0.00656698	0.447552	0.153846	0.085089	0.685315	0.424242
miR-425-5p + miR-4497 + miR-3656	0.0384615	0.0278095	0.534965	0.153846	0.00632836	0.405594	0	0.0518244	0.332168	0.424242
miR-1915-3p + miR-4787-5p + miR-3656	0.153846	0.0354903	0.657343	0.0769231	0.00589659	0.304196	0	0.0512122	0.318182	0.426573
miR-1915-3p + miR-126-3p + miR-3960	0.0384615	0.0261134	0.34965	0.153846	0.00746356	0.587413	0	0.0528216	0.34965	0.428904
Spike-A + miR-185-5p + miR-3656	0.0384615	0.0267553	0.416084	0.0769231	0.00572952	0.265734	0.153846	0.0751507	0.604895	0.428904
miR-4497 + miR-4787-5p + miR-3960	0.384615	0.0524246	0.702797	0.153846	0.00724637	0.559441	0	0.0211516	0.027972	0.43007
miR-93-5p + miR-185-5p + miR-3960	0.0384615	0.0245258	0.185315	0.153846	0.00747855	0.597902	0.0769231	0.0661895	0.51049	0.431235
miR-93-5p + miR-4497 + miR-3656	0.0769231	0.0314797	0.604895	0.153846	0.00670234	0.472028	0	0.0431827	0.22028	0.432401
miR-93-5p + miR-4787-5p + miR-3656	0.538462	0.0578717	0.713287	0.153846	0.00739987	0.58042	0	0.0176399	0.013986	0.435897
miR-93-5p + Spike-A + miR-3960	0.0384615	0.0242747	0.146853	0.153846	0.00717817	0.545455	0.153846	0.0761755	0.615385	0.435897
miR-4497 + Spike-A + miR-3656	0.0384615	0.0279767	0.552448	0.0769231	0.00562999	0.244755	0.0769231	0.0686972	0.538462	0.445221
miR-93-5p + miR-4497 + miR-126-3p	0.0384615	0.0265827	0.402098	0.153846	0.00746912	0.594406	0	0.0527529	0.346154	0.447552
Spike-A + miR-3656 + miR-126-3p	0.0384615	0.0270252	0.444056	0.153846	0.00690953	0.517483	0	0.0575809	0.395105	0.452214
Spike-A + miR-126-3p + miR-3960	0.0384615	0.0257271	0.300699	0.153846	0.00794755	0.622378	0.0769231	0.0615075	0.444056	0.455711
miR-1915-3p + miR-185-5p + miR-126-3p	0.0384615	0.0257792	0.304196	0.0769231	0.00613811	0.36014	0.230769	0.086774	0.70979	0.458042
miR-320d + miR-185-5p + miR-3960	0.0384615	0.0247479	0.199301	0.153846	0.00689156	0.513986	0.153846	0.0834979	0.664336	0.459207
miR-320d + miR-4497 + miR-3665	0.0384615	0.0279467	0.545455	0.153846	0.00709989	0.534965	0	0.0507402	0.304196	0.461538
miR-4497 + miR-4787-5p + miR-3665	0.153846	0.0355051	0.660839	0.0769231	0.00555457	0.227273	0.0769231	0.0662682	0.513986	0.467366
miR-93-5p + miR-1915-3p + Spike-A	0.0384615	0.0263163	0.374126	0.153846	0.00671632	0.479021	0.0769231	0.0703794	0.552448	0.468531
miR-93-5p + miR-4787-5p + miR-3960	0.538462	0.0580127	0.734266	0.230769	0.00838036	0.664336	0	0.0171011	0.0104895	0.469697
miR-1915-3p + miR-4497 + miR-4787-5p	0.153846	0.0355156	0.664336	0.0769231	0.00551375	0.213287	0.0769231	0.0684107	0.534965	0.470862
miR-1915-3p + miR-185-5p + miR-3656	0.0384615	0.0275916	0.513986	0.0769231	0.00579305	0.276224	0.153846	0.0766312	0.625874	0.472028
miR-4497 + miR-3665 + miR-126-3p	0.0384615	0.0269529	0.433566	0.0769231	0.00602745	0.328671	0.153846	0.083317	0.660839	0.474359
Spike-A + miR-3656 + miR-3960	0.0384615	0.0274116	0.496503	0.153846	0.00728947	0.56993	0	0.0533945	0.356643	0.474359
miR-93-5p + miR-1915-3p + miR-3665	0.0384615	0.0282078	0.562937	0.153846	0.00758906	0.608392	0	0.0464116	0.255245	0.475524
miR-93-5p + miR-4787-5p + miR-126-3p	0.538462	0.0579372	0.72028	0.230769	0.00821292	0.646853	0	0.0266178	0.0734266	0.480186
miR-425-5p + miR-1915-3p + miR-185-5p	0.0384615	0.0264874	0.391608	0.153846	0.00673269	0.482517	0.0769231	0.0721305	0.56993	0.481352
miR-4497 + miR-185-5p + miR-126-3p	0.0384615	0.0265722	0.398601	0.153846	0.00654343	0.433566	0.153846	0.0765517	0.618881	0.483683
miR-320d + Spike-A + miR-3960	0.0384615	0.0249359	0.216783	0.153846	0.0068498	0.506993	0.230769	0.0946544	0.741259	0.488345
miR-320d + miR-3656 + miR-3960	0.0384615	0.0277988	0.531469	0.307692	0.00866417	0.695804	0	0.0460738	0.248252	0.491841
miR-1915-3p + Spike-A + miR-4787-5p	0.153846	0.0351185	0.632867	0.0769231	0.00608461	0.342657	0.0769231	0.0674728	0.524476	0.5
miR-1915-3p + miR-4497 + miR-126-3p	0.0384615	0.0272804	0.472028	0.0769231	0.00622657	0.381119	0.153846	0.0804204	0.653846	0.502331
miR-4497 + miR-4787-5p + miR-126-3p	0.384615	0.0525847	0.706294	0.153846	0.00773804	0.615385	0	0.0409889	0.199301	0.506993
miR-3656 + miR-3665 + miR-126-3p	0.0384615	0.0273703	0.486014	0.153846	0.00666476	0.458042	0.0769231	0.072743	0.58042	0.508159
miR-425-5p + miR-1915-3p + miR-3665	0.153846	0.0349596	0.618881	0.307692	0.00860023	0.685315	0	0.0444603	0.241259	0.515152
Spike-A + miR-3665 + miR-126-3p	0.0384615	0.0264916	0.395105	0.153846	0.00670343	0.475524	0.153846	0.0844196	0.678322	0.516317
miR-1915-3p + Spike-A + miR-3960	0.0384615	0.0270349	0.447552	0.153846	0.0062324	0.384615	0.230769	0.0882375	0.72028	0.517483
miR-185-5p + miR-126-3p + miR-3960	0.0384615	0.0269911	0.440559	0.307692	0.00887073	0.699301	0.0769231	0.0604644	0.433566	0.524476
miR-93-5p + Spike-A + miR-185-5p	0.0384615	0.0254031	0.269231	0.153846	0.0068711	0.51049	0.384615	0.10554	0.793706	0.524476
miR-4787-5p + miR-185-5p + miR-3665	0.153846	0.0351449	0.636364	0.153846	0.0063118	0.398601	0.0769231	0.0698523	0.548951	0.527972
Spike-A + miR-3656 + miR-3665	0.0384615	0.028399	0.576923	0.153846	0.00660506	0.454545	0.0769231	0.0715948	0.555944	0.529138
miR-425-5p + miR-1915-3p + Spike-A	0.0384615	0.0273707	0.48951	0.153846	0.00746532	0.590909	0.0769231	0.0667077	0.517483	0.532634
miR-1915-3p + miR-3665 + miR-3960	0.0384615	0.0284254	0.58042	0.153846	0.0062614	0.391608	0.153846	0.0766782	0.629371	0.5338
miR-425-5p + miR-3656 + miR-3960	0.538462	0.0578981	0.716783	0.307692	0.00918349	0.713287	0	0.0377609	0.178322	0.536131
miR-185-5p + miR-3665 + miR-126-3p	0.0384615	0.026373	0.381119	0.153846	0.00669737	0.465035	0.384615	0.101823	0.77972	0.541958
miR-320d + miR-126-3p + miR-3960	0.0384615	0.0270855	0.454545	0.307692	0.00962343	0.762238	0	0.0589552	0.409091	0.541958
miR-185-5p + miR-3656 + miR-3960	0.0769231	0.0314463	0.601399	0.230769	0.00836095	0.660839	0	0.0553926	0.370629	0.544289
miR-185-5p + miR-3665 + miR-3960	0.0384615	0.0272918	0.475524	0.153846	0.00645789	0.41958	0.230769	0.0954133	0.748252	0.547786
Spike-A + miR-185-5p + miR-3960	0.0384615	0.0263223	0.377622	0.153846	0.00682558	0.5	0.384615	0.101969	0.783217	0.553613
miR-1915-3p + miR-3656 + miR-126-3p	0.0384615	0.0283043	0.566434	0.153846	0.00742063	0.583916	0.0769231	0.0672499	0.520979	0.55711
miR-320d + miR-3656 + miR-126-3p	0.0769231	0.0313295	0.597902	0.307692	0.00865265	0.692308	0	0.058379	0.402098	0.564103
miR-425-5p + Spike-A + miR-185-5p	0.0384615	0.0261718	0.356643	0.153846	0.00728081	0.566434	0.461538	0.105693	0.800699	0.574592
miR-4497 + Spike-A + miR-185-5p	0.0384615	0.0280052	0.559441	0.153846	0.00702336	0.527972	0.153846	0.0795696	0.646853	0.578089
miR-4497 + miR-4787-5p + miR-3656	0.538462	0.057961	0.727273	0.230769	0.00827009	0.65035	0	0.0544041	0.36014	0.579254
miR-425-5p + miR-3656 + miR-126-3p	0.538462	0.0579498	0.723776	0.307692	0.00922937	0.72028	0	0.0513382	0.321678	0.588578
miR-93-5p + miR-3656 + miR-3960	0.538462	0.0584365	0.814685	0.307692	0.010108	0.821678	0	0.0346673	0.136364	0.590909
Spike-A + miR-4787-5p + miR-3665	0.153846	0.0358358	0.674825	0.153846	0.00705664	0.531469	0.0769231	0.0720665	0.566434	0.590909
miR-1915-3p + miR-4497 + miR-3656	0.153846	0.0353948	0.65035	0.153846	0.00642674	0.409091	0.230769	0.0872619	0.713287	0.590909
miR-93-5p + miR-185-5p + miR-3665	0.0384615	0.026991	0.437063	0.153846	0.00737906	0.576923	0.384615	0.0993114	0.762238	0.592075
miR-1915-3p + miR-3665 + miR-126-3p	0.0384615	0.0276677	0.517483	0.153846	0.00693757	0.520979	0.307692	0.0955929	0.751748	0.596737
miR-4497 + miR-126-3p + miR-3960	0.538462	0.0579851	0.730769	0.307692	0.00976665	0.783217	0	0.0485761	0.286713	0.600233
miR-185-5p + miR-3656 + miR-3665	0.0384615	0.0283733	0.573427	0.153846	0.00669237	0.461538	0.384615	0.0993922	0.765734	0.600233
miR-4787-5p + miR-126-3p + miR-3960	0.538462	0.0592537	0.902098	0.307692	0.0106056	0.877622	0	0.0203533	0.0244755	0.601399
miR-4497 + miR-185-5p + miR-3656	0.153846	0.0349318	0.615385	0.153846	0.00681991	0.496503	0.153846	0.0854464	0.692308	0.601399
miR-1915-3p + miR-3656 + miR-3665	0.153846	0.0351058	0.629371	0.153846	0.00684848	0.503497	0.153846	0.0841075	0.671329	0.601399
miR-4787-5p + miR-3656 + miR-3960	0.538462	0.0593753	0.91958	0.307692	0.0104171	0.867133	0	0.0216119	0.0384615	0.608392
miR-4497 + miR-3656 + miR-3665	0.153846	0.0353054	0.646853	0.153846	0.00655081	0.437063	0.384615	0.0990756	0.758741	0.614219
miR-185-5p + miR-3656 + miR-126-3p	0.0769231	0.03173	0.608392	0.230769	0.0085696	0.681818	0.0769231	0.0716532	0.559441	0.61655
miR-1915-3p + miR-4497 + Spike-A	0.153846	0.0352295	0.63986	0.153846	0.0077795	0.618881	0.153846	0.0738806	0.594406	0.617716
miR-4497 + miR-3656 + miR-3960	0.538462	0.0582125	0.77972	0.307692	0.00965673	0.769231	0	0.0510462	0.307692	0.618881
miR-320d + miR-1915-3p + miR-185-5p	0.0384615	0.0276919	0.520979	0.153846	0.00770926	0.611888	0.230769	0.0925678	0.734266	0.622378
miR-425-5p + miR-126-3p + miR-3960	0.538462	0.0580186	0.741259	0.307692	0.010132	0.828671	0	0.0500178	0.300699	0.623543
miR-320d + miR-1915-3p + miR-3665	0.153846	0.0356223	0.671329	0.307692	0.00967376	0.772727	0.0769231	0.0606478	0.437063	0.62704
miR-1915-3p + miR-4497 + miR-185-5p	0.153846	0.0347978	0.611888	0.153846	0.00722915	0.555944	0.230769	0.0915699	0.727273	0.631702
miR-93-5p + miR-3656 + miR-126-3p	0.538462	0.0584559	0.821678	0.307692	0.0101016	0.818182	0	0.0476367	0.27972	0.63986
Spike-A + miR-3665 + miR-3960	0.0384615	0.0283677	0.56993	0.153846	0.00712132	0.538462	0.538462	0.114366	0.811189	0.63986
miR-320d + miR-1915-3p + Spike-A	0.0384615	0.0285883	0.587413	0.230769	0.00847131	0.671329	0.153846	0.0847795	0.681818	0.646853
miR-93-5p + Spike-A + miR-3665	0.0384615	0.0279475	0.548951	0.230769	0.00810284	0.636364	0.384615	0.100577	0.776224	0.653846
miR-425-5p + miR-185-5p + miR-3665	0.0384615	0.027989	0.555944	0.230769	0.00812383	0.63986	0.384615	0.103689	0.786713	0.660839
miR-4787-5p + miR-3656 + miR-126-3p	0.538462	0.0592934	0.909091	0.307692	0.0106568	0.884615	0	0.0388057	0.192308	0.662005
miR-320d + Spike-A + miR-185-5p	0.0384615	0.0274351	0.503497	0.230769	0.00818586	0.643357	0.538462	0.131969	0.84965	0.665501
miR-185-5p + miR-126-3p + miR-486-5p	0.538462	0.0581194	0.758741	0.153846	0.00808698	0.629371	0.153846	0.0760365	0.611888	0.666667
miR-320d + miR-126-3p + miR-486-5p	0.538462	0.0583188	0.79021	0.230769	0.00850652	0.674825	0.0769231	0.0694971	0.545455	0.670163
miR-425-5p + Spike-A + miR-3665	0.0384615	0.0289749	0.590909	0.307692	0.00889393	0.702797	0.230769	0.0945915	0.737762	0.677156
miR-126-3p + miR-3960 + miR-486-5p	0.538462	0.0603689	0.958042	0.461538	0.0114896	0.933566	0	0.0379011	0.181818	0.691142
miR-93-5p + miR-126-3p + miR-3960	0.538462	0.0586688	0.86014	0.461538	0.0112035	0.926573	0	0.0493839	0.293706	0.693473
miR-1915-3p + miR-4787-5p + miR-3665	0.153846	0.036712	0.681818	0.153846	0.00756514	0.604895	0.384615	0.105583	0.797203	0.694639
miR-4497 + Spike-A + miR-3665	0.153846	0.0360119	0.678322	0.307692	0.00909173	0.706294	0.153846	0.0859313	0.702797	0.695804
miR-425-5p + miR-126-3p + miR-486-5p	0.538462	0.0589311	0.888112	0.307692	0.00919917	0.716783	0.0769231	0.0649218	0.486014	0.69697
miR-93-5p + miR-126-3p + miR-486-5p	0.538462	0.0593578	0.916084	0.307692	0.0099334	0.800699	0	0.0589987	0.412587	0.70979
miR-3656 + miR-126-3p + miR-486-5p	0.538462	0.0599224	0.951049	0.307692	0.0109889	0.912587	0	0.0470923	0.265734	0.70979
miR-4497 + miR-185-5p + miR-3665	0.153846	0.0354775	0.653846	0.230769	0.00846734	0.667832	0.538462	0.117367	0.814685	0.712121
miR-3656 + miR-126-3p + miR-3960	0.538462	0.0598396	0.947552	0.615385	0.0127797	0.975524	0	0.0459907	0.244755	0.722611
miR-320d + miR-185-5p + miR-3665	0.0384615	0.0291716	0.594406	0.307692	0.00914222	0.70979	0.538462	0.136869	0.867133	0.723776
Spike-A + miR-126-3p + miR-486-5p	0.538462	0.0583223	0.793706	0.230769	0.00830758	0.653846	0.384615	0.0980655	0.755245	0.734266
miR-4497 + miR-3656 + miR-126-3p	0.538462	0.0582893	0.786713	0.307692	0.0101621	0.832168	0.0769231	0.0735434	0.590909	0.736597
miR-4497 + miR-126-3p + miR-486-5p	0.538462	0.0589277	0.884615	0.307692	0.00946973	0.737762	0.153846	0.0749853	0.597902	0.740093
miR-3665 + miR-126-3p + miR-486-5p	0.538462	0.0581211	0.762238	0.230769	0.00833842	0.657343	0.538462	0.121928	0.828671	0.749417
miR-1915-3p + miR-4497 + miR-3665	0.153846	0.0368141	0.685315	0.307692	0.00938807	0.727273	0.538462	0.130005	0.842657	0.751748
miR-320d + Spike-A + miR-3665	0.153846	0.0352523	0.643357	0.307692	0.00993048	0.797203	0.538462	0.126264	0.835664	0.758741
miR-1915-3p + miR-126-3p + miR-486-5p	0.538462	0.0583776	0.797203	0.307692	0.00861929	0.688811	0.384615	0.104858	0.79021	0.758741
miR-1915-3p + Spike-A + miR-185-5p	0.153846	0.0356215	0.667832	0.307692	0.00950725	0.751748	0.538462	0.135229	0.86014	0.759907
miR-3656 + miR-3960 + miR-486-5p	0.615385	0.0663463	0.965035	0.615385	0.0122706	0.954545	0	0.0563517	0.377622	0.765734
miR-320d + miR-3656 + miR-486-5p	0.538462	0.0586862	0.863636	0.307692	0.00938036	0.723776	0.230769	0.0907258	0.723776	0.770396
miR-320d + miR-185-5p + miR-486-5p	0.538462	0.0577442	0.70979	0.307692	0.00947055	0.741259	0.615385	0.17507	0.912587	0.787879
miR-93-5p + miR-3656 + miR-486-5p	0.538462	0.0596779	0.933566	0.307692	0.0104163	0.863636	0.0769231	0.0724271	0.573427	0.79021
miR-320d + miR-4497 + miR-486-5p	0.538462	0.0581306	0.769231	0.307692	0.00945097	0.730769	0.538462	0.146773	0.881119	0.793706
miR-425-5p + miR-3656 + miR-486-5p	0.538462	0.0593105	0.912587	0.307692	0.00997382	0.807692	0.153846	0.0840073	0.667832	0.796037
miR-425-5p + miR-320d + miR-486-5p	0.538462	0.0582288	0.783217	0.307692	0.0094565	0.734266	0.538462	0.141924	0.877622	0.798368
miR-185-5p + miR-3656 + miR-486-5p	0.538462	0.0586568	0.856643	0.307692	0.00947565	0.744755	0.461538	0.108351	0.804196	0.801865
miR-425-5p + miR-185-5p + miR-486-5p	0.538462	0.0581603	0.776224	0.307692	0.0095066	0.748252	0.615385	0.158646	0.891608	0.805361
miR-320d + miR-93-5p + miR-486-5p	0.538462	0.0584966	0.825175	0.307692	0.00962367	0.765734	0.538462	0.126283	0.839161	0.810023
miR-93-5p + miR-185-5p + miR-486-5p	0.538462	0.0584097	0.807692	0.307692	0.00956717	0.755245	0.538462	0.140847	0.874126	0.812354
miR-4497 + miR-185-5p + miR-486-5p	0.538462	0.0581275	0.765734	0.307692	0.00968014	0.776224	0.615385	0.168095	0.905594	0.815851
miR-185-5p + miR-3960 + miR-486-5p	0.538462	0.059126	0.895105	0.307692	0.00996901	0.804196	0.384615	0.100527	0.772727	0.824009
Spike-A + miR-3656 + miR-486-5p	0.538462	0.0588267	0.874126	0.307692	0.00960008	0.758741	0.538462	0.130656	0.846154	0.82634
miR-425-5p + miR-4497 + miR-486-5p	0.538462	0.0586357	0.84965	0.307692	0.00973265	0.77972	0.538462	0.135193	0.856643	0.828671
miR-93-5p + miR-4497 + miR-486-5p	0.538462	0.0588988	0.881119	0.307692	0.00983789	0.786713	0.538462	0.117581	0.821678	0.829837
miR-1915-3p + miR-185-5p + miR-3665	0.153846	0.0371945	0.692308	0.307692	0.0108971	0.905594	0.615385	0.184365	0.923077	0.840326
miR-320d + miR-3960 + miR-486-5p	0.538462	0.0592887	0.905594	0.307692	0.0104916	0.870629	0.230769	0.0946563	0.744755	0.840326
miR-320d + miR-1915-3p + miR-486-5p	0.538462	0.0580278	0.744755	0.307692	0.0102621	0.842657	0.615385	0.217441	0.947552	0.844988
miR-1915-3p + miR-3656 + miR-486-5p	0.538462	0.0588771	0.877622	0.307692	0.00987518	0.793706	0.538462	0.137093	0.870629	0.847319
miR-93-5p + miR-3960 + miR-486-5p	0.769231	0.0748806	0.972028	0.461538	0.0116755	0.937063	0.153846	0.077493	0.632867	0.847319
miR-425-5p + miR-93-5p + miR-486-5p	0.538462	0.0591059	0.891608	0.307692	0.0101663	0.835664	0.538462	0.119275	0.825175	0.850816
miR-4497 + miR-3960 + miR-486-5p	0.538462	0.0597775	0.937063	0.307692	0.0108247	0.898601	0.230769	0.0873943	0.716783	0.850816
miR-3656 + miR-3665 + miR-486-5p	0.538462	0.0586989	0.867133	0.307692	0.00983899	0.79021	0.615385	0.163067	0.898601	0.851981
miR-320d + Spike-A + miR-486-5p	0.538462	0.058091	0.751748	0.307692	0.0104048	0.86014	0.615385	0.221695	0.954545	0.855478
miR-425-5p + miR-3960 + miR-486-5p	0.538462	0.0599727	0.954545	0.307692	0.0110134	0.916084	0.153846	0.0856363	0.699301	0.856643
miR-1915-3p + Spike-A + miR-3665	0.153846	0.0381646	0.695804	0.461538	0.01186	0.944056	0.615385	0.197115	0.93007	0.856643
Spike-A + miR-185-5p + miR-3665	0.153846	0.0368319	0.688811	0.307692	0.0110519	0.91958	0.615385	0.228854	0.961538	0.856643
miR-93-5p + miR-1915-3p + miR-486-5p	0.538462	0.0586475	0.853147	0.307692	0.0100146	0.814685	0.615385	0.171858	0.909091	0.858974
miR-1915-3p + miR-3960 + miR-486-5p	0.538462	0.059377	0.923077	0.307692	0.0101242	0.825175	0.538462	0.124223	0.832168	0.86014
miR-425-5p + miR-1915-3p + miR-486-5p	0.538462	0.0584444	0.818182	0.307692	0.0101961	0.839161	0.615385	0.196887	0.926573	0.861305
miR-3665 + miR-3960 + miR-486-5p	0.538462	0.0592241	0.898601	0.307692	0.00998622	0.811189	0.538462	0.148389	0.884615	0.864802
miR-4497 + Spike-A + miR-486-5p	0.538462	0.0584079	0.804196	0.307692	0.0104021	0.856643	0.615385	0.207865	0.940559	0.867133
miR-1915-3p + miR-185-5p + miR-486-5p	0.538462	0.0580706	0.748252	0.307692	0.010657	0.888112	0.615385	0.246421	0.968531	0.868298
Spike-A + miR-185-5p + miR-486-5p	0.538462	0.0581071	0.755245	0.307692	0.0107186	0.891608	0.615385	0.248323	0.972028	0.87296
miR-425-5p + Spike-A + miR-486-5p	0.538462	0.0585199	0.832168	0.307692	0.0103448	0.853147	0.615385	0.200883	0.933566	0.87296
miR-320d + miR-3665 + miR-486-5p	0.538462	0.0580157	0.737762	0.307692	0.0108405	0.902098	0.615385	0.263724	0.982517	0.874126
miR-93-5p + miR-3665 + miR-486-5p	0.538462	0.0585676	0.839161	0.307692	0.010305	0.846154	0.615385	0.20702	0.937063	0.874126
miR-93-5p + Spike-A + miR-486-5p	0.538462	0.0587791	0.870629	0.307692	0.0103088	0.84965	0.615385	0.179221	0.916084	0.878788
miR-4497 + miR-3656 + miR-486-5p	0.538462	0.0595033	0.926573	0.307692	0.010987	0.909091	0.538462	0.109338	0.807692	0.881119
miR-425-5p + miR-3665 + miR-486-5p	0.538462	0.0583919	0.800699	0.307692	0.0106154	0.881119	0.615385	0.236946	0.965035	0.882284
Spike-A + miR-3960 + miR-486-5p	0.538462	0.0595607	0.93007	0.307692	0.0105795	0.874126	0.538462	0.133882	0.853147	0.885781
miR-4787-5p + miR-126-3p + miR-486-5p	0.615385	0.0662387	0.961538	0.615385	0.0127364	0.972028	0.230769	0.09158	0.730769	0.888112
miR-1915-3p + miR-4497 + miR-486-5p	0.538462	0.058519	0.828671	0.307692	0.0107593	0.895105	0.615385	0.218321	0.951049	0.891608
miR-185-5p + miR-3665 + miR-486-5p	0.538462	0.0581366	0.772727	0.461538	0.0114318	0.93007	0.692308	0.302898	0.986014	0.89627
miR-4497 + miR-3665 + miR-486-5p	0.538462	0.058435	0.811189	0.384615	0.0111021	0.923077	0.615385	0.258212	0.975524	0.903263
miR-4787-5p + miR-3960 + miR-486-5p	0.846154	0.080927	0.996503	0.615385	0.0139527	0.996503	0.384615	0.100088	0.769231	0.920746
miR-1915-3p + Spike-A + miR-486-5p	0.538462	0.0585241	0.835664	0.461538	0.0117907	0.940559	0.692308	0.308037	0.98951	0.921911
miR-320d + miR-4787-5p + miR-486-5p	0.538462	0.0597985	0.940559	0.538462	0.0121656	0.947552	0.615385	0.161973	0.895105	0.927739
Spike-A + miR-3665 + miR-486-5p	0.538462	0.058625	0.842657	0.615385	0.012603	0.958042	0.769231	0.373421	0.993007	0.931235
miR-4787-5p + miR-3656 + miR-486-5p	0.769231	0.0752273	0.993007	0.615385	0.0138357	0.993007	0.538462	0.11755	0.818182	0.934732
miR-1915-3p + miR-3665 + miR-486-5p	0.538462	0.0586277	0.846154	0.615385	0.0126516	0.965035	0.769231	0.375616	0.996503	0.935897
miR-4787-5p + miR-185-5p + miR-486-5p	0.538462	0.0598097	0.944056	0.538462	0.0121844	0.951049	0.615385	0.180867	0.91958	0.938228
miR-425-5p + miR-4787-5p + miR-486-5p	0.769231	0.074961	0.975524	0.615385	0.0126491	0.961538	0.615385	0.151062	0.888112	0.941725
miR-93-5p + miR-4787-5p + miR-486-5p	0.769231	0.075205	0.98951	0.615385	0.0129946	0.979021	0.538462	0.135609	0.863636	0.944056
miR-4497 + miR-4787-5p + miR-486-5p	0.769231	0.0748677	0.968531	0.615385	0.0131253	0.98951	0.615385	0.167127	0.902098	0.95338
Spike-A + miR-4787-5p + miR-486-5p	0.769231	0.075015	0.982517	0.615385	0.012726	0.968531	0.615385	0.217354	0.944056	0.965035
miR-1915-3p + miR-4787-5p + miR-486-5p	0.769231	0.0749735	0.979021	0.615385	0.0130946	0.986014	0.615385	0.22644	0.958042	0.974359
miR-4787-5p + miR-3665 + miR-486-5p	0.769231	0.0750231	0.986014	0.615385	0.0130229	0.982517	0.615385	0.258733	0.979021	0.982517
GN: GeNorm, NF: NormFinder, BK: BestKeeper
Grabia S, Smyczynska U, Pagacz K & Fendler W (2020) NormiRazor: tool applying GPU-accelerated computing for determination of internal references in microRNA transcription studies. BMC Bioinformatics 21: 425
