# Supplementary material for: Identification of extremely GC-rich micro RNAs for RT-qPCR data normalization in human plasma
Source: Front Genet. 2023 Jan 4;13:1058668. doi: 10.3389/fgene.2022.1058668 (PMC9846067; doi:10.3389/fgene.2022.1058668)
Supplement: Supplementary file 1 [file DataSheet1.zip › Supporting information/Table_S16_Biological_functions_of_mRNAs_targeted_by_the_most_stable_miRNAs.xlsx]

## Sheet: Tabelle1
Table S16 | Functionalities of the most likely target mRNAs predicted for the best two miRNA normalizers of human plasma.
hsa-miR-320d (score class of mirDip database: very high)
Rank	Gene	Uniprot identity	mirDIP score	Source no.	Biological process of Gene Ontology (GO) (identity number); pathway at Pathcards
1	PBX3	P40426	0.834777	17	regulation of transcription by RNA polymerase II (GO: 0006357) & others
2	ARPP19	P56211	0.819217	17	negative regulation of protein dephosphorylation (GO: 0035308)
3	COPS2	P61201	0.802357	18	negative regulation of transcription, DNA-templated (GO: 0045892)
4	XPO1	O14980	0.790531	18	ribosomal large subunit export from nucleus (GO: 0000055) & others
5	CNOT7	Q9UIV1	0.789974	17	negative regulation of translation (GO: 0017148) & others
6	ESRRG	P62508	0.781175	20	positive regulation of transcription, DNA-templated (GO: 0045893) & others
7	ATRX	P46100	0.780927	18	DNA repair (GO: 0006281) & others
8	MLLT3	P42568	0.778402	18	regulation of transcription, DNA-templated (GO: 0006355)
9	CAPRIN1	Q14444	0.777576	16	negative regulation of translation (GO: 0017148), cell differentiation (GO: 0030154)
10	HECTD2	Q5U5R9	0.777439	17	protein ubiquitination (GO: 0016567)
11	DHX15	O43143	0.775647	14	mRNA splicing; gene expression*
12	RAP1A	P62834	0.775124	18	regulation of cell junction assembly (GO: 1901888); signal transduction (GO: 0007165) & others
hsa-miR-4787-5p (score class of mirDip database: high)
1	NFIX	Q14938	0.281594	10	regulation of transcription, DNA-templated (GO: 0006355); DNA replication (GO: 0006260)
2	ZNF385A	Q96PM9	0.267784	9	intracellular mRNA localization (GO: 0008298) & others
3	ZNF618	Q5T7W0	0.224537	8	positive regulation of chromatin binding (GO: 0035563)
4	TMEM2	Q9UHN6	0.223284	10	hyaluronan catabolic process (GO: 0030214)
5	KCNC3	Q14003	0.210658	8	potassium ion transmembrane transport (GO: 0071805) & others
6	ELAVL3	Q14576	0.202358	9	cell differentiation†; nervous system development†
7	NSMF	Q6X4W1	0.194342	9	regulation of neuron migration (GO: 2001222); regulation of neuronal synaptic plasticity (GO: 0048168)
8	FAS	P25445	0.193208	10	Fas signaling pathway (GO: 0036337) & others
9	DNAJB5	O75953	0.190962	8	protein folding (GO: 0006457); chaperone cofactor-dependent protein refolding (GO: 0051085)
10	FADS2	O95864	0.190416	8	lipid metabolic process (GO: 0006629) & others
11	ALDH6A1	Q02252	0.185364	8	oxidation-reduction process (GO: 0055114) & others
12	SURF4	O15260	0.1821	8	Golgi organization (GO: 0007030); positive regulation of organelle organization (GO: 0010638)
hsa-miR-425-5p (score class of mirDip database: very high)
1	FOXJ3	Q9UPW0	0.783841	15	positive regulation of transcription by RNA polymerase II (GO: 0045944)
2	PPP4R3A	Q6IN85	0.726571	14	Glucagon signaling pathway; Integrated Breast Cancer Pathway*
3	SH3RF1	Q7Z6J0	0.710408	13	protein autoubiquitination (GO: 0051865), negative regulation of apoptotic process (GO: 0043066) & others
4	PDCD10	Q9BUL8	0.709245	14	positive regulation of gene expression (GO: 0010628) & others
5	BCOR	Q6W2J9	0.708097	15	negative regulation of transcription by RNA polymerase II (GO: 0000122), negative regulation of histone H3-K36 methylation (GO: 0000415) & others
6	LCOR	Q96JN0	0.702425	12	negative regulation of transcription by RNA polymerase II (GO: 0000122), cellular response to estradiol stimulus (GO: 0071392)
7	THRB	P10828	0.699433	15	negative regulation of transcription by RNA polymerase II (GO: 0000122) & others
8	ATP5G3	P48201	0.692535	13	ATP synthesis coupled proton transport (GO: 0015986)
9	UBQLN1	Q9UMX0	0.679288	13	ubiquitin-dependent protein catabolic process (GO: 0006511)
10	SYNCRIP	O60506	0.676271	12	negative regulation of translation (GO: 0017148), cellular response to interferon-gamma (GO: 0071346), CRD-mediated mRNA stabilization (GO: 0070934)
	Generated at 2020/11/12 with mirDIP version 4.1.11.2 (database version 4.1.0.3), score class: very high; mirDIP 4.1-integrative database of human microRNA target predictions. Nucleic Acids Res 46(D1):D360-D370. Tokar T, et al. (2018)
	*PathCards (integrated database of human biological pathways and their annotations; https://pathcards.genecards.org)
	Identical pathways are depicted by same colour.
	†Inferred from Electronic Annotation (IEA) without manual review (http://wiki.geneontology.org/index.php/Inferred_from_Electronic_Annotation_(IEA))
