# Supplementary material for: Identification of extremely GC-rich micro RNAs for RT-qPCR data normalization in human plasma
Source: Front Genet. 2023 Jan 4;13:1058668. doi: 10.3389/fgene.2022.1058668 (PMC9846067; doi:10.3389/fgene.2022.1058668)
Supplement: Supplementary file 1 [file DataSheet1.zip › Supporting information/Table_S18_GC_content_bias_of_sRNA-seq.xlsx]

## Sheet: normalized expression of miRNAs
Table S18 | Detection bias of GC-extreme miRNAs using a small-RNA sequencing (sRNA-seq) approach.
Human miRNA	miRBase ID	Sequence counts			Counts normalized by geometric mean of miR-425-5p & miR-320d
		#55645	#55644	Ratio	#55645	#55644	Ratio
hsa-miR-193b-5p	MIMAT0004767	11	0	n.d.	0.0471093	0	n.d.
hsa-miR-150-3p	MIMAT0004610	8	0	n.d.	0.0342613	0	n.d.
hsa-miR-1976	MIMAT0009451	8	0	n.d.	0.0342613	0	n.d.
hsa-miR-204-3p	MIMAT0022693	5	0	n.d.	0.0214133	0	n.d.
hsa-miR-30a-3p	MIMAT0000088	5	0	n.d.	0.0214133	0	n.d.
hsa-miR-337-3p	MIMAT0000754	5	0	n.d.	0.0214133	0	n.d.
hsa-miR-485-5p	MIMAT0002175	5	0	n.d.	0.0214133	0	n.d.
hsa-miR-6743-3p	MIMAT0027388	5	0	n.d.	0.0214133	0	n.d.
hsa-miR-873-5p	MIMAT0004953	5	0	n.d.	0.0214133	0	n.d.
hsa-miR-221-5p	MIMAT0004568	4	0	n.d.	0.0171307	0	n.d.
hsa-miR-483-5p	MIMAT0004761	4	0	n.d.	0.0171307	0	n.d.
hsa-miR-101-5p	MIMAT0004513	3	0	n.d.	0.012848	0	n.d.
hsa-miR-106a-3p	MIMAT0004517	3	0	n.d.	0.012848	0	n.d.
hsa-miR-1185-1-3p	MIMAT0022838	3	0	n.d.	0.012848	0	n.d.
hsa-miR-1292-5p	MIMAT0005943	3	0	n.d.	0.012848	0	n.d.
hsa-miR-145-5p	MIMAT0000437	3	0	n.d.	0.012848	0	n.d.
hsa-miR-26b-3p	MIMAT0004500	3	0	n.d.	0.012848	0	n.d.
hsa-miR-374b-3p	MIMAT0004956	3	0	n.d.	0.012848	0	n.d.
hsa-miR-6842-3p	MIMAT0027587	3	0	n.d.	0.012848	0	n.d.
hsa-miR-885-5p	MIMAT0004947	3	0	n.d.	0.012848	0	n.d.
hsa-miR-95-3p	MIMAT0000094	3	0	n.d.	0.012848	0	n.d.
hsa-miR-99a-3p	MIMAT0004511	3	0	n.d.	0.012848	0	n.d.
hsa-miR-548o-3p	MIMAT0005919_1	2.67	0	n.d.	0.0114347	0	n.d.
hsa-miR-1179	MIMAT0005824	2	0	n.d.	0.00856533	0	n.d.
hsa-miR-139-3p	MIMAT0004552	2	0	n.d.	0.00856533	0	n.d.
hsa-miR-182-3p	MIMAT0000260	2	0	n.d.	0.00856533	0	n.d.
hsa-miR-195-5p	MIMAT0000461	2	0	n.d.	0.00856533	0	n.d.
hsa-miR-3173-5p	MIMAT0019214	2	0	n.d.	0.00856533	0	n.d.
hsa-miR-33b-5p	MIMAT0003301	2	0	n.d.	0.00856533	0	n.d.
hsa-miR-3607-5p	MIMAT0017984	2	0	n.d.	0.00856533	0	n.d.
hsa-miR-3613-3p	MIMAT0017991	2	0	n.d.	0.00856533	0	n.d.
hsa-miR-411-5p	MIMAT0003329	2	0	n.d.	0.00856533	0	n.d.
hsa-miR-4286	MIMAT0016916	2	0	n.d.	0.00856533	0	n.d.
hsa-miR-4449	MIMAT0018968	2	0	n.d.	0.00856533	0	n.d.
hsa-miR-4637	MIMAT0019694	2	0	n.d.	0.00856533	0	n.d.
hsa-miR-4685-3p	MIMAT0019772	2	0	n.d.	0.00856533	0	n.d.
hsa-miR-4707-3p	MIMAT0019808	2	0	n.d.	0.00856533	0	n.d.
hsa-miR-4738-3p	MIMAT0019867	2	0	n.d.	0.00856533	0	n.d.
hsa-miR-4745-3p	MIMAT0019879	2	0	n.d.	0.00856533	0	n.d.
hsa-miR-4766-3p	MIMAT0019918	2	0	n.d.	0.00856533	0	n.d.
hsa-miR-4766-5p	MIMAT0019917	2	0	n.d.	0.00856533	0	n.d.
hsa-miR-4781-3p	MIMAT0019943	2	0	n.d.	0.00856533	0	n.d.
hsa-miR-520b	MIMAT0002843	2	0	n.d.	0.00856533	0	n.d.
hsa-miR-520c-3p	MIMAT0002846	2	0	n.d.	0.00856533	0	n.d.
hsa-miR-548al	MIMAT0019024	2	0	n.d.	0.00856533	0	n.d.
hsa-miR-5695	MIMAT0022488	2	0	n.d.	0.00856533	0	n.d.
hsa-miR-625-3p	MIMAT0004808	2	0	n.d.	0.00856533	0	n.d.
hsa-miR-6516-5p	MIMAT0030417	2	0	n.d.	0.00856533	0	n.d.
hsa-miR-6750-5p	MIMAT0027400	2	0	n.d.	0.00856533	0	n.d.
hsa-miR-6891-5p	MIMAT0027682	2	0	n.d.	0.00856533	0	n.d.
hsa-miR-8072	MIMAT0030999	2	0	n.d.	0.00856533	0	n.d.
hsa-miR-873-3p	MIMAT0022717	2	0	n.d.	0.00856533	0	n.d.
hsa-miR-937-3p	MIMAT0004980	2	0	n.d.	0.00856533	0	n.d.
hsa-miR-99b-3p	MIMAT0004678	2	0	n.d.	0.00856533	0	n.d.
MIR4781	ENST00000585250.1	2	0	n.d.	0.00856533	0	n.d.
hsa-miR-1289	MIMAT0005879_1	1.33	0	n.d.	0.00569594	0	n.d.
hsa-miR-381-3p	MIMAT0000736	9	1	9	0.038544	0.00213706	18.0359
hsa-miR-409-3p	MIMAT0001639	8	1	8	0.0342613	0.00213706	16.032
hsa-miR-4433b-5p	MIMAT0030413	6.5	1	6.5	0.0278373	0.00213706	13.026
hsa-miR-433-3p	MIMAT0001627	6	1	6	0.025696	0.00213706	12.024
hsa-let-7b-3p	MIMAT0004482	16	3	5.33333	0.0685226	0.00641119	10.688
hsa-miR-122-5p	MIMAT0000421	2912.5	652	4.46702	12.4733	1.39337	8.95189
hsa-miR-127-3p	MIMAT0000446	28	8	3.5	0.119915	0.0170965	7.01398
hsa-miR-370-3p	MIMAT0000722	24	7	3.42857	0.102784	0.0149595	6.87084
hsa-miR-30b-5p	MIMAT0000420	6	2	3	0.025696	0.00427413	6.01198
hsa-miR-135a-5p	MIMAT0000428_1	3	1	3	0.012848	0.00213706	6.01198
hsa-miR-215-5p	MIMAT0000272	14	5	2.8	0.0599573	0.0106853	5.61118
hsa-miR-100-5p	MIMAT0000098	58	22	2.63636	0.248395	0.0470154	5.28326
hsa-miR-205-5p	MIMAT0000266	5	2	2.5	0.0214133	0.00427413	5.00999
hsa-miR-224-5p	MIMAT0000281	12	5	2.4	0.051392	0.0106853	4.80959
hsa-miR-152-3p	MIMAT0000438	12	6	2	0.051392	0.0128224	4.00799
hsa-miR-4669	MIMAT0019749	8	4	2	0.0342613	0.00854826	4.00799
hsa-miR-339-3p	MIMAT0004702	6	3	2	0.025696	0.00641119	4.00799
hsa-miR-203a-3p	MIMAT0000264	4	2	2	0.0171307	0.00427413	4.00799
hsa-miR-301a-3p	MIMAT0000688	4	2	2	0.0171307	0.00427413	4.00799
hsa-miR-330-3p	MIMAT0000751	2	1	2	0.00856533	0.00213706	4.00799
hsa-miR-5010-3p	MIMAT0021044	2	1	2	0.00856533	0.00213706	4.00799
hsa-miR-660-3p	MIMAT0022711	2	1	2	0.00856533	0.00213706	4.00799
hsa-miR-664a-5p	MIMAT0005948	2	1	2	0.00856533	0.00213706	4.00799
hsa-miR-6734-5p	MIMAT0027369	2	1	2	0.00856533	0.00213706	4.00799
hsa-miR-93-3p	MIMAT0004509	2	1	2	0.00856533	0.00213706	4.00799
hsa-miR-28-3p	MIMAT0004502	67	34.5	1.94203	0.286939	0.0737287	3.89182
hsa-miR-223-5p	MIMAT0004570	11	6	1.83333	0.0471093	0.0128224	3.67399
hsa-miR-22-5p	MIMAT0004495	9	5	1.8	0.038544	0.0106853	3.60719
hsa-miR-3158-3p	MIMAT0015032_1	9	5	1.8	0.038544	0.0106853	3.60719
hsa-miR-342-3p	MIMAT0000753	12	7	1.71429	0.051392	0.0149595	3.43542
hsa-miR-1287-5p	MIMAT0005878	5	3	1.66667	0.0214133	0.00641119	3.33999
hsa-miR-335-5p	MIMAT0000765	5	3	1.66667	0.0214133	0.00641119	3.33999
hsa-miR-199a-5p	MIMAT0000231_1	105	63	1.66667	0.44968	0.134635	3.33999
hsa-miR-4326	MIMAT0016888	9	6	1.5	0.038544	0.0128224	3.00599
hsa-let-7i-3p	MIMAT0004585	3	2	1.5	0.012848	0.00427413	3.00599
hsa-miR-598-3p	MIMAT0003266	3	2	1.5	0.012848	0.00427413	3.00599
hsa-miR-143-3p	MIMAT0000435	208	146	1.42466	0.890794	0.312011	2.85501
hsa-miR-542-5p	MIMAT0003340	7	5	1.4	0.0299787	0.0106853	2.80559
hsa-miR-199b-3p	MIMAT0004563	25.33	18.33	1.38189	0.10848	0.0391724	2.7693
hsa-miR-199a-3p	MIMAT0000232_1	50.67	36.67	1.38178	0.217003	0.0783662	2.76909
hsa-miR-150-5p	MIMAT0000451	37	27	1.37037	0.158459	0.0577007	2.74621
hsa-miR-99a-5p	MIMAT0000097	98	72	1.36111	0.419701	0.153869	2.72766
hsa-miR-10a-5p	MIMAT0000253	148	110	1.34545	0.633834	0.235077	2.69628
hsa-miR-361-5p	MIMAT0000703	28	21	1.33333	0.119915	0.0448784	2.67199
hsa-miR-499a-5p	MIMAT0002870	4	3	1.33333	0.0171307	0.00641119	2.67199
hsa-miR-10b-5p	MIMAT0000254	258	195	1.32308	1.10493	0.416728	2.65144
hsa-miR-96-5p	MIMAT0000095	59	45	1.31111	0.252677	0.0961679	2.62746
hsa-miR-375	MIMAT0000728	152	117	1.29915	0.650965	0.250037	2.60348
hsa-miR-27b-3p	MIMAT0000419	268.5	208.5	1.28777	1.1499	0.445578	2.58068
hsa-miR-182-5p	MIMAT0000259	264	206	1.28155	1.13062	0.440235	2.56823
hsa-miR-24-3p	MIMAT0000080_1	126	100	1.26	0.539616	0.213706	2.52503
hsa-miR-30e-3p	MIMAT0000693	20	16	1.25	0.0856533	0.034193	2.50499
hsa-let-7e-5p	MIMAT0000066	5	4	1.25	0.0214133	0.00854826	2.50499
hsa-miR-3200-5p	MIMAT0017392	5	4	1.25	0.0214133	0.00854826	2.50499
hsa-miR-30a-5p	MIMAT0000087	115	93	1.23656	0.492506	0.198747	2.47806
MIR451A	ENST00000385059.1	44	36	1.22222	0.188437	0.0769343	2.44933
hsa-miR-136-3p	MIMAT0004606	6	5	1.2	0.025696	0.0106853	2.40479
hsa-miR-146a-5p	MIMAT0000449	244	207	1.17874	1.04497	0.442372	2.3622
hsa-miR-183-5p	MIMAT0000261	50	43	1.16279	0.214133	0.0918938	2.33023
hsa-miR-199b-5p	MIMAT0000263	22	19	1.15789	0.0942186	0.0406042	2.32041
hsa-miR-579-3p	MIMAT0003244	8	7	1.14286	0.0342613	0.0149595	2.29028
hsa-miR-126-3p	MIMAT0000445	641	562	1.14057	2.74519	1.20103	2.28569
hsa-miR-193a-5p	MIMAT0004614	33	29	1.13793	0.141328	0.0619749	2.28041
hsa-miR-27a-3p	MIMAT0000084	339.5	302.5	1.12231	1.45396	0.646462	2.24911
hsa-miR-23b-3p	MIMAT0000418	49.5	45	1.1	0.211992	0.0961679	2.20439
hsa-miR-29a-3p	MIMAT0000086	25	23	1.08696	0.107067	0.0491525	2.17825
hsa-miR-125b-5p	MIMAT0000423_1	39	36	1.08333	0.167024	0.0769343	2.17099
hsa-miR-369-3p	MIMAT0000721	13	12	1.08333	0.0556746	0.0256448	2.17099
hsa-miR-148a-3p	MIMAT0000243	1090	1012	1.07708	4.6681	2.16271	2.15845
hsa-miR-190a-5p	MIMAT0000458	31	30	1.03333	0.132763	0.0641119	2.07079
hsa-miR-15b-5p	MIMAT0000417	61	60	1.01667	0.261243	0.128224	2.03739
hsa-miR-23a-3p	MIMAT0000078	299.5	295	1.01525	1.28266	0.630434	2.03456
hsa-miR-744-5p	MIMAT0004945	16	16	1	0.0685226	0.034193	2.00399
hsa-miR-625-5p	MIMAT0003294	10	10	1	0.0428267	0.0213706	2.00399
hsa-miR-338-3p	MIMAT0000763	6	6	1	0.025696	0.0128224	2.00399
hsa-miR-1284	MIMAT0005941	3	3	1	0.012848	0.00641119	2.00399
hsa-miR-4532	MIMAT0019071	2.25	2.25	1	0.009636	0.00480839	2.00399
hsa-miR-331-3p	MIMAT0000760	2	2	1	0.00856533	0.00427413	2.00399
hsa-miR-939-5p	MIMAT0004982	2	2	1	0.00856533	0.00427413	2.00399
hsa-miR-138-5p	MIMAT0000430_1	1	1	1	0.00428267	0.00213706	2.00399
hsa-miR-146b-3p	MIMAT0004766	1	1	1	0.00428267	0.00213706	2.00399
hsa-miR-376c-3p	MIMAT0000720	1	1	1	0.00428267	0.00213706	2.00399
hsa-miR-3909	MIMAT0018183	1	1	1	0.00428267	0.00213706	2.00399
hsa-miR-487b-3p	MIMAT0003180	1	1	1	0.00428267	0.00213706	2.00399
hsa-miR-885-3p	MIMAT0004948	1	1	1	0.00428267	0.00213706	2.00399
hsa-miR-148b-3p	MIMAT0000759	115.5	118	0.978814	0.494648	0.252174	1.96154
hsa-miR-200a-3p	MIMAT0000682	55	57	0.964912	0.235547	0.121813	1.93368
hsa-miR-130a-3p	MIMAT0000425	343	358	0.958101	1.46895	0.765069	1.92003
hsa-miR-320b	MIMAT0005792_1	80.05	84.17	0.951051	0.342827	0.179877	1.9059
hsa-miR-320c	MIMAT0005793_1	32.88	35	0.939429	0.140814	0.0747973	1.88261
hsa-miR-155-5p	MIMAT0000646	12	13	0.923077	0.051392	0.0277818	1.84984
hsa-miR-125a-5p	MIMAT0000443	81	88	0.920455	0.346896	0.188062	1.84459
hsa-miR-196b-5p	MIMAT0001080	18	20	0.9	0.077088	0.0427413	1.80359
hsa-miR-126-5p	MIMAT0000444	523	588	0.889456	2.23983	1.25659	1.78246
hsa-miR-32-5p	MIMAT0000090	23	26	0.884615	0.0985013	0.0555637	1.77276
hsa-miR-141-3p	MIMAT0000432	57	65	0.876923	0.244112	0.138909	1.75735
hsa-miR-942-5p	MIMAT0004985	17.5	20	0.875	0.0749466	0.0427413	1.7535
hsa-miR-181a-5p	MIMAT0000256_1	267	306	0.872549	1.14347	0.653942	1.74858
hsa-miR-99b-5p	MIMAT0000689	19	22	0.863636	0.0813706	0.0470154	1.73072
hsa-miR-21-3p	MIMAT0004494	23	27	0.851852	0.0985013	0.0577007	1.70711
hsa-miR-146b-5p	MIMAT0002809	38	45	0.844444	0.162741	0.0961679	1.69226
hsa-miR-26a-5p	MIMAT0000082_1	1594	1901	0.838506	6.82657	4.06256	1.68036
hsa-miR-454-3p	MIMAT0003885	57	68	0.838235	0.244112	0.14532	1.67982
hsa-let-7c-5p	MIMAT0000064	41.75	50.08	0.833666	0.178801	0.107024	1.67066
hsa-miR-624-3p	MIMAT0004807	5	6	0.833333	0.0214133	0.0128224	1.67
hsa-miR-221-3p	MIMAT0000278	94	113	0.831858	0.402571	0.241488	1.66704
hsa-miR-222-3p	MIMAT0000279	49	60	0.816667	0.209851	0.128224	1.6366
hsa-miR-188-5p	MIMAT0000457	33	41	0.804878	0.141328	0.0876196	1.61297
hsa-miR-629-5p	MIMAT0004810	64	81	0.790123	0.274091	0.173102	1.5834
hsa-miR-200b-3p	MIMAT0000318	177	225	0.786667	0.758032	0.480839	1.57648
hsa-miR-2110	MIMAT0010133	35	46	0.76087	0.149893	0.098305	1.52478
hsa-miR-19b-3p	MIMAT0000074_1	244	322.5	0.756589	1.04497	0.689203	1.5162
hsa-miR-21-5p	MIMAT0000076	634	842.5	0.752522	2.71521	1.80048	1.50805
hsa-miR-374a-3p	MIMAT0004688	6	8	0.75	0.025696	0.0170965	1.503
MIR548N	ENST00000408742.1	0.333333	0.444444	0.75	0.00142756	0.000949806	1.503
hsa-let-7i-5p	MIMAT0000415	2802	3770	0.743236	12	8.05673	1.48944
hsa-miR-590-3p	MIMAT0004801	26	35	0.742857	0.111349	0.0747973	1.48868
hsa-miR-192-5p	MIMAT0000222	194	262	0.740458	0.830837	0.559911	1.48387
hsa-miR-7-5p	MIMAT0000252_2	57	77	0.74026	0.244112	0.164554	1.48348
MIR941-4	ENST00000401376.3	2	2.71429	0.736842	0.00856533	0.0058006	1.47663
MIR941-5	ENST00000621667.1	2	2.71429	0.736842	0.00856533	0.0058006	1.47663
hsa-miR-26b-5p	MIMAT0000083	1365	1861	0.733477	5.84584	3.97708	1.46988
hsa-let-7d-5p	MIMAT0000065	94	129	0.728682	0.402571	0.275681	1.46027
hsa-miR-136-5p	MIMAT0000448	8	11	0.727273	0.0342613	0.0235077	1.45745
hsa-miR-1304-5p	MIMAT0005892	4	5.5	0.727273	0.0171307	0.0117539	1.45745
hsa-miR-194-5p	MIMAT0000460_1	13	18	0.722222	0.0556746	0.0384672	1.44733
hsa-miR-17-5p	MIMAT0000070	78.5	110.5	0.710407	0.336189	0.236146	1.42365
hsa-miR-941	MIMAT0004984_4	10	14.29	0.69979	0.0428267	0.0305387	1.40238
hsa-miR-320a	MIMAT0000510	216.44	312.33	0.692985	0.92694	0.667469	1.38874
hsa-let-7a-5p	MIMAT0000062_2	1068.75	1546.92	0.690889	4.5771	3.30587	1.38454
hsa-miR-15a-5p	MIMAT0000068	204	296	0.689189	0.873664	0.632571	1.38113
hsa-miR-340-5p	MIMAT0004692	45.5	66.5	0.684211	0.194861	0.142115	1.37115
hsa-miR-501-5p	MIMAT0002872	17	25	0.68	0.0728053	0.0534266	1.36272
hsa-miR-450b-5p	MIMAT0004909	21	31	0.677419	0.089936	0.066249	1.35754
hsa-let-7g-5p	MIMAT0000414	1531	2280	0.671491	6.55676	4.87251	1.34566
MIR7641-1	ENST00000612268.1	5.13724	7.66316	0.670381	0.0220011	0.0163767	1.34344
hsa-miR-92b-3p	MIMAT0003218	122	183	0.666667	0.522485	0.391083	1.336
hsa-miR-425-3p	MIMAT0001343	48	72	0.666667	0.205568	0.153869	1.336
hsa-miR-1277-3p	MIMAT0005933	4	6	0.666667	0.0171307	0.0128224	1.336
hsa-miR-139-5p	MIMAT0000250	4	6	0.666667	0.0171307	0.0128224	1.336
hsa-miR-3187-3p	MIMAT0015069	2	3	0.666667	0.00856533	0.00641119	1.336
MIR99AHG	ENST00000602620.1	2	3	0.666667	0.00856533	0.00641119	1.336
hsa-miR-19a-3p	MIMAT0000073	100	151	0.662252	0.428267	0.322697	1.32715
hsa-miR-652-3p	MIMAT0003322	329	503	0.654076	1.409	1.07494	1.31076
hsa-miR-101-3p	MIMAT0000099_1	1084	1659	0.653406	4.64241	3.54539	1.30942
hsa-miR-140-3p	MIMAT0004597	173	265	0.65283	0.740901	0.566322	1.30827
hsa-miR-6087	MIMAT0023712	3.25	5	0.65	0.0139187	0.0106853	1.3026
hsa-miR-103a-3p	MIMAT0000101_1	413.83	637.67	0.648972	1.7723	1.36274	1.30054
hsa-let-7b-5p	MIMAT0000063	4725.5	7341	0.643713	20.2377	15.6882	1.29
hsa-miR-328-3p	MIMAT0000752	7	11	0.636364	0.0299787	0.0235077	1.27527
hsa-miR-363-3p	MIMAT0000707	270	425	0.635294	1.15632	0.908252	1.27313
hsa-miR-223-3p	MIMAT0000280	79	126	0.626984	0.338331	0.26927	1.25647
hsa-miR-628-3p	MIMAT0003297	5	8	0.625	0.0214133	0.0170965	1.2525
hsa-miR-144-3p	MIMAT0000436	13821	22475	0.61495	59.1907	48.0305	1.23236
hsa-miR-107	MIMAT0000104	81.67	133.33	0.61254	0.349765	0.284935	1.22753
hsa-miR-30c-5p	MIMAT0000244_1	11	18	0.611111	0.0471093	0.0384672	1.22466
hsa-miR-92a-3p	MIMAT0000092_1	27906	46073	0.605691	119.512	98.461	1.2138
hsa-miR-191-5p	MIMAT0000440	92	152	0.605263	0.394005	0.324834	1.21294
hsa-miR-1306-5p	MIMAT0022726	6	10	0.6	0.025696	0.0213706	1.2024
hsa-miR-30d-5p	MIMAT0000245	828	1381	0.599566	3.54605	2.95129	1.20153
hsa-miR-30e-5p	MIMAT0000692	1003	1678	0.597735	4.29551	3.58599	1.19786
hsa-miR-16-5p	MIMAT0000069_1	9693	16389	0.591433	41.5119	35.0243	1.18523
hsa-miR-423-5p	MIMAT0004748	609	1033.67	0.589163	2.60814	2.20902	1.18068
MIR6087	ENST00000611066.1	2.5	4.25	0.588235	0.0107067	0.00908252	1.17882
hsa-miR-18a-5p	MIMAT0000072	281.5	480	0.586458	1.20557	1.02579	1.17526
hsa-miR-769-5p	MIMAT0003886	7	12	0.583333	0.0299787	0.0256448	1.169
hsa-miR-320d	MIMAT0006764_1	1.75	3	0.583333	0.00749466	0.00641119	1.169
hsa-miR-451a	MIMAT0001631	9087	15640	0.58101	38.9166	33.4237	1.16434
hsa-miR-1307-3p	MIMAT0005951	36	62	0.580645	0.154176	0.132498	1.16361
hsa-miR-151b	MIMAT0010214	20.83	36.32	0.573513	0.0892079	0.0776182	1.14932
hsa-miR-450a-5p	MIMAT0001545_1	24	42	0.571429	0.102784	0.0897567	1.14514
hsa-miR-424-3p	MIMAT0004749	8	14	0.571429	0.0342613	0.0299189	1.14514
hsa-miR-374b-5p	MIMAT0004955	6	10.5	0.571429	0.025696	0.0224392	1.14514
hsa-miR-342-5p	MIMAT0004694	4	7	0.571429	0.0171307	0.0149595	1.14514
hsa-miR-550a-5p	MIMAT0004800_1	12.33	21.67	0.568989	0.0528053	0.0463102	1.14025
hsa-miR-378a-3p	MIMAT0000732	71	124.88	0.568546	0.304069	0.266877	1.13936
hsa-miR-331-5p	MIMAT0004700	23	41	0.560976	0.0985013	0.0876196	1.12419
hsa-miR-144-5p	MIMAT0004600	19	34	0.558824	0.0813706	0.0726602	1.11988
hsa-miR-145-3p	MIMAT0004601	10	18	0.555556	0.0428267	0.0384672	1.11333
hsa-miR-185-5p	MIMAT0000455	1611.5	2931	0.549812	6.90151	6.26374	1.10182
hsa-miR-106b-3p	MIMAT0004672	437	804	0.543532	1.87152	1.7182	1.08924
hsa-miR-486-3p	MIMAT0004762_1	89	164	0.542683	0.381157	0.350479	1.08753
hsa-miR-20a-5p	MIMAT0000075	211	390	0.541026	0.903642	0.833455	1.08421
hsa-miR-423-3p	MIMAT0001340	115	213	0.539906	0.492506	0.455195	1.08197
hsa-miR-98-5p	MIMAT0000096	41	76	0.539474	0.175589	0.162417	1.0811
hsa-miR-652-5p	MIMAT0022709	14	26	0.538462	0.0599573	0.0555637	1.07907
hsa-miR-142-5p	MIMAT0000433	346	646	0.535604	1.4818	1.38054	1.07335
hsa-miR-151a-3p	MIMAT0000757	55	103	0.533981	0.235547	0.220118	1.07009
hsa-miR-4732-3p	MIMAT0019856	38	72	0.527778	0.162741	0.153869	1.05766
hsa-miR-181b-5p	MIMAT0000257_1	21	40	0.525	0.089936	0.0854826	1.0521
hsa-miR-362-5p	MIMAT0000705	43	82	0.52439	0.184155	0.175239	1.05088
hsa-miR-29c-3p	MIMAT0000681	22	42	0.52381	0.0942186	0.0897567	1.04971
hsa-miR-500a-3p	MIMAT0002871	29	55.5	0.522523	0.124197	0.118607	1.04713
hsa-miR-25-3p	MIMAT0000081	8638	16719	0.516658	36.9937	35.7296	1.03538
hsa-miR-151a-5p	MIMAT0004697	57.67	112.15	0.514222	0.246981	0.239672	1.0305
hsa-miR-93-5p	MIMAT0000093	2042	3980	0.513065	8.7452	8.50552	1.02818
hsa-miR-501-3p	MIMAT0004774	21	41	0.512195	0.089936	0.0876196	1.02644
hsa-miR-17-3p	MIMAT0000071	27	54	0.5	0.115632	0.115401	1.002
hsa-miR-132-3p	MIMAT0000426	2	4	0.5	0.00856533	0.00854826	1.002
hsa-miR-181c-3p	MIMAT0004559	1	2	0.5	0.00428267	0.00427413	1.002
hsa-miR-28-5p	MIMAT0000085	1	2	0.5	0.00428267	0.00427413	1.002
hsa-miR-335-3p	MIMAT0004703	1	2	0.5	0.00428267	0.00427413	1.002
hsa-miR-455-5p	MIMAT0003150	1	2	0.5	0.00428267	0.00427413	1.002
hsa-miR-103a-2-5p	MIMAT0009196	0.5	1	0.5	0.00214133	0.00213706	1.002
hsa-miR-483-3p	MIMAT0002173	0.5	1	0.5	0.00214133	0.00213706	1.002
hsa-let-7d-3p	MIMAT0004484	42	86	0.488372	0.179872	0.183788	0.978695
hsa-miR-200c-3p	MIMAT0000617	18	37	0.486486	0.077088	0.0790714	0.974916
hsa-miR-502-3p	MIMAT0004775	24	49.5	0.484848	0.102784	0.105785	0.971634
hsa-miR-16-2-3p	MIMAT0004518	172	356	0.483146	0.736618	0.760795	0.968222
hsa-miR-361-3p	MIMAT0004682	37	78	0.474359	0.158459	0.166691	0.950613
hsa-miR-106a-5p	MIMAT0000103	4.5	9.5	0.473684	0.019272	0.0203021	0.949261
hsa-miR-3615	MIMAT0017994	46	98	0.469388	0.197003	0.209432	0.94065
hsa-let-7f-5p	MIMAT0000067_1	708	1520	0.465789	3.03213	3.24834	0.933439
hsa-miR-484	MIMAT0002174	404	868	0.465438	1.7302	1.85497	0.932735
hsa-miR-15b-3p	MIMAT0004586	43	93	0.462366	0.184155	0.198747	0.926578
hsa-miR-1180-3p	MIMAT0005825	72	157	0.458599	0.308352	0.335519	0.919029
hsa-miR-186-5p	MIMAT0000456	239	533	0.448405	1.02356	1.13906	0.898602
hsa-miR-130b-3p	MIMAT0000691	44	100	0.44	0.188437	0.213706	0.881758
hsa-miR-22-3p	MIMAT0000077	1115.5	2556.5	0.436339	4.77731	5.46341	0.87442
hsa-miR-185-3p	MIMAT0004611	17	39	0.435897	0.0728053	0.0833455	0.873536
hsa-miR-589-5p	MIMAT0004799	16	37	0.432432	0.0685226	0.0790714	0.866592
hsa-miR-425-5p	MIMAT0003393	218	505	0.431683	0.933621	1.07922	0.865091
hsa-miR-1301-3p	MIMAT0005797	6	14	0.428571	0.025696	0.0299189	0.858855
hsa-miR-106b-5p	MIMAT0000680	100	235	0.425532	0.428267	0.50221	0.852764
hsa-miR-18b-5p	MIMAT0001412	58.5	138	0.423913	0.250536	0.294915	0.849519
hsa-miR-532-5p	MIMAT0002888	124	295	0.420339	0.53105	0.630434	0.842357
hsa-miR-210-3p	MIMAT0000267	33	80	0.4125	0.141328	0.170965	0.826648
hsa-miR-128-3p	MIMAT0000424_1	80	195	0.410256	0.342613	0.416728	0.822152
hsa-miR-29b-3p	MIMAT0000100_1	25	61	0.409836	0.107067	0.130361	0.821309
hsa-miR-1908-5p	MIMAT0007881	11	27	0.407407	0.0471093	0.0577007	0.816442
hsa-miR-486-5p	MIMAT0002177_1	19955	49025	0.407037	85.4606	104.77	0.8157
hsa-miR-3667-5p	MIMAT0018089	2	5	0.4	0.00856533	0.0106853	0.801598
hsa-miR-3688-3p	MIMAT0018116_1	2	5	0.4	0.00856533	0.0106853	0.801598
MIR17	ENST00000385012.1	2	5	0.4	0.00856533	0.0106853	0.801598
hsa-miR-142-3p	MIMAT0000434	10	26	0.384615	0.0428267	0.0555637	0.770767
hsa-miR-500a-5p	MIMAT0004773	5.5	14.5	0.37931	0.0235547	0.0309874	0.760136
hsa-miR-500b-5p	MIMAT0016925	5.5	14.5	0.37931	0.0235547	0.0309874	0.760136
hsa-miR-181a-2-3p	MIMAT0004558	3	8	0.375	0.012848	0.0170965	0.751498
hsa-miR-186-3p	MIMAT0004612	3	8	0.375	0.012848	0.0170965	0.751498
hsa-miR-32-3p	MIMAT0004505	3	8	0.375	0.012848	0.0170965	0.751498
hsa-miR-374a-5p	MIMAT0000727	89	241	0.369295	0.381157	0.515033	0.740064
hsa-miR-1294	MIMAT0005884	4	11	0.363636	0.0171307	0.0235077	0.728725
hsa-miR-660-5p	MIMAT0003338	56	160	0.35	0.239829	0.34193	0.701398
hsa-miR-584-5p	MIMAT0003249	48.33	138.1	0.349964	0.206981	0.295129	0.701325
hsa-miR-140-5p	MIMAT0000431	9	27	0.333333	0.038544	0.0577007	0.667998
hsa-miR-3913-5p	MIMAT0018187_1	3	9	0.333333	0.012848	0.0192336	0.667998
hsa-miR-4732-5p	MIMAT0019855	3	9	0.333333	0.012848	0.0192336	0.667998
hsa-miR-23a-5p	MIMAT0004496	2	6	0.333333	0.00856533	0.0128224	0.667998
hsa-miR-1270	MIMAT0005924	1	3	0.333333	0.00428267	0.00641119	0.667998
hsa-miR-133a-3p	MIMAT0000427_1	1	3	0.333333	0.00428267	0.00641119	0.667998
hsa-miR-190b	MIMAT0004929	1	3	0.333333	0.00428267	0.00641119	0.667998
hsa-miR-2355-3p	MIMAT0017950	1	3	0.333333	0.00428267	0.00641119	0.667998
hsa-miR-432-5p	MIMAT0002814	1	3	0.333333	0.00428267	0.00641119	0.667998
hsa-miR-491-5p	MIMAT0002807	1	3	0.333333	0.00428267	0.00641119	0.667998
MIR1976	ENST00000459548.1	1	3	0.333333	0.00428267	0.00641119	0.667998
hsa-miR-324-5p	MIMAT0000761	10	31	0.322581	0.0428267	0.066249	0.64645
hsa-miR-130b-5p	MIMAT0004680	3	10	0.3	0.012848	0.0213706	0.601198
hsa-miR-18a-3p	MIMAT0002891	8	27	0.296296	0.0342613	0.0577007	0.593776
hsa-miR-20b-5p	MIMAT0001413	10	36	0.277778	0.0428267	0.0769343	0.556665
hsa-miR-1-3p	MIMAT0000416_1	1	4	0.25	0.00428267	0.00854826	0.500999
hsa-miR-29b-2-5p	MIMAT0004515	1	4	0.25	0.00428267	0.00854826	0.500999
hsa-miR-3143	MIMAT0015012	1	4	0.25	0.00428267	0.00854826	0.500999
hsa-miR-505-5p	MIMAT0004776	1	4	0.25	0.00428267	0.00854826	0.500999
hsa-miR-7976	MIMAT0031179	6	27	0.222222	0.025696	0.0577007	0.445332
hsa-miR-1307-5p	MIMAT0022727	2	9	0.222222	0.00856533	0.0192336	0.445332
hsa-miR-624-5p	MIMAT0003293	2	9	0.222222	0.00856533	0.0192336	0.445332
hsa-miR-3605-3p	MIMAT0017982	3	14	0.214286	0.012848	0.0299189	0.429427
hsa-miR-424-5p	MIMAT0001341	1	5	0.2	0.00428267	0.0106853	0.400799
hsa-miR-454-5p	MIMAT0003884	1	5	0.2	0.00428267	0.0106853	0.400799
hsa-miR-497-5p	MIMAT0002820	1	6	0.166667	0.00428267	0.0128224	0.333999
hsa-miR-7641	MIMAT0029782_1	0.03	0.19	0.157895	0.00012848	0.000406042	0.31642
hsa-miR-576-5p	MIMAT0003241	1.5	10	0.15	0.006424	0.0213706	0.300599
hsa-miR-503-5p	MIMAT0002874	1	7	0.142857	0.00428267	0.0149595	0.286285
hsa-miR-671-3p	MIMAT0004819	1	8	0.125	0.00428267	0.0170965	0.250499
hsa-miR-7706	MIMAT0030021	1	10	0.1	0.00428267	0.0213706	0.200399
hsa-miR-339-5p	MIMAT0000764	0.5	5.33	0.0938086	0.00214133	0.0113906	0.187992
hsa-miR-550a-3-5p	MIMAT0020925	0.67	7.33	0.0914052	0.00286939	0.0156647	0.183175
hsa-miR-345-5p	MIMAT0000772	1	12.5	0.08	0.00428267	0.0267133	0.16032
Vigilance score (Vig_T_RW, raw value) self-assessed based on the Mainz Coping Inventory: 11 (proband/sample 55644) and 29 (proband/sample 55645)
Reference for Mainz Coping Inventory: The Assessment of Dispositional Vigilance and Cognitive Avoidance: Factorial Structure, Psychometric Properties, and Validity of the Mainz Coping Inventory (2000) Krohne HW, et al. Cognit Ther Res 24: 297–311
n.d.: not determinable (division by zero is undefined)
miRNAs in blue bold font: reference candidates validated by stem-loop RT-qPCR
Normalization was performed with geometric mean of miR-425-5p & miR-320d.
﻿hsa-miR-320d-based normalization for human plasma samples:
Normalization strategies differently affect circulating miRNA profile associated with the training status (2019) Faraldi M, et al. Sci Rep 9(1): 1584
Small RNA-seq:
Single-cell sequencing of the small-RNA transcriptome (2016) Faridani OR, et al., Sandberg R. Nat Biotechnol 34 (12):1264-6
