# Supplementary material for: Identification of extremely GC-rich micro RNAs for RT-qPCR data normalization in human plasma
Source: Front Genet. 2023 Jan 4;13:1058668. doi: 10.3389/fgene.2022.1058668 (PMC9846067; doi:10.3389/fgene.2022.1058668)
Supplement: Supplementary file 1 [file DataSheet1.zip › Supporting information/Table_S2_MCI_scores_of_phase-2_probands.xlsx]

## Sheet: MCI scores of phase-1 probands
Table S2 | Cognitive avoidance and vigilance scores of phase-2 probands.
Coping mode	Proband	Kov_T_RW	Vig_T_RW	Kov_T_PR	Vig_T_PR
Repressors	R1	28	16	88	33
	R2	24	14	65	23
	R3	30	19	93	48
	R4	27	13	84	19
	R5	30	16	93	33
	R6	28	19	88	48
	R7	31	11	96	13
	R8	25	18	70	45
High-anxious individuals	HA1	31	23	96	71
	HA2	33	22	98	66
	HA3	26	22	78	66
	HA4	23	21	58	61
	HA5	24	24	65	73
	HA6	28	22	88	66
	HA7	27	22	84	66
	HA8	26	23	78	71
Non-defensive copers	ND1	19	8	37	4
	ND2	16	6	20	2
	ND3	19	12	37	17
	ND4	19	16	37	33
	ND5	18	9	31	8
	ND6	15	9	16	8
	ND7	16	6	20	2
	ND8	12	14	8	23
Sensitizers	S1	16	20	20	56
	S2	9	35	20	97
	S3	19	34	37	95
	S4	19	30	37	92
	S5	15	21	16	61
	S6	15	27	16	86
	S7	21	24	41	74
	S8	21	34	41	94
Scores were determined by self-assessment based on the Mainz Coping Inventory (MCI)
Kov: cogninitive avoidance, Vig: vigilance, RW: raw value, PR: percent value
