# Supplementary material for: Identification of extremely GC-rich micro RNAs for RT-qPCR data normalization in human plasma
Source: Front Genet. 2023 Jan 4;13:1058668. doi: 10.3389/fgene.2022.1058668 (PMC9846067; doi:10.3389/fgene.2022.1058668)
Supplement: Supplementary file 1 [file DataSheet1.zip › Supporting information/Table_S3_Specificity_of_stem-loop_RT-qPCR_assays.xlsx]

## Sheet: assay specificity
Table S3|Specificity evaluation of oligonucleotides for detection of target miRNAs by stem-loop RT-qPCR.
Homology of stem-loop RT primer with most related miRNAs			Homology of qPCR forward primer with most related miRNAs
Target (blue highlight) or related miRNA	Identity of miRNA at miRBase	3-5' sequence of target or related miRNA	Target (blue highlight) or related miRNA	Identity of miRNA at miRBase	5'-3' sequence of target or related miRNA
hsa-miR-106a-5p	MIMAT0000103	GAUGGACGUGACAUUCGUGAAAA	hsa-miR-6507-3p	MIMAT0025471	CAAAGUCCUUCCUAUUUUUCCC
hsa-miR-17-5p	MIMAT0000070	GAUGGACGUGACAUUCGUGAAAC	hsa-miR-3609	MIMAT0017986	CAAAGUGAUGAGUAAUACUGGCUG
hsa-miR-20b-5p	MIMAT0001413	GAUGGACGUGAUACUCGUGAAAC	hsa-miR-519d-3p	MIMAT0002853	CAAAGUGCCUCCCUUUAGAGUG
hsa-miR-20a-5p	MIMAT0000075	GAUGGACGUGAUAUUCGUGAAAU	hsa-miR-20b-5p	MIMAT0001413	CAAAGUGCUCAUAGUGCAGGUAG
hsa-miR-93-5p	MIMAT0000093	GAUGGACGUGCUUGUCGUGAAAC	hsa-miR-93-5p	MIMAT0000093	CAAAGUGCUGUUCGUGCAGGUAG
hsa-miR-643	MIMAT0003313	GAUGGACUCGAUCGUAUGUUCA	hsa-miR-17-5p	MIMAT0000070	CAAAGUGCUUACAGUGCAGGUAG
hsa-miR-3682-3p	MIMAT0018110	GAUGGAGGUGGACAUAGUAGU	hsa-miR-561-3p	MIMAT0003225	CAAAGUUUAAGAUCCUUGAAGU
hsa-miR-3189-3p	MIMAT0015071	GAUGGGGUAGUCUGGGUUCCC	hsa-miR-5692a	MIMAT0022484	CAAAUAAUACCACAGUGGGUGU
hsa-miR-509-3p	MIMAT0002881	GAUGGGUGUCUGCAUGGUUAGU	hsa-miR-1252-3p	MIMAT0026744	CAAAUGAGCUUAAUUUCCUUUU
hsa-miR-3164	MIMAT0015038	GCGGUAAAGGGAAUUUCAGUGU	hsa-miR-6889-5p	MIMAT0027678	UCGGGGAGUCUGGGGUCCGGAAU
hsa-miR-135a-3p	MIMAT0004595	GCGGUGCCGAGGUUAGGGAUAU	hsa-miR-542-5p	MIMAT0003340	UCGGGGAUCAUCAUGUCACGAGA
hsa-miR-16-5p	MIMAT0000069	GCGGUUAUAAAUGCACGACGAU	hsa-miR-6775-5p	MIMAT0027450	UCGGGGCAUGGGGGAGGGAGGCUGG
hsa-miR-3943	MIMAT0018359	GCGGUUCACUUCGGACCCCCGAU	hsa-miR-101-2-5p	MIMAT0037312	UCGGUUAUCAUGGUACCGAUGC
hsa-miR-126-3p	MIMAT0000445	GCGUAAUAAUGAGUGCCAUGCU	hsa-miR-126-3p	MIMAT0000445	UCGUACCGUGAGUAAUAAUGCG
hsa-miR-4321	MIMAT0016874	GCGUCCCGCCAGGUGGCGAUU	hsa-miR-6506-3p	MIMAT0025469	UCGUAUCAGAGAUUCCAGACAC
hsa-miR-99b-5p	MIMAT0000689	GCGUUCCAGCCAAGAUGCCCAC	hsa-miR-4536-3p	MIMAT0020959	UCGUGCAUAUAUCUACCACAU
hsa-miR-548u	MIMAT0015013	GCGUUUUCAUUAACGUCAGAAAC	hsa-miR-1204	MIMAT0005868	UCGUGGCCUGGUCUCCAUUAU
hsa-miR-455-5p	MIMAT0003150	GCUACAUCAGGUUUCCGUGUAU	hsa-miR-6774-3p	MIMAT0027449	UCGUGUCCCUCUUGUCCACAG
hsa-miR-891a-5p	MIMAT0004902	AGUCACCGAGUCCAAGCAACGU	hsa-miR-184	MIMAT0000454	UGGACGGAGAACUGAUAAGGGU
hsa-miR-4784	MIMAT0019948	AGUCAGGGUCGUAGAGGAGU	hsa-miR-1288-3p	MIMAT0005942	UGGACUGCCCUGAUCUGGAGA
hsa-miR-7702	MIMAT0030017	AGUCCCUCAGACCGUCAGAUUC	hsa-miR-139-3p	MIMAT0004552	UGGAGACGCGGCCCUGUUGGAGU
hsa-miR-7843-5p	MIMAT0030411	AGUCCUUCGACCGAGACGGGAG	hsa-miR-4306	MIMAT0016858	UGGAGAGAAAGGCAGUA
hsa-miR-185-5p	MIMAT0000455	AGUCCUUGACGGAAAGAGAGGU	hsa-miR-185-5p	MIMAT0000455	UGGAGAGAAAGGCAGUUCCUGA
hsa-miR-210-3p	MIMAT0000267	AGUCGGCGACAGUGUGCGUGUC	hsa-miR-4644	MIMAT0019704	UGGAGAGAGAAAAGAGACAGAAG
hsa-miR-6753-5p	MIMAT0027406	AGUCGGGACGAGACGGGACCAC	hsa-miR-4683	MIMAT0019768	UGGAGAUCCAGUGCUCGCCCGAU
hsa-miR-4538	MIMAT0019081	AGUCGGGUCGAGUAGGUUCGAG	hsa-miR-765	MIMAT0003945	UGGAGGAGAAGGAAGGUGAUG
hsa-miR-6854-5p	MIMAT0027608	AGUCGUCAAGAGUUUGGACUCGAA	hsa-miR-1289	MIMAT0005879	UGGAGUCCAGGAAUCUGCAUUUU
hsa-miR-4259	MIMAT0016880	AGGACUGGGGAUCUGGGUUGAC	hsa-miR-548g-3p	MIMAT0005912	AAAACUGUAAUUACUUUUGUAC
hsa-miR-670-3p	MIMAT0026640	AGGACUUACUUAUACUCCUUU	hsa-miR-6835-3p	MIMAT0027571	AAAAGCACUUUUCUGUCUCCCAG
hsa-miR-627-5p	MIMAT0003296	AGGAGAAAAGAAUCUCUGAGUG	hsa-miR-4422	MIMAT0018935	AAAAGCAUCAGGAAGUACCCA
hsa-miR-3132	MIMAT0014997	AGGAGACUCGAGGAAGAGAUGGGU	hsa-miR-4429	MIMAT0018944	AAAAGCUGGGCUGAGAGGCG
hsa-miR-320d	MIMAT0006764	AGGAGAGUUGGGUCGAAAA	hsa-miR-320d	MIMAT0006764	AAAAGCUGGGUUGAGAGGA
hsa-miR-513b-3p	MIMAT0026749	AGGAGAGUUUUUCCACUGUAAA	hsa-miR-320b	MIMAT0005792	AAAAGCUGGGUUGAGAGGGCAA
hsa-miR-526a-3p	MIMAT0037326	AGGAGAUUUUCCUUCGCGAAAG	hsa-miR-320a-3p	MIMAT0000510	AAAAGCUGGGUUGAGAGGGCGA
hsa-miR-3141	MIMAT0015010	AGGAGGAGGUGGGCGGGAG	hsa-miR-320c	MIMAT0005793	AAAAGCUGGGUUGAGAGGGU
hsa-miR-6124	MIMAT0024597	AGGAGGGGGAAGGAAAAGGG	hsa-miR-548an	MIMAT0019079	AAAAGGCAUUGUGGUUUUUG
hsa-miR-342-5p	MIMAT0004694	AGUUAGUGUCUAUCGUGGGGA	hsa-miR-501-5p	MIMAT0002872	AAUCCUUUGUCCCUGGGUGAGA
hsa-miR-4795-5p	MIMAT0019968	AGUUAUAAUAAUCGGUGAAGA	hsa-miR-5188	MIMAT0021119	AAUCGGACCCAUUUAAACCGGAG
hsa-miR-5197-5p	MIMAT0021130	AGUUCUUACUCAAACACGGUAAC	hsa-miR-487b-3p	MIMAT0003180	AAUCGUACAGGGUCAUCCACUU
hsa-miR-4778-3p	MIMAT0019937	AGUUGAGACGUUUCCUUCUUCU	hsa-miR-3200-5p	MIMAT0017392	AAUCUGAGAAGGCGCACAAGGU
hsa-miR-425-5p	MIMAT0003393	AGUUGCCCUCACUAGCACAGUAA	hsa-miR-425-5p	MIMAT0003393	AAUGACACGAUCACUCCCGUUGA
hsa-miR-6870-5p	MIMAT0027640	AGUUGGGGGUAGAGGGGGU	hsa-miR-4712-3p	MIMAT0019819	AAUGAGAGACCUGUACUGUAU
hsa-miR-21-5p	MIMAT0000076	AGUUGUAGUCAGACUAUUCGAU	hsa-miR-501-3p	MIMAT0004774	AAUGCACCCGGGCAAGGAUUCU
hsa-miR-122b-5p	MIMAT0019876	AGUUUGCGGUAAUAGUGUGAUUU	hsa-miR-502-3p	MIMAT0004775	AAUGCACCUGGGCAAGGAUUCA
hsa-miR-3660	MIMAT0018081	AGUUUUACGAGAGGACAGUCA	hsa-miR-1246	MIMAT0005898	AAUGGAUUUUUGGAGCAGG
hsa-miR-7110-5p	MIMAT0028117	GAGAGAGAGGGGUGUGGGGGU	hsa-miR-6727-3p	MIMAT0027356	UCCUGCCACCUCCUCCGCAG
hsa-miR-5585-5p	MIMAT0022285	GAGAGCUCAUCGACCAUGAAGU	hsa-miR-6747-3p	MIMAT0027395	UCCUGCCUUCCUCUGCACCAG
hsa-miR-6879-5p	MIMAT0027658	GAGAGGGUGGAAGGGACGGGAC	hsa-miR-1539	MIMAT0007401	UCCUGCGCGUCCCAGAUGCCC
hsa-miR-4781-3p	MIMAT0019943	GAGAUCGCUCCUAAGGUUGUAA	hsa-miR-3193	MIMAT0015077	UCCUGCGUAGGAUCUGAGGAGU
hsa-miR-486-5p	MIMAT0002177	GAGCCCCGUCGAGUCAUGUCCU	hsa-miR-486-5p	MIMAT0002177	UCCUGUACUGAGCUGCCCCGAG
hsa-miR-4302	MIMAT0016855	GAGCGACUCGGUGUGACC	hsa-miR-6748-3p	MIMAT0027397	UCCUGUCCCUGUCUCCUACAG
hsa-miR-601	MIMAT0003269	GAGGAGGUUGUUAGGAUCUGGU	hsa-miR-5699-3p	MIMAT0022492	UCCUGUCUUUCCUUGUUGGAGC
hsa-miR-4478	MIMAT0019006	GAGGAGUCGAGUCGGAG	hsa-miR-205-5p	MIMAT0000266	UCCUUCAUUCCACCGGAGUCUG
hsa-miR-6721-5p	MIMAT0025852	GAGGAUGUUAUUCGGGGACGGGU	hsa-miR-1237-3p	MIMAT0005592	UCCUUCUGCUCCGUCCCCCAG
hsa-miR-10396a-5p	MIMAT0041623	GGGCCGAGGCUCGGGGCGG	hsa-miR-199b-5p	MIMAT0000263	CCCAGUGUUUAGACUAUCUGUUC
hsa-miR-10396b-5p	MIMAT0041635	GGGCCGAGGCUCGGGGCGGC	hsa-miR-6884-3p	MIMAT0027669	CCCAUCACCUUUCCGUCUCCCCU
hsa-miR-6789-5p	MIMAT0027478	GGGCGCGCGGGCCCUGCGGGGAUG	hsa-miR-6872-3p	MIMAT0027645	CCCAUGCCUCCUGCCGCGGUC
hsa-miR-10400-3p	MIMAT0041632	GGGCGGAGCAGGCCCUCGGGUC	hsa-miR-1224-3p	MIMAT0005459	CCCCACCUCCUCUCUCCUCAG
hsa-miR-1915-3p	MIMAT0007892	GGGCGGCGCAGCGGGACCCC	hsa-miR-1915-3p	MIMAT0007892	CCCCAGGGCGACGCGGCGGG
hsa-miR-4763-3p	MIMAT0019913	GGGCGGGUCGUGGUCGGGGACGGA	hsa-miR-4258	MIMAT0016879	CCCCGCCACCGCCUUGG
hsa-miR-596	MIMAT0003264	GGGCUCCUCGGCCCGUCCGAA	hsa-miR-1247-3p	MIMAT0022721	CCCCGGGAACGUCGAGACUGGAGC
hsa-miR-4725-3p	MIMAT0019844	GGGCUGUGACUGCGGAAGGGGU	hsa-miR-4783-3p	MIMAT0019947	CCCCGGUGUUGGGGCGCGUCUGC
hsa-miR-6738-5p	MIMAT0027377	GGGGACACGAGAAGAUGGGGAGC	hsa-miR-4292	MIMAT0016919	CCCCUGGGCCGGCCUUGG
			hsa-miR-6791-5p	MIMAT0027482	CCCCUGGGGCUGGGCAGGCGGA
			hsa-miR-6886-5p	MIMAT0027672	CCCGCAGGUGAGAUGAGGGCU
hsa-miR-3944-3p	MIMAT0018360	GGCCUCGUCGUCCGGUCGGGCUU
hsa-miR-3187-3p	MIMAT0015069	GGCGCGUCGGGGUACCGGUU	hsa-miR-3960	MIMAT0019337	GGCGGCGGCGGAGGCGGGGG
hsa-miR-6800-5p	MIMAT0027500	GGCGGGGACUGACAGUGGAUG	hsa-miR-8072	MIMAT0030999	GGCGGCGGGGAGGUAGGCAG
hsa-miR-6089	MIMAT0023714	GGCGGGGCGGGGUGGGGCCGGAGG	hsa-miR-10396a-5p	MIMAT0041623	GGCGGGGCUCGGAGCCGGG
hsa-miR-3656	MIMAT0018076	GGUGGGGGCGUGGGCGG	hsa-miR-3656	MIMAT0018076	GGCGGGUGCGGGGGUGG
hsa-miR-2861	MIMAT0013802	GGCGGGUGGCGGUCCGGGG	hsa-miR-1273c	MIMAT0015017	GGCGACAAAACGAGACCCUGUC
hsa-miR-548q	MIMAT0011163	GGCGGUAAUGAAAACGUGGUCG	hsa-miR-4783-5p	MIMAT0019946	GGCGCGCCCAGCUCCCGGGCU
hsa-miR-4691-5p	MIMAT0019781	GGCGUCGAGUACCGGACCUCCUG	hsa-miR-658	MIMAT0003336	GGCGGAGGGAAGUAGGUCCGUUGGU
hsa-miR-3185	MIMAT0015065	GGCGUCUGGCUGGCGGAAGAAGA
hsa-miR-4444	MIMAT0018962	GCGGAGAAGGUUGAGCUC	hsa-miR-2467-3p	MIMAT0019953	AGCAGAGGCAGAGAGGCUCAGG
hsa-miR-4429	MIMAT0018944	GCGGAGAGUCGGGUCGAAAA	hsa-miR-107	MIMAT0000104	AGCAGCAUUGUACAGGGCUAUCA
hsa-miR-4745-5p	MIMAT0019878	GCGGCAGGGCCCUCGGGGUGAGU	hsa-miR-103a-3p	MIMAT0000101	AGCAGCAUUGUACAGGGCUAUGA
hsa-miR-4488	MIMAT0019022	GCGGCCUCGGGCGGGGGA	hsa-miR-6132	MIMAT0024616	AGCAGGGCUGGGGAUUGCA
hsa-miR-3665	MIMAT0018087	GCGGCGGGGCGUGGACGA	hsa-miR-3665	MIMAT0018087	AGCAGGUGCGGGGCGGCG
hsa-miR-4734	MIMAT0019859	GCGGGACUGGCGUCGGGCGUCG	hsa-miR-6499-3p	MIMAT0025451	AGCAGUGUUUGUUUUGCCCACA
hsa-miR-6850-5p	MIMAT0027600	GCGGGGCCGGUCGCAAGGCGUG	hsa-miR-5689	MIMAT0022481	AGCAUACACCUGUAGUCCUAGA
hsa-miR-6088	MIMAT0023713	GCGGGGGGGCGAAGUAGAGA	hsa-miR-6076	MIMAT0023701	AGCAUGACAGAGGAGAGGUGG
hsa-miR-10400-5p	MIMAT0041631	GCGGGUCUCGGCGGCGGCGGC	hsa-miR-4480	MIMAT0019014	AGCCAAGUGGAAGUUACUUUA
hsa-miR-4655-3p	MIMAT0019722	GGGGCCCCUGGACUGCUCCCA	hsa-miR-4312	MIMAT0016864	GGCCUUGUUCCUGUCCCCA
hsa-miR-4634	MIMAT0019691	GGGGCCCGGCCAGCGCGGC	hsa-miR-1273c	MIMAT0015017	GGCGACAAAACGAGACCCUGUC
hsa-miR-6821-5p	MIMAT0027542	GGGGCGGAGCUCGGUGGUGCGUG	hsa-miR-4783-5p	MIMAT0019946	GGCGCGCCCAGCUCCCGGGCU
hsa-miR-4466	MIMAT0018993	GGGGCGGCCGGGCGUGGG	hsa-miR-658	MIMAT0003336	GGCGGAGGGAAGUAGGUCCGUUGGU
hsa-miR-3960	MIMAT0019337	GGGGGCGGAGGCGGCGGCGG	hsa-miR-3960	MIMAT0019337	GGCGGCGGCGGAGGCGGGGG
hsa-miR-4281	MIMAT0016907	GGGGGGAGGGGCCCUGGG	hsa-miR-8072	MIMAT0030999	GGCGGCGGGGAGGUAGGCAG
hsa-miR-1225-5p	MIMAT0005572	GGGGGGUGACCCGGCAUGGGUG	hsa-miR-10396a-5p	MIMAT0041623	GGCGGGGCUCGGAGCCGGG
hsa-miR-3937	MIMAT0018352	GGGGGUAACGAUGUCGGCGGACA	hsa-miR-187-5p	MIMAT0004561	GGCUACAACACAGGACCCGGGC
hsa-miR-1268a	MIMAT0005922	GGGGGUGGUGGUGCGGGC	hsa-miR-621	MIMAT0003290	GGCUAGCAACAGCGCUUACCU
hsa-miR-3197	MIMAT0015082	GCGGAAAGGCUCGGACGCGGAGG	hsa-miR-185-3p	MIMAT0004611	AGGGGCUGGCUUUCCUCUGGUC
hsa-miR-4444	MIMAT0018962	GCGGAGAAGGUUGAGCUC	hsa-miR-625-5p	MIMAT0003294	AGGGGGAAAGUUCUAUAGUCC
hsa-miR-4429	MIMAT0018944	GCGGAGAGUCGGGUCGAAAA	hsa-miR-5010-5p	MIMAT0021043	AGGGGGAUGGCAGAGCAAAAUU
hsa-miR-4745-5p	MIMAT0019878	GCGGCAGGGCCCUCGGGGUGAGU	hsa-miR-4697-5p	MIMAT0019791	AGGGGGCGCAGUCACUGACGUG
hsa-miR-4488	MIMAT0019022	GCGGCCUCGGGCGGGGGA	hsa-miR-4488	MIMAT0019022	AGGGGGCGGGCUCCGGCG
hsa-miR-3665	MIMAT0018087	GCGGCGGGGCGUGGACGA	hsa-miR-6885-5p	MIMAT0027670	AGGGGGGCACUGCGCAAGCAAAGCC
hsa-miR-4734	MIMAT0019859	GCGGGACUGGCGUCGGGCGUCG	hsa-miR-6835-5p	MIMAT0027570	AGGGGGUAGAAAGUGGCUGAAG
hsa-miR-6850-5p	MIMAT0027600	GCGGGGCCGGUCGCAAGGCGUG	hsa-miR-342-5p	MIMAT0004694	AGGGGUGCUAUCUGUGAUUGA
hsa-miR-6088	MIMAT0023713	GCGGGGGGGCGAAGUAGAGA	hsa-miR-608	MIMAT0003276	AGGGGUGGUGUUGGGACAGCUCCGU
hsa-miR-6090	MIMAT0023715	CGGGGCGGGGAGCGAGGGG	hsa-miR-188-3p	MIMAT0004613	CUCCCACAUGCAGGGUUUGCA
hsa-miR-4516	MIMAT0019053	CGGGGCUGGGAAGAGGG	hsa-miR-3156-3p	MIMAT0019209	CUCCCACUUCCAGAUCUUUCU
hsa-miR-6752-5p	MIMAT0027404	CGGGGGACCGAGGUGUGGGGGG	hsa-miR-6763-3p	MIMAT0027427	CUCCCCGGCCUCUGCCCCCAG
hsa-miR-4539	MIMAT0019082	CGGGUCGAGUCGGGUCAAGUCG	hsa-miR-6826-3p	MIMAT0027553	CUCCCCUCUCUUUCCUGUUCAG
hsa-miR-4497	MIMAT0019032	CGGGUCGGCAGGGCCUC	hsa-miR-4497	MIMAT0019032	CUCCGGGACGGCUGGGC
hsa-miR-4786-3p	MIMAT0019955	CGGGUCUGGUCUCGACCGAAGU	hsa-miR-1468-5p	MIMAT0006789	CUCCGUUUGCCUGUUUCGCUG
hsa-miR-6810-5p	MIMAT0027520	CGGUACGACUAGGGACAGGGGUA	hsa-miR-155-3p	MIMAT0004658	CUCCUACAUAUUAGCAUUAACA
hsa-miR-3119	MIMAT0014981	CGGUAGUUUCAAUUUUCGGU	hsa-miR-337-3p	MIMAT0000754	CUCCUAUAUGAUGCCUUUCUUC
hsa-miR-4269	MIMAT0016897	CGGUCCCGACAGACACGGACG	hsa-miR-6792-3p	MIMAT0027485	CUCCUCCACAGCCCCUGCUCAU
hsa-miR-602	MIMAT0003270	CCCGGCGUCGACAGCGGGCACAG	hsa-miR-6125	MIMAT0024598	GCGGAAGGCGGAGCGGCGGA
hsa-miR-6743-5p	MIMAT0027387	CCCGGUGGGCAGGGACGGGGAA	hsa-miR-5739	MIMAT0023116	GCGGAGAGAGAAUGGGGAGC
hsa-miR-1539	MIMAT0007401	CCCGUAGACCCUGCGCGUCCU	hsa-miR-4285	MIMAT0016913	GCGGCGAGUCCGACUCAU
hsa-miR-3614-5p	MIMAT0017992	CCCGUCGGAAGUCUAGGUUCACC	hsa-miR-4508	MIMAT0019045	GCGGGGCUGGGCGCGCG
hsa-miR-4787-5p	MIMAT0019956	CCCUACGGCGGCGGUGGGGGCG	hsa-miR-4787-5p	MIMAT0019956	GCGGGGGUGGCGGCGGCAUCCC
hsa-miR-2116-3p	MIMAT0011161	CCCUCAAGAACCGUACCCUCC	hsa-miR-598-5p	MIMAT0026620	GCGGUGAUCCCGAUGGUGUGAGC
hsa-miR-149-5p	MIMAT0000450	CCCUCACUUCUGUGCCUCGGUCU	hsa-miR-6786-5p	MIMAT0027472	GCGGUGGGGCCGGAGGGGCGU
hsa-miR-5571-5p	MIMAT0022257	CCCUCCGAGGAAACUCUUAAC	hsa-miR-4521	MIMAT0019058	GCUAAGGAAGUCCUGUGCUCAG
hsa-miR-933	MIMAT0004976	CCCUCUCCAGAGGGACGCGUGU	hsa-miR-138-1-3p	MIMAT0004607	GCUACUUCACAACACCAGGGCC
hsa-miR-2682-3p	MIMAT0013518	CCUUCUGUCGCGACUUCUCCGC	hsa-miR-5589-3p	MIMAT0022298	UGCACAUGGCAACCUAGCUCCCA
hsa-miR-320a-5p	MIMAT0037311	CCUUCUUGGCCCUUCUCUUCCG	hsa-miR-767-5p	MIMAT0003882	UGCACCAUGGUUGUCUGAGCAUG
hsa-miR-5581-3p	MIMAT0022276	CCUUGAAGAUCCUCCGUACCUU	hsa-miR-3177-3p	MIMAT0015054	UGCACGGCACUGGGGACACGU
hsa-miR-4699-5p	MIMAT0019794	CCUUGAAUGAGACGUUAGAAGA	hsa-miR-4660	MIMAT0019728	UGCAGCUCUGGUGGAAAAUGGAG
Spike A (artificial miRNA)	n.a.	CCUUGCACAGCCAUCCCGACGU	Spike A (artificial miRNA)	n.a.	UGCAGCCCUACCGACACGUUCC
hsa-miR-23a-3p	MIMAT0000078	CCUUUAGGGACCGUUACACUA	hsa-miR-1286	MIMAT0005877	UGCAGGACCAAGAUGAGCCCU
hsa-let-7a-2-3p	MIMAT0010195	CCUUUCGAUCCUCCGACAUGUC	hsa-miR-6722-3p	MIMAT0025854	UGCAGGGGUCGGGUGGGCCAGG
hsa-let-7e-3p	MIMAT0004485	CCUUUCGAUCCUCCGGCAUAUC	hsa-miR-7112-3p	MIMAT0028122	UGCAUCACAGCCUUUGGCCCUAG
hsa-let-7c-3p	MIMAT0026472	CCUUUCGAUCUUCCAACAUGUC	hsa-miR-4711-5p	MIMAT0019816	UGCAUCAGGCCAGAAGACAUGAG
Reference for artificial miRNA-like sequence termed Spike-A: Two-tailed RT-qPCR panel for quality control of circulating microRNA studies. Sci Rep 9: 4255, Androvic PN, et al., 2019
Underlined sequence: target site of stem-loop RT primer (left) or miRNA-specific part of forward amplification primer
Bases in red: nucleotides contributing to putative cross-hybridization
n.a.: not applicable
In red bold: identical targets for stem-loop RT primer of miR-93-5p assay
