# Supplementary material for: Identification of extremely GC-rich micro RNAs for RT-qPCR data normalization in human plasma
Source: Front Genet. 2023 Jan 4;13:1058668. doi: 10.3389/fgene.2022.1058668 (PMC9846067; doi:10.3389/fgene.2022.1058668)
Supplement: Supplementary file 1 [file DataSheet1.zip › Supporting information/Table_S4_Non-normal_GC-content_distribution_of_miRNAs.xlsx]

## Sheet: Tabelle1
Table S4 | Normality testing for miRNAs' GC content distribution in the expression data sets.
Kolmogorov-Smirnov test for normality	miRBase version 21	miRNA microarray	Small RNA sequencing
KS distance	0.060023	0.073501	0.086766
p value	<0.0001	<0.0001	0.0003
Passed normality test at α = 0.05?	no	no	no
Number of values	2654	837	227
Normality testing was performed in Graphpad Prism version 9 (GraphPad Software, San Diego, CA)
