# Supplementary material for: Identification of extremely GC-rich micro RNAs for RT-qPCR data normalization in human plasma
Source: Front Genet. 2023 Jan 4;13:1058668. doi: 10.3389/fgene.2022.1058668 (PMC9846067; doi:10.3389/fgene.2022.1058668)
Supplement: Supplementary file 1 [file DataSheet1.zip › Supporting information/Table_S6_103 miRNA after microarry preprocessing.xlsx]

## Sheet: Sheet1
Table S6 |103 miRNAs remaining after microarray preprocessing
No.	miRNA probe name of Affymetrix GeneChip miRNA 3.0 Array
1	hsa-let-7a_st
2	hsa-let-7b_st
3	hsa-let-7c_st
4	hsa-let-7d_st
5	hsa-let-7i_st
6	hsa-miR-103a_st
7	hsa-miR-106a_st
8	hsa-miR-106b_st
9	hsa-miR-107_st
10	hsa-miR-1184_st
11	hsa-miR-1207-5p_st
12	hsa-miR-122_st
13	hsa-miR-1228_st
14	hsa-miR-1246_st
15	hsa-miR-126_st
16	hsa-miR-1260b_st
17	hsa-miR-1280_st
18	hsa-miR-1281_st
19	hsa-miR-130b_st
20	hsa-miR-140-3p_st
21	hsa-miR-1469_st
22	hsa-miR-15a_st
23	hsa-miR-15b_st
24	hsa-miR-16_st
25	hsa-miR-17_st
26	hsa-miR-1825_st
27	hsa-miR-185_st
28	hsa-miR-1908_st
29	hsa-miR-191_st
30	hsa-miR-1915_st
31	hsa-miR-19b_st
32	hsa-miR-20a_st
33	hsa-miR-20b_st
34	hsa-miR-22_st
35	hsa-miR-2277-5p_st
36	hsa-miR-23a_st
37	hsa-miR-24_st
38	hsa-miR-25_st
39	hsa-miR-26a_st
40	hsa-miR-2861_st
41	hsa-miR-30d_st
42	hsa-miR-3162-3p_st
43	hsa-miR-3178_st
44	hsa-miR-3185_st
45	hsa-miR-3196_st
46	hsa-miR-320a_st
47	hsa-miR-320b_st
48	hsa-miR-320c_st
49	hsa-miR-320d_st
50	hsa-miR-320e_st
51	hsa-miR-3613-3p_st
52	hsa-miR-3613-5p_st
53	hsa-miR-3619-5p_st
54	hsa-miR-3656_st
55	hsa-miR-3665_st
56	hsa-miR-378h_st
57	hsa-miR-3921_st
58	hsa-miR-3937_st
59	hsa-miR-3940-5p_st
60	hsa-miR-3944-5p_st
61	hsa-miR-3960_st
62	hsa-miR-423-5p_st
63	hsa-miR-425_st
64	hsa-miR-4270_st
65	hsa-miR-4281_st
66	hsa-miR-4429_st
67	hsa-miR-4440_st
68	hsa-miR-4459_st
69	hsa-miR-4466_st
70	hsa-miR-4484_st
71	hsa-miR-4487_st
72	hsa-miR-4488_st
73	hsa-miR-4497_st
74	hsa-miR-4498_st
75	hsa-miR-4507_st
76	hsa-miR-4508_st
77	hsa-miR-451_st
78	hsa-miR-4516_st
79	hsa-miR-4529-3p_st
80	hsa-miR-4532_st
81	hsa-miR-455-3p_st
82	hsa-miR-4651_st
83	hsa-miR-466_st
84	hsa-miR-4668-5p_st
85	hsa-miR-4687-3p_st
86	hsa-miR-4687-5p_st
87	hsa-miR-4695-5p_st
88	hsa-miR-4706_st
89	hsa-miR-4707-5p_st
90	hsa-miR-4739_st
91	hsa-miR-4763-3p_st
92	hsa-miR-4776-5p_st
93	hsa-miR-4787-5p_st
94	hsa-miR-486-5p_st
95	hsa-miR-548a-3p_st
96	hsa-miR-574-3p_st
97	hsa-miR-602_st
98	hsa-miR-638_st
99	hsa-miR-762_st
100	hsa-miR-877_st
101	hsa-miR-92a_st
102	hsa-miR-93_st
103	hsa-miR-940_st
_st: "sense target"
