# Supplementary material for: Identification of extremely GC-rich micro RNAs for RT-qPCR data normalization in human plasma
Source: Front Genet. 2023 Jan 4;13:1058668. doi: 10.3389/fgene.2022.1058668 (PMC9846067; doi:10.3389/fgene.2022.1058668)
Supplement: Supplementary file 1 [file DataSheet1.zip › Supporting information/Table_S7_37_most_consistently_detectable_miRNAs on_microarray.xlsx]

## Sheet: 37 consistent miRNAs
Table S7 | The 37 human miRNAs detected on at least eleven of the twelve microarrays.
No.	Mature miRNA	Affymetrix probe set ID	miRBase identity	Genomic location	Sequence length	Sequence	Signal intensity* (median)	Standard error of mean
1	let-7b-5p	hsa-let-7b_st	MIMAT0000063	22: 46113686-46113768 [+]	22	UGAGGUAGUAGGUUGUGUGGUU	5.2318	0.440044
2	miR-106a-5p	hsa-mir-106a_st	MIMAT0000103	X: 134170198-134170278 [-]	23	AAAAGUGCUUACAGUGCAGGUAG	4.03545	0.440746
3	miR-122-5p	hsa-mir-122_st	MIMAT0000421	18: 58451074-58451158 [+]	22	UGGAGUGUGACAAUGGUGUUUG	5.08216	0.629717
4	miR-1281	hsa-mir-1281_st	MIMAT0005939	22: 41092513-41092566 [+]	17	UCGCCUCCUCCUCUCCC	3.99306	0.185958
5	miR-1469	hsa-miR-1469_st	MIMAT0007347	15:96876490-96876536 (+)	22	CUCGGCGCGGGGCGCGGGCUCC	3.65815	0.199327
6	miR-16-5p	hsa-mir-16-1_st	MIMAT0000069	13: 50048973-50049061 [-]	22	UAGCAGCACGUAAAUAUUGGCG	6.48758	0.604594
7	miR-17-5p	hsa-mir-17_st	MIMAT0000070	13: 91350605-91350688 [+]	23	CAAAGUGCUUACAGUGCAGGUAG	4.10013	0.467184
8	miR-185-5p	hsa-mir-185_st	MIMAT0000455	22: 20033139-20033220 [+]	22	UGGAGAGAAAGGCAGUUCCUGA	5.73841	0.451044
9	miR-1915-3p	hsa-miR-1915_st	MIMAT0007892	10:21785491-21785570 (-)	20	CCCCAGGGCGACGCGGCGGG	3.63288	0.309606
10	miR-19b-3p	hsa-miR-19b_st	MIMAT0000074	X: 134169671-134169766 [-]	23	UGUGCAAAUCCAUGCAAAACUGA	5.45809	0.471285
11	miR-22-3p	hsa-miR-22_st	MIMAT0000077	17: 1713903-1713987 [-]	22	AAGCUGCCAGUUGAAGAACUGU	4.18436	0.409838
12	miR-25-3p	hsa-miR-25_st	MIMAT0000081	7: 100093560-100093643 [-]	22	CAUUGCACUUGUCUCGGUCUGA	4.59594	0.461847
13	miR-2861	hsa-miR-2861_st	MIMAT0013802	9: 127785918-127786007 [+]	19	GGGGCCUGGCGGUGGGCGG	3.41842	0.231723
14	miR-320a-3p	hsa-miR-320a_st	MIMAT0000510	8: 22244966-22245037 [-]	22	AAAAGCUGGGUUGAGAGGGCGA	6.38934	0.479369
15	miR-320b	hsa-miR-320b_st	MIMAT0005792	1: 116671746-116671817 [+]	22	AAAAGCUGGGUUGAGAGGGCAA	6.41209	0.436799
16	miR-320c	hsa-miR-320c_st	MIMAT0005793	18: 21683518-21683589 [+]	20	AAAAGCUGGGUUGAGAGGGU	6.03611	0.417542
17	miR-320d	hsa-miR-320d_st	MIMAT0006764	13: 40727816-40727887 [-]	19	AAAAGCUGGGUUGAGAGGA	4.64062	0.399519
18	miR-3613-3p	hsa-miR-3613-3p_st	MIMAT0017991	13: 49996415-49996501 [-]	24	ACAAAAAAAAAAGCCCAACCCUUC	6.66604	0.514968
19	miR-3656-5p	hsa-miR-3656_st	MIMAT0018076	11: 23q1	17	GGCGGGUGCGGGGGUGG	3.38711	0.298491
20	miR-3665-5p	hsa-miR-3665_st	MIMAT0018087	13: 77698012-77698116 [-]	18	AGCAGGUGCGGGGCGGCG	4.92676	0.378713
21	miR-378h	hsa-miR-378h_st	MIMAT0018984	5: 154829458-154829540 [+]	21	ACUGGACUUGGUGUCAGAUGG	3.24098	0.176573
22	miR-3960-5p	hsa-miR-3960_st	MIMAT0019337	9: 127785833-127785923 [+]	20	GGCGGCGGCGGAGGCGGGGG	5.05494	0.377778
23	miR-425-5p	hsa-miR-425_st	MIMAT0003393	3: 49020148-49020234 [-]	23	AAUGACACGAUCACUCCCGUUGA	3.84925	0.346544
24	miR-4429	hsa-miR-4429_st	MIMAT0018944	2: 11540605-11540677 [-]	20	AAAAGCUGGGCUGAGAGGCG	3.32443	0.276308
25	miR-4466	hsa-miR-4466_st	MIMAT0018993	6: 156779678-156779731 [-]	18	GGGUGCGGGCCGGCGGGG	3.73383	0.347696
26	miR-4487	hsa-miR-4487_st	MIMAT0019021	11:47422521-47422593 (+)	19	AGAGCUGGCUGAAGGGCAG	4.31546	0.207325
27	miR-4488-5p	hsa-miR-4488_st	MIMAT0019022	11:61276068-61276129 (+)	18	AGGGGGCGGGCUCCGGCG	3.39539	0.273248
28	miR-4497	hsa-miR-4497_st	MIMAT0019032	12:110271153-110271241 (+)	17	CUCCGGGACGGCUGGGC	3.86346	0.344328
29	miR-451	hsa-miR-451_st	MIMAT0001631	17: 28861369-28861440 [-]	22	AAACCGUUACCAUUACUGAGUU	3.8135	0.509354
30	miR-4532	hsa-miR-4532_st	MIMAT0019071	3: 158553857-158570907 (+)	17	CCCCGGGGAGCCCGGCG	4.41624	0.413319
31	miR-4668-5p	hsa-miR-4668-5p_st	MIMAT0019745	9: 111932100-111932169 [+]	23	AGGGAAAAAAAAAAGGAUUUGUC	6.98938	0.549346
32	miR-4763-3p	hsa-miR-4763-3p_st	MIMAT0019913	22: 46113566-46113657 [+]	24	AGGCAGGGGCUGGUGCUGGGCGGG	3.83067	0.191148
33	miR-4787-5p	hsa-miR-4787-5p_st	MIMAT0019956	3:50712511-50712594 (+)	22	GCGGGGGUGGCGGCGGCAUCCC	5.15452	0.20758
34	miR-486-5p	hsa-miR-486-5p_st	MIMAT0002177	8:41517959-41518026 (-)	22	UCCUGUACUGAGCUGCCCCGAG	8.50942	0.681742
35	miR-638	hsa-miR-638_st	MIMAT0003308	19: 10718404-10718503 [+]	25	AGGGAUCGCGGGCGGGUGGCGGCCU	5.60247	0.291261
36	miR-92a-3p	hsa-miR-92a_st	MIMAT0000092	X: 134169538-134169612 [-]	22	UAUUGCACUUGUCCCGGCCUGU	6.51809	0.526548
37	miR-93-5p	hsa-miR-93_st	MIMAT0000093	7:99691391-99691470 (-)	23	CAAAGUGCUGUUCGUGCAGGUAG	4.93763	0.434955
miRNA microarray platform: Affymetrix GeneChip Array 3.0
*raw, not normalized data (RMA No norm) of Affymetrix Expression Console

## Sheet: RMA NoNorm HSA
Samples:	1.1	1.1	1.2	1.2	1.3	1.3	2.1	2.1	2.2	2.2	2.3	2.3	3.1	3.1	3.2	3.2	3.3	3.3	4.2	4.2	4.3	4.3	4.1	4.1
Probe Set ID	A1769-01._human.rma-no-norm-dabg-Signal	A1769-01._human.rma-no-norm-dabg-Detection	A1769-02._human.rma-no-norm-dabg-Signal	A1769-02._human.rma-no-norm-dabg-Detection	A1769-03._human.rma-no-norm-dabg-Signal	A1769-03._human.rma-no-norm-dabg-Detection	A1769-04._human.rma-no-norm-dabg-Signal	A1769-04._human.rma-no-norm-dabg-Detection	A1769-05._human.rma-no-norm-dabg-Signal	A1769-05._human.rma-no-norm-dabg-Detection	A1769-06._human.rma-no-norm-dabg-Signal	A1769-06._human.rma-no-norm-dabg-Detection	A1769-07._human.rma-no-norm-dabg-Signal	A1769-07._human.rma-no-norm-dabg-Detection	A1769-08._human.rma-no-norm-dabg-Signal	A1769-08._human.rma-no-norm-dabg-Detection	A1769-09._human.rma-no-norm-dabg-Signal	A1769-09._human.rma-no-norm-dabg-Detection	A1769-11._human.rma-no-norm-dabg-Signal	A1769-11._human.rma-no-norm-dabg-Detection	A1769-12._human.rma-no-norm-dabg-Signal	A1769-12._human.rma-no-norm-dabg-Detection	A1769_rr._human.rma-no-norm-dabg-Signal	A1769_rr._human.rma-no-norm-dabg-Detection	GeneChip Array	Species Scientific Name	Annotation Date	Sequence Type	Sequence Source	Transcript ID(Array Design)	Alignments	Sequence Length	Sequence	Signal intensity (median)	Standard error of mean
14q0_st	0.57828	A	1.54742	A	0.834945	A	0.903912	A	0.664726	A	0.430413	A	0.574918	A	0.863475	A	0.857943	A	1.3575	A	0.985898	A	0.81678	A	miRNA-3_0	Homo sapiens	Oct 14, 2011	CDBox	Affymetrix Proprietary Database	14q0	chr14:101364257-101364333 (+)	77	TGGACCAATGATGAGACAGTGTTTATGAACAAAAGATCATGATTAATCCAGTTCTGCACAAAACACTGAGGTCCATT	0.846444	0.0922316
14qI-1_st	0.735402	A	1.59784	A	0.58432	A	1.28604	A	1.0875	P	1.27735	A	0.660699	A	1.22514	P	1.45516	A	1.71518	P	1.36036	A	0.631389	A	miRNA-3_0	Homo sapiens	Oct 14, 2011	CDBox	Affymetrix Proprietary Database	14qI-1	chr14:101391158-101391227 (+)	70	AAAGTGAGTGATGAATAGTTCTGTGGCATATGAATCATTAATTTTGATTAAACCCTAAACTCTGAAGTCC	1.25125	0.113454
14qI-1_x_st	1.17504	A	1.2484	A	1.22804	P	1.83659	P	1.04796	A	1.12509	A	1.1295	A	1.31862	A	1.25764	A	1.31378	A	1.12652	A	1.13007	P	miRNA-3_0	Homo sapiens	Oct 14, 2011	CDBox	Affymetrix Proprietary Database	14qI-1	chr14:101391158-101391227 (+)	70	AAAGTGAGTGATGAATAGTTCTGTGGCATATGAATCATTAATTTTGATTAAACCCTAAACTCTGAAGTCC	1.20154	0.0589861
14qI-2_st	0.847457	A	1.21159	P	0.962129	A	1.07514	A	0.762803	A	0.826755	P	0.390185	A	0.874805	A	1.04268	A	0.883547	A	0.81169	A	1.0813	A	miRNA-3_0	Homo sapiens	Oct 14, 2011	CDBox	Affymetrix Proprietary Database	14qI-2	chr14:101393679-101393749 (+)	71	ATAGCCAATCATTAGTATTCTGAGCTGTAGGAATCAAAGATTTTGATTAGATTCTGTAACTCAGAGGTTTA	0.879176	0.0603237
14qI-3_x_st	0.43352	A	1.05424	A	0.688122	A	0.589662	A	0.59174	A	0.592053	A	0.949524	P	1.12901	A	1.05349	A	0.579228	A	1.18966	A	0.762702	A	miRNA-3_0	Homo sapiens	Oct 14, 2011	CDBox	Affymetrix Proprietary Database	14qI-3	chr14:101396256-101396326 (+)	71	TAGACCAATGATGAGTATTCTGGGGTGTCTGAATCAATGATTTTGATTAAACCCTGTAACTCTGAGGTCCA	0.725412	0.0748297
14qI-4_st	0.514792	A	1.34249	A	0.606997	A	1.19031	A	0.550636	A	0.71405	A	0.451713	A	0.680846	A	0.771086	A	0.979164	A	1.14805	A	0.601348	A	miRNA-3_0	Homo sapiens	Oct 14, 2011	CDBox	Affymetrix Proprietary Database	14qI-4	chr14:101402828-101402901 (+)	74	TGGACCAATGATGAGTACCATGGGGTATCTGAAACAGGATTTTTGATTAAACCCATATGCAATTCTGAGGTCCA	0.697448	0.0854417
14qI-4_x_st	0.92682	A	1.08111	A	0.800315	A	0.672429	A	0.750011	A	0.776763	A	0.501767	A	0.650258	A	0.727803	A	1.22445	A	0.904649	A	0.522573	A	miRNA-3_0	Homo sapiens	Oct 14, 2011	CDBox	Affymetrix Proprietary Database	14qI-4	chr14:101402828-101402901 (+)	74	TGGACCAATGATGAGTACCATGGGGTATCTGAAACAGGATTTTTGATTAAACCCATATGCAATTCTGAGGTCCA	0.763387	0.0614698
14qI-5_st	0.720417	A	1.36164	A	0.647432	A	0.87356	A	0.559949	A	1.6087	P	0.836301	A	0.899764	A	0.967014	A	1.31138	A	0.979133	A	0.758826	A	miRNA-3_0	Homo sapiens	Oct 14, 2011	CDBox	Affymetrix Proprietary Database	14qI-5	chr14:101404524-101404600 (+)	77	TGGATCAATGATGAGTATTGGTGGAGGTGTCTGAATCAACACTTTTGATTAAGCCCTCTGTGTAACTCTGAGATCTG	0.886662	0.0907885
14qI-6_st	1.28078	P	1.41199	A	0.793129	A	1.13853	P	0.906115	A	0.637077	A	0.825102	A	1.23766	A	0.443786	A	0.915455	A	0.704642	A	0.597882	A	miRNA-3_0	Homo sapiens	Oct 14, 2011	CDBox	Affymetrix Proprietary Database	14qI-6	chr14:101405893-101405966 (+)	74	TGGACCAGTGATGAATATCATGGGGTTTCTGAAACAACATTTTTGATTAAACCCATCTGCAACTCTGAGGTCCA	0.865609	0.0870968
14qI-6_x_st	0.38576	A	1.63015	A	0.606997	A	0.900422	A	0.711637	A	0.680924	A	0.565342	A	1.05758	A	1.56454	A	1.20853	A	0.904649	A	0.844753	A	miRNA-3_0	Homo sapiens	Oct 14, 2011	CDBox	Affymetrix Proprietary Database	14qI-6	chr14:101405893-101405966 (+)	74	TGGACCAGTGATGAATATCATGGGGTTTCTGAAACAACATTTTTGATTAAACCCATCTGCAACTCTGAGGTCCA	0.872588	0.111393
14qI-7_st	0.72898	A	0.800249	A	0.781957	P	0.955385	A	0.888316	A	0.995703	A	1.45978	A	1.18671	P	1.59787	A	1.17809	A	1.1916	A	0.84547	A	miRNA-3_0	Homo sapiens	Oct 14, 2011	CDBox	Affymetrix Proprietary Database	14qI-7	chr14:101407463-101407538 (+)	76	TGGATCAATGATGAGTATGCGTGGGGCATCTGAATCAAATATTCTGATTATACCCTGTCTGTATCTCTGAGGTCCA	0.975544	0.0797904
14qI-8_st	0.947896	A	0.949682	A	0.392473	A	1.11503	A	0.630646	A	1.04018	P	0.596233	A	0.904782	A	1.04268	A	1.11547	A	0.860046	A	1.02845	A	miRNA-3_0	Homo sapiens	Oct 14, 2011	CDBox	Affymetrix Proprietary Database	14qI-8	chr14:101409788-101409860 (+)	73	TGGACCAATGATGAGATTGGAGGGTGTCTGAATCAAAAATTTTGATTAAAGCCATCTGTAACTCTGAGGTCCA	0.948789	0.0660216
14qI-8_x_st	1.17633	A	0.940147	A	0.855987	A	0.841159	A	0.561608	A	1.38477	P	1.16878	A	1.30502	A	0.995152	P	0.955682	A	0.909904	A	1.12618	A	miRNA-3_0	Homo sapiens	Oct 14, 2011	CDBox	Affymetrix Proprietary Database	14qI-8	chr14:101409788-101409860 (+)	73	TGGACCAATGATGAGATTGGAGGGTGTCTGAATCAAAAATTTTGATTAAAGCCATCTGTAACTCTGAGGTCCA	0.975417	0.0653875
14qI-9_x_st	0.537338	A	0.341131	A	0.879971	A	0.593517	A	0.603789	A	0.667149	A	0.824663	A	0.682432	A	0.253671	A	0.915455	A	0.810324	A	0.722581	A	miRNA-3_0	Homo sapiens	Oct 14, 2011	CDBox	Affymetrix Proprietary Database	14qI-9	chr14:101411986-101412056 (+)	71	TGGATCAATGATGAGTACCCTGGGGTGTCTGAATCTTGGATTTTGATTAAACCCTATAACTCTGAGGTCCA	0.674791	0.0588133
14qII-10_st	0.537338	A	0.761878	A	0.81753	A	0.902353	A	0.648378	A	0.495534	A	0.631177	A	0.76515	A	0.664527	A	1.29656	A	1.18651	A	0.84547	A	miRNA-3_0	Homo sapiens	Oct 14, 2011	CDBox	Affymetrix Proprietary Database	14qII-10	chr14:101433389-101433459 (+)	71	AAGATCAATGATGACTACTGTTAGTGTATGAGTTACACATGATGAATACATGTCTGAAACTCTGAGGTCCA	0.763514	0.0697848
14qII-10_x_st	1.36375	A	0.893737	A	0.812732	A	0.78242	A	0.894487	A	0.790915	A	0.376031	A	1.21681	A	1.55478	P	1.29656	A	1.20047	A	0.871809	A	miRNA-3_0	Homo sapiens	Oct 14, 2011	CDBox	Affymetrix Proprietary Database	14qII-10	chr14:101433389-101433459 (+)	71	AAGATCAATGATGACTACTGTTAGTGTATGAGTTACACATGATGAATACATGTCTGAAACTCTGAGGTCCA	0.894112	0.094119
14qII-11_st	0.948909	A	2.21704	A	0.658741	A	0.591586	A	1.01536	A	1.00136	P	0.633993	A	1.18055	A	1.11459	A	1.38147	A	0.883583	A	0.620498	A	miRNA-3_0	Homo sapiens	Oct 14, 2011	CDBox	Affymetrix Proprietary Database	14qII-11	chr14:101434448-101434521 (+)	74	TGGACCAGTGATGGTGACTGGTGGTGTGTGAGTCATGCACAGTGAATATCATGTGTCTGGAACTCTGAGGTCCA	0.975133	0.130412
14qII-11_x_st	0.26672	A	1.28137	A	0.748672	A	0.601322	A	0.431003	A	0.797426	A	0.824663	A	1.3771	A	0.786159	A	1.50204	A	1.07688	A	0.736837	A	miRNA-3_0	Homo sapiens	Oct 14, 2011	CDBox	Affymetrix Proprietary Database	14qII-11	chr14:101434448-101434521 (+)	74	TGGACCAGTGATGGTGACTGGTGGTGTGTGAGTCATGCACAGTGAATATCATGTGTCTGGAACTCTGAGGTCCA	0.791792	0.108163
14qII-12_st	0.507765	A	0.955554	A	0.709929	A	1.21365	A	1.14555	A	0.767119	A	0.957993	A	0.972797	A	0.701624	A	1.5003	A	1.10496	A	0.557527	A	miRNA-3_0	Homo sapiens	Oct 14, 2011	CDBox	Affymetrix Proprietary Database	14qII-12	chr14:101435285-101435358 (+)	74	TGGACCAATGATGACAAATACCGGCGTATGAGTCTTGGATGATGAATAATACGTGTCTGGAACTCTGAGGTCCA	0.956774	0.0839293
14qII-12_x_st	0.583471	A	1.97262	A	0.896541	A	0.794962	A	0.603789	A	0.80591	A	0.871301	A	1.13321	A	0.742471	A	1.22567	A	0.891095	A	0.84547	A	miRNA-3_0	Homo sapiens	Oct 14, 2011	CDBox	Affymetrix Proprietary Database	14qII-12	chr14:101435285-101435358 (+)	74	TGGACCAATGATGACAAATACCGGCGTATGAGTCTTGGATGATGAATAATACGTGTCTGGAACTCTGAGGTCCA	0.858385	0.107335
14qII-13_st	0.41634	A	0.682418	A	0.606997	A	0.811346	A	0.742706	A	0.925622	P	0.865356	A	0.849965	A	0.700801	A	1.2396	A	0.809255	A	0.811808	A	miRNA-3_0	Homo sapiens	Oct 14, 2011	CDBox	Affymetrix Proprietary Database	14qII-13	chr14:101436216-101436288 (+)	73	TGGACCAGTGATGACCACTGGTGGCATATGAGTCATACACATGAACACCATGTTTCTAGAACTCTGAGGTCCA	0.810301	0.0568064
14qII-13_x_st	0.820657	A	1.38787	A	0.90534	A	0.894667	A	0.792987	A	0.488063	A	-0.0533784	A	1.4499	A	0.861358	A	1.93309	P	0.789669	A	0.84547	A	miRNA-3_0	Homo sapiens	Oct 14, 2011	CDBox	Affymetrix Proprietary Database	14qII-13	chr14:101436216-101436288 (+)	73	TGGACCAGTGATGACCACTGGTGGCATATGAGTCATACACATGAACACCATGTTTCTAGAACTCTGAGGTCCA	0.853414	0.143348
14qII-14_st	0.802202	A	1.52973	A	0.798998	A	0.622658	A	0.850143	A	0.620384	A	0.942736	A	0.72352	A	0.757797	A	1.65464	A	0.976603	A	1.02806	A	miRNA-3_0	Homo sapiens	Oct 14, 2011	CDBox	Affymetrix Proprietary Database	14qII-14	chr14:101438440-101438513 (+)	74	TGGACCAATGATGACAACTGCCGGCGTATGAGTGTTGGGTGATGAATAATACGTGTCTAGAACTCTGAGGTCCA	0.826172	0.0952429
14qII-14_x_st	0.344955	A	1.04379	A	0.312072	A	0.59388	A	0.428301	A	0.45839	A	0.824663	A	1.13321	A	0.831684	A	1.40546	A	1.3205	P	0.84547	A	miRNA-3_0	Homo sapiens	Oct 14, 2011	CDBox	Affymetrix Proprietary Database	14qII-14	chr14:101438440-101438513 (+)	74	TGGACCAATGATGACAACTGCCGGCGTATGAGTGTTGGGTGATGAATAATACGTGTCTAGAACTCTGAGGTCCA	0.828173	0.108497
14qII-15_x_st	0.684401	A	0.831127	A	0.711573	A	0.710504	A	0.955524	A	0.824733	A	0.779361	A	1.47056	P	1.08508	A	0.915455	A	1.04846	A	0.938326	A	miRNA-3_0	Homo sapiens	Oct 14, 2011	CDBox	Affymetrix Proprietary Database	14qII-15	chr14:101439007-101439077 (+)	71	TGGATCGATGATGACCACTGGTGGCGTATGAGTCATACATGATGAATATGTGTCTGGAACTCTGAGGTCCT	0.873291	0.0632145
14qII-16_st	0.714447	A	0.638028	A	0.676348	A	0.8356	A	0.833393	A	0.951882	A	0.780828	A	0.704136	A	0.877561	A	1.26385	A	0.693303	A	0.242196	A	miRNA-3_0	Homo sapiens	Oct 14, 2011	CDBox	Affymetrix Proprietary Database	14qII-16	chr14:101439932-101440000 (+)	69	TGGACCAATTATGACTACTGGTGTGAGTCACGCATAATGAACACCACGTGTCTGGAACTCTGAGGTCCA	0.747637	0.0682566
14qII-17_st	0.481802	A	1.44037	A	0.718472	A	0.672429	A	1.12477	A	0.725786	A	1.37877	P	1.19673	A	0.987146	A	1.11897	A	1.11207	A	0.642664	A	miRNA-3_0	Homo sapiens	Oct 14, 2011	CDBox	Affymetrix Proprietary Database	14qII-17	chr14:101441143-101441216 (+)	74	TGGACCAATGATGACAAATGGTGGCATTGGAGTTATGGACGATGAATGATATGTGTCTGAAACTCTGAGGTCCA	1.04961	0.0897463
14qII-18_st	0.644757	A	2.02355	A	0.685169	A	0.54911	A	0.509617	A	1.09786	A	0.499801	A	0.74827	A	0.820037	A	0.808685	A	0.954386	A	0.801871	A	miRNA-3_0	Homo sapiens	Oct 14, 2011	CDBox	Affymetrix Proprietary Database	14qII-18	chr14:101442162-101442232 (+)	71	TAGATCAGTGATGACTACTGTTGGTGTATGAGTCATATACGATGAATACATGTCTGAAATTCTGAGGTCCA	0.77507	0.118797
14qII-18_x_st	0.572611	A	0.321476	A	0.48444	A	0.47498	A	0.603789	A	0.845105	A	0.698673	A	0.680846	A	0.700627	A	1.29656	P	0.747144	A	0.894133	A	miRNA-3_0	Homo sapiens	Oct 14, 2011	CDBox	Affymetrix Proprietary Database	14qII-18	chr14:101442162-101442232 (+)	71	TAGATCAGTGATGACTACTGTTGGTGTATGAGTCATATACGATGAATACATGTCTGAAATTCTGAGGTCCA	0.689759	0.071909
14qII-19_st	0.303052	A	1.28277	A	0.675408	A	0.78444	A	0.748176	A	0.849723	A	0.805005	A	1.20162	A	0.54107	A	1.02747	A	0.968332	A	0.545671	A	miRNA-3_0	Homo sapiens	Oct 14, 2011	CDBox	Affymetrix Proprietary Database	14qII-19	chr14:101442814-101442887 (+)	74	TGGATCAATGATAAAACTTGCTGGCATATGAATCTTGGATAATGGATGATACGTGTGTGGAACTCTGAGGTCCA	0.794722	0.081306
14qII-1_st	0.537338	A	0.513299	A	0.630272	A	0.694902	A	0.89149	A	0.913248	A	0.375374	A	0.922236	A	0.715973	A	1.20356	A	0.904649	A	0.874053	A	miRNA-3_0	Homo sapiens	Oct 14, 2011	CDBox	Affymetrix Proprietary Database	14qII-1	chr14:101416170-101416240 (+)	71	TGGACCTATGATGATGACTGGTGGCGTATGAGTCATTGACGGTGAATACAGGTCTGGAAGTCTGAGGTCCA	0.795013	0.0662234
14qII-1_x_st	1.06399	A	1.55784	A	0.689376	A	1.40281	A	0.745374	A	0.971723	A	1.39179	A	0.815132	A	1.43142	A	1.23009	A	0.964764	A	0.607953	A	miRNA-3_0	Homo sapiens	Oct 14, 2011	CDBox	Affymetrix Proprietary Database	14qII-1	chr14:101416170-101416240 (+)	71	TGGACCTATGATGATGACTGGTGGCGTATGAGTCATTGACGGTGAATACAGGTCTGGAAGTCTGAGGTCCA	1.01786	0.0936603
14qII-20_st	0.857108	A	1.57206	A	0.648672	A	0.320452	A	0.478453	A	0.555589	A	0.0833746	A	0.899764	A	0.82424	A	0.577984	A	0.779313	A	0.84547	A	miRNA-3_0	Homo sapiens	Oct 14, 2011	CDBox	Affymetrix Proprietary Database	14qII-20	chr14:101447341-101447411 (+)	71	TGGATCGATGATGACTACTGGTGGCGTATGAGTCATCTACAGTGAATACGTCTCTGGAACTCTGAGGTCTG	0.713992	0.105871
14qII-20_x_st	0.262588	A	1.03302	A	0.769977	A	0.484983	A	0.576384	A	1.13434	A	0.504126	A	0.680846	A	0.782918	A	1.17305	A	0.904649	A	0.783477	A	miRNA-3_0	Homo sapiens	Oct 14, 2011	CDBox	Affymetrix Proprietary Database	14qII-20	chr14:101447341-101447411 (+)	71	TGGATCGATGATGACTACTGGTGGCGTATGAGTCATCTACAGTGAATACGTCTCTGGAACTCTGAGGTCTG	0.776447	0.0795732
14qII-21_x_st	0.94894	A	1.1997	A	0.914028	A	1.11626	A	0.847516	A	0.928592	A	1.89151	P	0.945655	A	1.26588	A	1.56137	A	1.19222	A	1.2893	A	miRNA-3_0	Homo sapiens	Oct 14, 2011	CDBox	Affymetrix Proprietary Database	14qII-21	chr14:101448312-101448382 (+)	71	TGGATCAATGATGACCACTGGTGGCGTATGAGTCATATGTGATGAATACGTGTCTGGAACTCTGAGGTCCA	1.15424	0.0882543
14qII-22_x_st	0.0715646	A	0.257406	A	0.886612	A	1.16766	A	0.68328	A	0.822508	A	0.619552	A	1.13321	A	1.08273	A	1.23704	A	0.904922	A	0.708667	A	miRNA-3_0	Homo sapiens	Oct 14, 2011	CDBox	Affymetrix Proprietary Database	14qII-22	chr14:101449263-101449333 (+)	71	TGGATCGATGATGACTACCGGTGGCGTATGAGTCATATGTGATGAATACGTGTTTGGAACTCTGAGGTCCA	0.85456	0.10356
14qII-23_x_st	0.728465	A	1.50864	A	0.595817	A	0.81751	A	0.863889	A	1.01813	A	1.17526	P	0.940946	A	1.02499	A	1.36078	A	1.03086	A	1.0712	A	miRNA-3_0	Homo sapiens	Oct 14, 2011	CDBox	Affymetrix Proprietary Database	14qII-23	chr14:101450213-101450283 (+)	71	TGGATCGATGATGACTACTGGTGGCGTATGAGTCATAGACAATGAATACGTGTCTGGAACTCTGAGGTCCA	1.02156	0.0737229
14qII-24_st	0.714733	A	2.27854	P	0.672788	A	0.894481	A	0.939131	A	1.00359	A	0.715278	A	0.927585	A	0.475723	A	1.46271	A	1.2147	A	0.659833	A	miRNA-3_0	Homo sapiens	Oct 14, 2011	CDBox	Affymetrix Proprietary Database	14qII-24	chr14:101451114-101451184 (+)	71	TGGATCGATGGTGACTGTTGATGGCATATGACTCACATATGATGAGTACGTATCTGGAACTCTGAGGTCTG	0.911033	0.139667
14qII-25_x_st	0.535977	A	1.60813	A	0.606997	A	0.607786	A	0.820507	A	0.440131	A	0.493226	A	0.839916	A	1.04132	A	1.41937	A	0.847532	A	0.785622	A	miRNA-3_0	Homo sapiens	Oct 14, 2011	CDBox	Affymetrix Proprietary Database	14qII-25	chr14:101452394-101452464 (+)	71	TGGATCGATGATGACTACTGGTGGCGTATGAGTCTTTTGCGATGAATACGTGTCTAGAACTCTGAGGTCCG	0.803065	0.10482
14qII-26_st	0.717808	A	1.08247	A	0.623214	A	0.726497	A	0.370634	A	0.464339	A	0.925029	A	0.797246	A	1.11056	A	0.892726	A	0.82263	A	0.82392	A	miRNA-3_0	Homo sapiens	Oct 14, 2011	CDBox	Affymetrix Proprietary Database	14qII-26	chr14:101453383-101453453 (+)	71	TGGATCGATGATGAGCACTGGTGGAGTATGAGTCACATACGATGAATACGTGTCTGGAACTCTGAGGTCCA	0.809938	0.0637867
14qII-26_x_st	0.475331	A	0.908326	A	0.540837	A	0.461326	A	0.765661	A	0.879777	A	0.402623	A	0.700412	A	1.26632	A	1.1387	A	0.991808	A	0.852785	A	miRNA-3_0	Homo sapiens	Oct 14, 2011	CDBox	Affymetrix Proprietary Database	14qII-26	chr14:101453383-101453453 (+)	71	TGGATCGATGATGAGCACTGGTGGAGTATGAGTCACATACGATGAATACGTGTCTGGAACTCTGAGGTCCA	0.809223	0.0798788
14qII-27_st	0.0408173	A	0.764533	A	0.443495	A	1.04127	A	0.692259	A	0.499689	A	0.493226	A	0.962854	A	1.04384	A	0.937178	A	0.910286	A	0.621655	A	miRNA-3_0	Homo sapiens	Oct 14, 2011	CDBox	Affymetrix Proprietary Database	14qII-27	chr14:101454498-101454566 (+)	69	TGGTTCAGTGTTGACTACTGGTGTCGTGTGAGTCATACAATGAATACATGTCTGGAACTCTGAGGCCCA	0.728396	0.0869341
14qII-27_x_st	0.257272	A	0.834984	A	0.915858	A	1.18242	A	1.01236	A	0.623955	A	0.436256	A	1.13321	A	1.19906	A	1.38963	A	0.904649	A	1.15433	A	miRNA-3_0	Homo sapiens	Oct 14, 2011	CDBox	Affymetrix Proprietary Database	14qII-27	chr14:101454498-101454566 (+)	69	TGGTTCAGTGTTGACTACTGGTGTCGTGTGAGTCATACAATGAATACATGTCTGGAACTCTGAGGCCCA	0.96411	0.0970995
14qII-28_x_st	0.832053	A	2.17087	A	0.435332	A	0.711184	A	0.588386	A	0.677146	A	1.24312	A	0.703367	A	1.05044	A	0.983317	A	0.836425	A	0.620498	A	miRNA-3_0	Homo sapiens	Oct 14, 2011	CDBox	Affymetrix Proprietary Database	14qII-28	chr14:101455467-101455537 (+)	71	TGGATCGATGATGACTGCTGGTGGCGTATGAGTCATATGCGATGAATACGTGTCTAGAACTCTGAGGTCCA	0.771618	0.131598
14qII-29_st	0.861468	A	0.577412	A	0.464747	A	0.865169	A	0.674814	A	0.942604	A	0.417856	A	0.644253	A	0.63395	A	0.915455	A	0.904649	A	0.632911	A	miRNA-3_0	Homo sapiens	Oct 14, 2011	CDBox	Affymetrix Proprietary Database	14qII-29	chr14:101456428-101456496 (+)	69	TGGATCGATGATGACTACTGGTAGCATGAGTCATATACAGTGAATACATGTCTGGAACTCTGAGGTCTG	0.659533	0.0523369
14qII-29_x_st	0.875478	A	0.981252	A	0.918689	A	0.483069	A	1.22758	P	0.762911	A	0.923161	A	0.822379	A	1.24373	P	1.26439	A	1.19009	A	0.879703	A	miRNA-3_0	Homo sapiens	Oct 14, 2011	CDBox	Affymetrix Proprietary Database	14qII-29	chr14:101456428-101456496 (+)	69	TGGATCGATGATGACTACTGGTAGCATGAGTCATATACAGTGAATACATGTCTGGAACTCTGAGGTCTG	0.920925	0.0674097
14qII-2_st	0.71801	A	0.551919	A	0.762072	A	0.683489	A	0.603789	A	1.00872	A	0.794125	A	0.632143	A	0.877105	A	1.50204	A	0.971448	A	0.620498	A	miRNA-3_0	Homo sapiens	Oct 14, 2011	CDBox	Affymetrix Proprietary Database	14qII-2	chr14:101418193-101418269 (+)	77	GGGACCAATGATAATGACTGTTGGGGTATGAGTCAGTGAGGTTGAATAACAGTTTGTATCTGGAAATCTGAGGTCCA	0.740041	0.0755117
14qII-30_st	1.17633	P	1.86121	P	0.953301	P	1.75808	P	0.795658	P	0.981947	P	0.688179	A	1.30534	P	1.32501	P	1.65261	P	1.08398	P	1.19177	P	miRNA-3_0	Homo sapiens	Oct 14, 2011	CDBox	Affymetrix Proprietary Database	14qII-30	chr14:101458256-101458326 (+)	71	TGGATCAATCATGACTACTGGTATTGGATGGGTCTTCGTCAGTGAATGCCTATCTGGAACTCTGAGGTCCA	1.18405	0.107187
14qII-31_st	0.648863	A	0.911621	A	0.870036	A	1.23784	A	0.580519	A	1.01635	A	0.801393	A	1.10994	A	1.09023	A	1.14339	A	0.880086	A	0.789011	A	miRNA-3_0	Homo sapiens	Oct 14, 2011	CDBox	Affymetrix Proprietary Database	14qII-31	chr14:101459573-101459646 (+)	74	TGAGCAAGCGATGACAGCCGGTGGTGTGTGAGTCATGGAGGATGAATACTAAGTGCCTGGAACTCTGAGGTTCA	0.895854	0.058341
14qII-3_st	0.50843	A	1.23015	A	0.578089	A	0.951158	A	1.00469	A	0.534183	A	0.493226	A	0.90949	A	1.45286	A	1.1441	A	1.14189	A	0.923068	A	miRNA-3_0	Homo sapiens	Oct 14, 2011	CDBox	Affymetrix Proprietary Database	14qII-3	chr14:101419686-101419759 (+)	74	TGGACCAATGATGACCACTGGTGGCGTTTGAGTCATGGACGATGAATACTACGTGTCTGAAACTCTGAGGTCCA	0.937113	0.091402
14qII-3_x_st	0.573466	A	1.27154	A	0.922858	A	1.05683	A	0.472217	A	1.10193	A	0.504469	A	0.991846	A	1.01134	A	0.959315	A	0.805583	A	0.94097	A	miRNA-3_0	Homo sapiens	Oct 14, 2011	CDBox	Affymetrix Proprietary Database	14qII-3	chr14:101419686-101419759 (+)	74	TGGACCAATGATGACCACTGGTGGCGTTTGAGTCATGGACGATGAATACTACGTGTCTGAAACTCTGAGGTCCA	0.950142	0.0718802
14qII-4_st	0.669649	A	1.09812	A	0.840095	A	0.530379	A	0.767016	A	1.63026	P	0.904218	A	1.04403	A	0.665335	A	1.16677	A	0.959372	P	0.629898	A	miRNA-3_0	Homo sapiens	Oct 14, 2011	CDBox	Affymetrix Proprietary Database	14qII-4	chr14:101420711-101420784 (+)	74	TGAGCCAGTGATGAAAACTGGTGGCATAGAAGTCAAGGATGCTGAATAATGTGTGTCTAGAACTCTGAGGTTCA	0.872156	0.0873015
14qII-4_x_st	0.588336	A	1.41264	P	0.51528	A	0.672429	A	0.323929	A	0.501943	A	0.834361	A	0.854984	A	0.629636	A	1.11038	A	0.53485	A	0.462175	A	miRNA-3_0	Homo sapiens	Oct 14, 2011	CDBox	Affymetrix Proprietary Database	14qII-4	chr14:101420711-101420784 (+)	74	TGAGCCAGTGATGAAAACTGGTGGCATAGAAGTCAAGGATGCTGAATAATGTGTGTCTAGAACTCTGAGGTTCA	0.608986	0.0885482
14qII-5_x_st	0.704476	A	0.934891	A	0.493696	A	0.674051	A	0.559703	A	0.640014	A	0.609754	A	1.13321	A	1.01331	A	1.01514	A	1.02118	A	0.84547	A	miRNA-3_0	Homo sapiens	Oct 14, 2011	CDBox	Affymetrix Proprietary Database	14qII-5	chr14:101421707-101421775 (+)	69	TGGATTGATGATGACCACTGGTGGCCTATGAGTCATACAATGAATACGTGTCTAGAACTCTGAGGTCCA	0.774973	0.0621686
14qII-6_st	0.787154	A	1.76199	A	0.865417	A	0.962017	A	0.862209	A	0.93074	A	0.743042	A	1.1292	A	1.27412	A	1.29255	A	1.16307	A	0.9598	A	miRNA-3_0	Homo sapiens	Oct 14, 2011	CDBox	Affymetrix Proprietary Database	14qII-6	chr14:101423503-101423573 (+)	71	TGGATCAATGATGTCCACTGGTGGCGTATAAATCATATTTGGTGAATATATGTCTGGAACTCTGAGGTCCA	0.960909	0.0824049
14qII-6_x_st	1.29031	A	1.02886	A	0.736461	A	0.587733	A	1.01496	A	0.81878	A	0.40853	A	0.740206	A	0.619939	A	1.19465	A	1.01365	A	0.622733	A	miRNA-3_0	Homo sapiens	Oct 14, 2011	CDBox	Affymetrix Proprietary Database	14qII-6	chr14:101423503-101423573 (+)	71	TGGATCAATGATGTCCACTGGTGGCGTATAAATCATATTTGGTGAATATATGTCTGGAACTCTGAGGTCCA	0.779493	0.0774381
14qII-7_st	0.974368	P	1.48855	P	0.606997	P	1.19524	P	1.19821	P	0.720152	P	0.898106	P	0.965163	P	1.27412	P	1.57548	A	1.14341	A	0.71535	P	miRNA-3_0	Homo sapiens	Oct 14, 2011	CDBox	Affymetrix Proprietary Database	14qII-7	chr14:101429391-101429466 (+)	76	TGAACTAGTGGTGATGGCTTGTGGCATATTTAGTCACAGATGATGAATAAATACATGCCTGAGACTCTGAGGTTAG	1.05889	0.0879696
14qII-8_st	0.953081	P	1.02231	A	0.581141	P	1.32728	P	0.4536	A	0.541454	P	0.555609	A	0.822084	A	0.82424	A	1.30779	P	0.816197	A	0.435342	A	miRNA-3_0	Homo sapiens	Oct 14, 2011	CDBox	Affymetrix Proprietary Database	14qII-8	chr14:101431118-101431188 (+)	71	TGATGATATGATGGCCACTGGTGGCTTATGAGTCTTATACAGTGAATACATGTTTGAAACTCTGAGGTCTG	0.81914	0.0886501
14qII-8_x_st	0.718194	A	1.6313	A	0.574289	A	0.415428	A	0.426018	A	0.927873	P	0.391539	A	0.739602	A	0.493938	A	0.838431	A	0.909643	A	0.614319	A	miRNA-3_0	Homo sapiens	Oct 14, 2011	CDBox	Affymetrix Proprietary Database	14qII-8	chr14:101431118-101431188 (+)	71	TGATGATATGATGGCCACTGGTGGCTTATGAGTCTTATACAGTGAATACATGTTTGAAACTCTGAGGTCTG	0.666257	0.0990292
14qII-9_x_st	0.274826	A	0.990394	A	0.741959	A	0.715466	A	0.816435	A	0.663592	A	0.493226	A	0.834413	A	1.09818	A	1.55754	A	1.20589	A	0.620498	A	miRNA-3_0	Homo sapiens	Oct 14, 2011	CDBox	Affymetrix Proprietary Database	14qII-9	chr14:101432366-101432436 (+)	71	TGGATCGATGATGACTGCTGGTGGCGTATGAGTCTTACATGATGAATACGTGTCTGGAACTCTGAGGTCCA	0.779197	0.0985626
ACA10_s_st	0.811782	P	1.1276	A	1.14141	P	1.00986	A	0.743078	P	1.1354	P	0.631448	P	1.29086	P	1.20093	P	1.93249	P	1.30503	P	0.836881	A	miRNA-3_0	Homo sapiens	Oct 14, 2011	HAcaBox	Affymetrix Proprietary Database	ACA10	chr16:2012335-2012467 (-)	133	GGTCTCTCAGCTCCGCTTAACCACACGGGTCCAGTGTGTGCTTGGCGTGTTTTCAGGGAGGCAGAGAAAGGCTCTCCTAATGCACGACAGACCCGCCCAGAATGGCCTCTCTGTTCCTAGGAGTGCGACAATT	1.1315	0.0989597
ACA11_st	0.349469	A	0.517358	A	0.721964	A	0.676487	A	0.551746	A	0.720707	P	0.493226	A	0.720628	A	0.828298	A	0.672074	A	0.61995	A	0.451533	A	miRNA-3_0	Homo sapiens	Oct 14, 2011	HAcaBox	Affymetrix Proprietary Database	ACA11	chr4:1976363-1976487 (+)	125	GCGCTCACTAAGGCTCGGTCCTCTCCACGTGGTCCTGACCTGTCCTCTGTGAGCAAGAGAAACAGGACTGGTTTGGGGGTGTCCTGTCTCAGTGGACACAGGACACCACGGTTTTCAGTACAACA	0.646012	0.0400432
ACA12_st	1.24961	A	1.31148	A	0.877984	A	0.861568	A	0.855762	A	0.864178	A	1.76155	P	0.707807	A	0.825612	A	1.14657	A	1.89638	P	0.988958	A	miRNA-3_0	Homo sapiens	Oct 14, 2011	HAcaBox	Affymetrix Proprietary Database	ACA12	chrX:24762558-24762687 (+)	130	TGGACATTTATTTTTATTCAGTTTCTTCTCAAGGTGAAGATAACTCTTTGTAAATGTCCTACAGAAATATAGTAGCTTTCTGTTCTTCCTTTGCAAGTAAAAAGGGTGGGTCGTTCCACTACTGACATTT	0.933471	0.110171
ACA12_x_st	1.30533	A	0.934891	A	0.857881	A	0.980279	A	1.37019	P	0.884044	A	1.07555	A	0.884556	A	0.823649	A	1.25231	A	0.769394	A	0.913117	A	miRNA-3_0	Homo sapiens	Oct 14, 2011	HAcaBox	Affymetrix Proprietary Database	ACA12	chrX:24762558-24762687 (+)	130	TGGACATTTATTTTTATTCAGTTTCTTCTCAAGGTGAAGATAACTCTTTGTAAATGTCCTACAGAAATATAGTAGCTTTCTGTTCTTCCTTTGCAAGTAAAAAGGGTGGGTCGTTCCACTACTGACATTT	0.924004	0.0579214
ACA13_st	0.537338	A	1.49453	A	0.655216	A	1.31512	P	0.855762	A	0.427353	A	0.541445	A	0.969855	A	0.429917	A	0.78948	A	0.952868	A	0.84547	A	miRNA-3_0	Homo sapiens	Oct 14, 2011	HAcaBox	Affymetrix Proprietary Database	ACA13	chr5:111497182-111497314 (+)	133	AGCCTTTGTGTTGCCCATTCACTTTGGAAACTAGTGAATGTGGTGTCAAAAAAGGCGTAAATTAAACGCTTTGCAGCCTTTTCCTGCCCTTAAATTTGATACCTTTGGTGTAGGAGCTGCATAAGTAACAGTT	0.817475	0.0966888
ACA14a_st	0.537338	A	0.494289	A	0.79065	A	1.17049	A	0.938077	A	0.675424	A	0.607185	A	1.31834	A	0.600928	A	1.27755	A	1.28279	P	1.01773	A	miRNA-3_0	Homo sapiens	Oct 14, 2011	HAcaBox	Affymetrix Proprietary Database	ACA14a	chr7:75573101-75573234 (+)	134	TGCATTCTTAAACCCTCTTGGTGGCTTCCCTGTAAATGCTTCCAAGATATGAGCGAATGCTATAGAAATTGCAGGAAAGTCCAAAGGGCTGCGCGTCTCCTGTGGCTCAGTCTTATTTCATACCTGCAACATCT	0.864363	0.0906873
ACA14a_x_st	0.537338	A	1.17792	A	0.834082	A	0.87356	A	0.606518	A	1.16022	A	1.20801	A	0.860513	A	0.703832	A	0.96133	A	0.85387	A	0.84547	A	miRNA-3_0	Homo sapiens	Oct 14, 2011	HAcaBox	Affymetrix Proprietary Database	ACA14a	chr7:75573101-75573234 (+)	134	TGCATTCTTAAACCCTCTTGGTGGCTTCCCTGTAAATGCTTCCAAGATATGAGCGAATGCTATAGAAATTGCAGGAAAGTCCAAAGGGCTGCGCGTCTCCTGTGGCTCAGTCTTATTTCATACCTGCAACATCT	0.857191	0.0620854
ACA14b_st	0.828897	A	0.785156	A	0.819907	A	0.737613	A	0.800071	A	0.647227	A	0.693523	A	0.662286	A	0.674505	A	1.14683	A	0.840279	A	0.620498	A	miRNA-3_0	Homo sapiens	Oct 14, 2011	HAcaBox	Affymetrix Proprietary Database	ACA14b	chr1:235291118-235291252 (-)	135	CTGCATTCTTAAACCCTCTTGGTAGCTTCGTTCTAAGTGCTTCCAAGATATGAGTGAATGCTATAGAAATTGCAGGGGAGTCCAAAGGGCTGCGCTTCTCCCGTGGCTCAGTCTTATTTCATACCTGCGACATCT	0.761384	0.0407368
ACA14b_x_st	0.388452	A	0.945607	A	0.992528	A	0.797619	A	0.676221	A	0.460608	A	0.859536	A	1.31836	P	0.758215	A	1.00601	A	0.77634	A	0.795402	A	miRNA-3_0	Homo sapiens	Oct 14, 2011	HAcaBox	Affymetrix Proprietary Database	ACA14b	chr1:235291118-235291252 (-)	135	CTGCATTCTTAAACCCTCTTGGTAGCTTCGTTCTAAGTGCTTCCAAGATATGAGTGAATGCTATAGAAATTGCAGGGGAGTCCAAAGGGCTGCGCTTCTCCCGTGGCTCAGTCTTATTTCATACCTGCGACATCT	0.796511	0.0713832
ACA15_s_st	0.614274	A	0.861256	A	0.640359	A	0.936713	A	0.492088	A	1.322	P	0.536565	A	1.5328	A	1.02775	A	1.10068	A	0.981951	A	0.744224	A	miRNA-3_0	Homo sapiens	Oct 14, 2011	HAcaBox	Affymetrix Proprietary Database	ACA15	chr7:56128163-56128295 (+)	133	GCATGGCCGAATACTGTGTTTTTATCAGTAGTTTACACAGCCAGACACCATGCAAAAGCAGTCTTCCCTTTAGAATGACTGATGGTATGCTAAGGTTTTTCATAGCATATCATTATTAAAGGTGAATACAAAT	0.898985	0.0919676
ACA15_x_st	1.28192	A	0.5711	A	0.897197	A	0.537926	A	0.855762	A	0.484969	A	0.720352	A	0.807052	A	0.731528	A	1.44034	A	0.99657	A	0.84547	A	miRNA-3_0	Homo sapiens	Oct 14, 2011	HAcaBox	Affymetrix Proprietary Database	ACA15	chr7:56128163-56128295 (+)	133	GCATGGCCGAATACTGTGTTTTTATCAGTAGTTTACACAGCCAGACACCATGCAAAAGCAGTCTTCCCTTTAGAATGACTGATGGTATGCTAAGGTTTTTCATAGCATATCATTATTAAAGGTGAATACAAAT	0.826261	0.082566
ACA16_st	0.71542	A	1.09887	A	0.606997	A	0.596339	A	0.565612	A	1.00613	A	0.813149	A	1.1217	A	0.608424	A	1.02681	A	0.709361	A	0.903964	A	miRNA-3_0	Homo sapiens	Oct 14, 2011	HAcaBox	Affymetrix Proprietary Database	ACA16	chr1:28907432-28907565 (-)	134	TTGGCCCTTATCGAAGCTGCAGCTGCTTCCGCATAGCTGCTGTGGTCAAAAAGGAGCCCAGAGTGACAGTTTTCCTTGACGGTCGCCGTTCTGTTTGTTGTAACTGATCTGCAACATTTTGGGAAAATACAGTT	0.764284	0.0603636
ACA16_x_st	0.251688	A	1.13061	A	0.503422	A	0.807514	A	0.603789	A	0.680924	A	0.262201	A	0.487285	A	0.960367	A	1.17438	A	0.817533	A	0.41175	A	miRNA-3_0	Homo sapiens	Oct 14, 2011	HAcaBox	Affymetrix Proprietary Database	ACA16	chr1:28907432-28907565 (-)	134	TTGGCCCTTATCGAAGCTGCAGCTGCTTCCGCATAGCTGCTGTGGTCAAAAAGGAGCCCAGAGTGACAGTTTTCCTTGACGGTCGCCGTTCTGTTTGTTGTAACTGATCTGCAACATTTTGGGAAAATACAGTT	0.642357	0.0898209
ACA17_st	0.823342	A	0.910776	A	0.563488	A	0.759164	A	0.831647	A	0.571753	A	0.188608	A	0.680846	A	1.23061	A	1.04595	A	1.08607	A	0.983303	A	miRNA-3_0	Homo sapiens	Oct 14, 2011	HAcaBox	Affymetrix Proprietary Database	ACA17	chr9:139621199-139621331 (-)	133	ACTGCCCCTAGAGGCGTTGCAGCTGTGGCTGCCGTGTCACATCTGTGTCATTAGGTGGCAGAGATTAGAGAGGCTATGTCTACGCTCAGCGTTCTGCCCCGTGAACGTTTGAATGTTTGATAGTCTCACACTC	0.827495	0.0812963
ACA17_x_st	1.56916	A	1.43456	A	0.632697	A	0.87356	A	0.900034	A	0.458189	A	0.797069	A	1.15437	A	0.757987	A	0.915455	A	0.921544	A	0.745585	A	miRNA-3_0	Homo sapiens	Oct 14, 2011	HAcaBox	Affymetrix Proprietary Database	ACA17	chr9:139621199-139621331 (-)	133	ACTGCCCCTAGAGGCGTTGCAGCTGTGGCTGCCGTGTCACATCTGTGTCATTAGGTGGCAGAGATTAGAGAGGCTATGTCTACGCTCAGCGTTCTGCCCCGTGAACGTTTGAATGTTTGATAGTCTCACACTC	0.886797	0.0917043
ACA18_x_st	0.682967	A	0.908752	A	0.590493	A	0.986143	A	0.889654	A	1.06751	P	0.945459	A	0.826475	A	0.429917	A	1.05438	A	0.657432	A	0.697616	A	miRNA-3_0	Homo sapiens	Oct 14, 2011	HAcaBox	Affymetrix Proprietary Database	ACA18	chr11:93466632-93466763 (-)	132	GTTGAGGTCTATCCCGATGGGGCTTTTCCTGTAGCCTGCACATCGTTGGAAACGCCTCATAGAGTAACTCTGTGGTTTTACTTTACTCACAGGACTATTGTTAGATCTGTGGGAAGGAATTACAAGACAGTT	0.858065	0.0575012
ACA19_st	0.732753	A	1.67518	A	0.514934	A	0.727392	A	0.910725	A	0.471835	A	0.845553	A	0.680846	A	0.845129	A	0.899182	A	0.985291	A	0.837227	A	miRNA-3_0	Homo sapiens	Oct 14, 2011	HAcaBox	Affymetrix Proprietary Database	ACA19	chr10:120819523-120819650 (-)	128	GTGCACATTTCATTGACCTGCTTTCTTTTATGTGAGTAGTGTTATTTCTTATGTGCTATACAAATAATTGAAGGCTAATTAGCAGTATAACTATAAATAGTAATGCTGCCAGTCTCCTTCAGACAAAA	0.841178	0.0878084
ACA1_s_st	0.593304	A	1.50079	A	0.672431	A	0.532496	A	0.831164	A	0.456652	A	0.45753	A	0.698862	A	0.713165	A	0.989606	A	1.0438	P	0.764307	A	miRNA-3_0	Homo sapiens	Oct 14, 2011	HAcaBox	Affymetrix Proprietary Database	ACA1	chr11:93465170-93465299 (-)	130	TGCCTCATTCTAGAGAATGGGCACTGTTGATCATGGTGTCCAAAAATAGTTAATGTGGCTAAATTGAGACAGGTTATGCTTCCATCACAGTATGCATATTGCAGTGGTGACAATGAGACCTGTAACATTT	0.706013	0.0853807
ACA1_x_st	0.692846	A	0.668807	A	0.952143	A	0.837678	A	0.861616	A	0.659943	A	0.658475	A	0.695419	A	0.800104	A	0.90651	A	1.1229	A	0.785747	A	miRNA-3_0	Homo sapiens	Oct 14, 2011	HAcaBox	Affymetrix Proprietary Database	ACA1	chr11:93465170-93465299 (-)	130	TGCCTCATTCTAGAGAATGGGCACTGTTGATCATGGTGTCCAAAAATAGTTAATGTGGCTAAATTGAGACAGGTTATGCTTCCATCACAGTATGCATATTGCAGTGGTGACAATGAGACCTGTAACATTT	0.792926	0.0411303
ACA20_st	0.00960207	A	0.513299	A	0.665784	A	0.689681	A	0.562882	A	0.60041	A	0.64269	A	0.79783	A	0.756322	A	1.17475	A	1.21772	A	0.862999	A	miRNA-3_0	Homo sapiens	Oct 14, 2011	HAcaBox	Affymetrix Proprietary Database	ACA20	chr6:160201282-160201413 (-)	132	CTTCCCATTTATTTGCTGCTTGTAGTCTCACAGTGATACGAGCAGTTATACGCATGGGATAAAATAACATTGGGCCACTGTAAATTGAGATGAAGTAACCATTTTCATCTCTTCTGCAGGGACTAGACATTG	0.677732	0.0903185
ACA20_x_st	0.548705	A	0.587624	A	0.788384	A	0.666369	A	0.929225	A	0.420309	A	0.824663	A	0.61578	A	0.611304	A	1.2393	A	0.820744	A	0.465744	A	miRNA-3_0	Homo sapiens	Oct 14, 2011	HAcaBox	Affymetrix Proprietary Database	ACA20	chr6:160201282-160201413 (-)	132	CTTCCCATTTATTTGCTGCTTGTAGTCTCACAGTGATACGAGCAGTTATACGCATGGGATAAAATAACATTGGGCCACTGTAAATTGAGATGAAGTAACCATTTTCATCTCTTCTGCAGGGACTAGACATTG	0.641075	0.0654162
ACA21_st	0.430296	A	1.26721	A	0.679987	A	1.20588	A	0.276614	A	1.01324	A	0.717621	A	0.778886	A	1.52231	A	1.18952	A	0.972872	A	0.526477	A	miRNA-3_0	Homo sapiens	Oct 14, 2011	HAcaBox	Affymetrix Proprietary Database	ACA21	chr17:37009116-37009248 (-)	133	CCCCCTTTTAAAAGCACTCAATGGGCCTGTGGCTAATGACCTATTGAGCCGTCAAGAAAGGGGAGAGTGAAAACATCGCTTTTGGGTGAAGTGGCAACATGTGTTGTTTGCTTCAATCGGTGGTGTGACAAGG	0.875879	0.108667
ACA22_s_st	1.35459	P	0.390796	A	0.744938	A	0.549926	A	0.63675	A	0.766648	A	0.62685	A	1.40312	A	0.619939	A	0.874885	A	1.03827	A	0.514669	A	miRNA-3_0	Homo sapiens	Oct 14, 2011	HAcaBox	Affymetrix Proprietary Database	ACA22	chr7:65220513-65220646 (+)	134	TTGCACAGTGAACACCCAAGTGTGCTTTATAGTTCCCTTGGCTTTGACCCTGTGCTAGAGCATTGCCTGCTCTTCTCCTCTGCATTAAAAGGAATATTTATCCTTTTAAATGTATTCAGAAAGCCAGCACATTA	0.690844	0.0928418
ACA23_st	0.649409	A	0.819673	A	0.798587	A	0.829969	A	0.718485	A	0.928592	A	1.03325	A	1.26389	A	0.616969	A	0.741261	A	1.08525	A	0.759602	A	miRNA-3_0	Homo sapiens	Oct 14, 2011	HAcaBox	Affymetrix Proprietary Database	ACA23	chr11:9450313-9450501 (+)	189	CATGGCTGCTGTAATGTGTGCATAGGTTTCATCTGTGTCTGGTAGCAGTGTCTGTCTGTGTTTTTCATTCAGATCTTGCTATCCACACAAACATCATGCGGCCAAAGAGTAACTTGGGATCATAGTACTGGTCTAGTGTTGTCTCTGGACACATCTACCACTGGCCAGCCTCCAAATTCCCACACACAG	0.80913	0.0551878
ACA24_s_st	0.182811	A	0.712745	A	0.69994	A	0.880295	A	1.18442	A	0.792829	A	0.666395	A	1.13321	A	0.877443	A	0.693309	A	1.01906	A	0.614757	A	miRNA-3_0	Homo sapiens	Oct 14, 2011	HAcaBox	Affymetrix Proprietary Database	ACA24	chr4:119200345-119200475 (+)	131	CTCCATGTATCTTTGGGACCTGTCAGCCGTGGCAGTCTCCCTTCCTAGCCATGGAAGAGCATATCCTTGTTTATTGGCAAAGCTGTCACCATTTAATTGGTATCAGATTCTGACTTGCACAAGTAACATTC	0.752787	0.0768554
ACA24_x_st	1.03091	P	0.938037	A	0.716925	A	0.87356	A	0.592373	A	0.66366	A	0.716424	P	1.17006	P	0.854655	A	1.61492	A	0.969751	P	0.465779	A	miRNA-3_0	Homo sapiens	Oct 14, 2011	HAcaBox	Affymetrix Proprietary Database	ACA24	chr4:119200345-119200475 (+)	131	CTCCATGTATCTTTGGGACCTGTCAGCCGTGGCAGTCTCCCTTCCTAGCCATGGAAGAGCATATCCTTGTTTATTGGCAAAGCTGTCACCATTTAATTGGTATCAGATTCTGACTTGCACAAGTAACATTC	0.864107	0.0876203
ACA25_st	0.104607	A	1.14059	A	0.655674	A	0.655841	A	0.708681	A	0.707546	A	0.664084	A	0.885784	A	0.677159	A	0.818868	A	0.738323	A	0.943811	A	miRNA-3_0	Homo sapiens	Oct 14, 2011	HAcaBox	Affymetrix Proprietary Database	ACA25	chr11:93463679-93463812 (-)	134	GGGTCATTTCAAAGAGGGCTTATGAGGCTGTGAAACCCAGAGCTCTTAACGCTGTGACCAAAGATGGAAGTTCTCTATAGGAAGCCATAGCACTCCTAATGTTTGGTGCTATGTTTTCCTGAGGAGATATAAAA	0.708113	0.070522
ACA25_x_st	0.916325	A	0.556726	A	0.64048	A	1.50528	P	0.251724	A	0.668591	A	0.860826	A	1.24558	A	0.725196	A	1.30191	A	0.735349	A	0.620498	A	miRNA-3_0	Homo sapiens	Oct 14, 2011	HAcaBox	Affymetrix Proprietary Database	ACA25	chr11:93463679-93463812 (-)	134	GGGTCATTTCAAAGAGGGCTTATGAGGCTGTGAAACCCAGAGCTCTTAACGCTGTGACCAAAGATGGAAGTTCTCTATAGGAAGCCATAGCACTCCTAATGTTTGGTGCTATGTTTTCCTGAGGAGATATAAAA	0.730273	0.102776
ACA26_st	0.286214	A	1.42742	A	0.984205	A	0.534923	A	0.669574	A	0.791086	A	1.17526	A	0.965549	A	0.764694	A	1.16647	A	1.08308	A	0.686283	A	miRNA-3_0	Homo sapiens	Oct 14, 2011	scaRna	Affymetrix Proprietary Database	ACA26	chr1:155895749-155895877 (-)	129	ACTGGAGGACTAAGAAGGCTGAGTCTGATGAAGTAAGACTTTGCTGATACATTCCTCCTAGAAAAAAGGGTTGGAGAGAGCAGCCTTCACTGAAGAGTATCACAGGGCTGACTGTACTACCCAACACTC	0.878317	0.0914091
ACA27_x_st	0.760035	A	1.10504	A	0.606997	A	0.797431	A	0.514351	A	1.42657	P	0.994813	A	1.54418	A	0.619939	A	1.41462	A	1.09922	A	0.646298	A	miRNA-3_0	Homo sapiens	Oct 14, 2011	HAcaBox	Affymetrix Proprietary Database	ACA27	chr13:27829538-27829663 (+)	126	TACCCCCTTTTCACTTTGCCAGTTGGACTTATGTCTTTATTGGTCATTCAAGTGGGGCAAAGGAAATATCCTTTTAAAACTCAGGCAAACTGGGTGTTTGTCTGTATCCTGTCAGAGGAAACAAAT	0.896122	0.103387
ACA28_st	0.365799	A	1.77568	A	0.606997	A	0.9232	A	0.684223	A	0.928592	A	0.439379	A	1.09759	A	0.962404	A	0.929142	A	0.866869	A	0.317213	A	miRNA-3_0	Homo sapiens	Oct 14, 2011	HAcaBox	Affymetrix Proprietary Database	ACA28	chr14:103804186-103804311 (+)	126	AAGCAACACTCTGTGGCAGATGATCAAAACTGTCTGACACAATTTGAGCTTGCTATAGCAAGAAAGTCTAACCTATTCCGGTGTTCTCTCTCCCATGAGACAAGCCGTTATATAGACTTAAACAGT	0.895034	0.113975
ACA29_st	0.439876	A	1.54983	A	0.449406	A	1.06175	A	0.558822	A	0.639134	A	0.670984	A	0.869034	A	0.863232	A	0.929449	A	1.04723	A	0.620498	A	miRNA-3_0	Homo sapiens	Oct 14, 2011	HAcaBox	Affymetrix Proprietary Database	ACA29	chr6:160206626-160206765 (-)	140	TTTCTCATTTGACTACCACATTTTCTCCTAATAATAGATTTTAGTGGCTATGCTTATGGGATAGATTAAACTTGCCATGATCTGAAGAGGGAGGGTTTTTTCATGTCCTCCTCCTATATGAAATGGCTGAACGGATATTA	0.767108	0.0913737
ACA2a_st	0.624991	A	0.946136	A	0.644797	A	0.684638	A	0.45027	A	0.702569	A	1.1865	A	0.557758	A	1.05393	A	1.05553	A	1.04856	A	1.04513	A	miRNA-3_0	Homo sapiens	Oct 14, 2011	HAcaBox	Affymetrix Proprietary Database	ACA2a	chr12:49050431-49050565 (-)	135	TAGGCCCTGAATCAAGACCAATGGTTTGCTGTAGCTGTTGGTTTCAAACAGGAGCTAAGAGTGATGTCTTCCTTGTGGTCTGTTGGCTATTCAGTATTCCAGTGCGAATTGCCAATTCAGTTGGAAGAAACATAG	0.824352	0.0711116
ACA2b_s_st	-0.22643	A	0.574453	A	0.313425	A	0.696416	A	0.72694	A	1.01535	A	0.5845	A	0.518481	A	0.619939	A	0.698849	A	0.720326	A	0.656405	A	miRNA-3_0	Homo sapiens	Oct 14, 2011	HAcaBox	Affymetrix Proprietary Database	ACA2b	chr12:49061240-49061376 (-)	137	TTGGCCCTGAATCAAGGCCAGCAGTTTGCTGAAGCTGTTGGTTTCAAGCAGGAGCCTAAAGAATTGTCTTTCTATGGTCTGTTGGCCATTTCATAACTTTGGAAATGTAATGGTCAATTCATTAGAAAGAAACATGA	0.638172	0.0866392
ACA2b_st	0.469283	A	0.93368	A	0.677583	A	0.887166	A	0.627543	A	0.739229	A	1.19901	A	0.617476	A	1.56343	A	1.13305	A	1.15446	A	0.656107	A	miRNA-3_0	Homo sapiens	Oct 14, 2011	HAcaBox	Affymetrix Proprietary Database	ACA2b	chr12:49061240-49061376 (-)	137	TTGGCCCTGAATCAAGGCCAGCAGTTTGCTGAAGCTGTTGGTTTCAAGCAGGAGCCTAAAGAATTGTCTTTCTATGGTCTGTTGGCCATTTCATAACTTTGGAAATGTAATGGTCAATTCATTAGAAAGAAACATGA	0.813197	0.0922201
ACA2b_x_st	0.520881	A	1.40675	A	0.87549	A	1.31078	P	1.00899	P	0.815848	A	0.778683	A	1.16896	A	1.19747	A	1.36987	A	1.31775	A	0.984475	A	miRNA-3_0	Homo sapiens	Oct 14, 2011	HAcaBox	Affymetrix Proprietary Database	ACA2b	chr12:49061240-49061376 (-)	137	TTGGCCCTGAATCAAGGCCAGCAGTTTGCTGAAGCTGTTGGTTTCAAGCAGGAGCCTAAAGAATTGTCTTTCTATGGTCTGTTGGCCATTTCATAACTTTGGAAATGTAATGGTCAATTCATTAGAAAGAAACATGA	1.08897	0.0801512
ACA3-2_st	1.17698	A	2.31497	A	0.79362	A	0.846675	A	0.78132	A	0.901707	A	1.52297	A	0.858376	A	1.5154	A	1.00926	A	0.768872	A	0.472318	A	miRNA-3_0	Homo sapiens	Oct 14, 2011	HAcaBox	Affymetrix Proprietary Database	ACA3-2	chr11:8706986-8707116 (+)	131	GCCGAGACTAGAGTCACATCCTGACACAACTCTTGTCCTGGTGTGCTAGAGTACTCGAAGAGAATCTACTGGTCTTGATTCACTGGTGGGGGCAGTCGGTGCCCCCGTTAGTGCCCAGATCAGAAACATAC	0.880042	0.142966
ACA3-2_x_st	0.551765	A	0.93028	A	0.992933	A	1.05836	A	0.847293	A	0.964366	P	0.820052	A	0.935538	A	1.16382	P	0.951229	A	1.39614	A	1.12173	A	miRNA-3_0	Homo sapiens	Oct 14, 2011	HAcaBox	Affymetrix Proprietary Database	ACA3-2	chr11:8706986-8707116 (+)	131	GCCGAGACTAGAGTCACATCCTGACACAACTCTTGTCCTGGTGTGCTAGAGTACTCGAAGAGAATCTACTGGTCTTGATTCACTGGTGGGGGCAGTCGGTGCCCCCGTTAGTGCCCAGATCAGAAACATAC	0.957798	0.059378
ACA30_st	0.674165	A	1.79472	A	0.776752	A	1.17988	A	0.855762	A	0.61976	A	0.525954	A	0.680846	A	0.788753	A	1.08521	A	0.904649	A	0.790253	A	miRNA-3_0	Homo sapiens	Oct 14, 2011	HAcaBox	Affymetrix Proprietary Database	ACA30	chr16:30721858-30721986 (+)	129	CTGGCACTTTCACAGTTCCTTCCCCAGGCAGTGGGGCCAGGATTTGGTAGCTGGTGCTGAGAGAAAACCCTTGATTGTATTCTTGCCCTGGGATTATACCAGTGGCAACTGTCACTCAATGGGACAGTG	0.789503	0.0981244
ACA30_x_st	0.916123	P	1.55897	A	0.619977	A	0.464449	A	0.480884	A	0.82973	A	0.846595	A	1.1524	P	0.684435	A	0.749717	A	0.806938	A	0.727099	A	miRNA-3_0	Homo sapiens	Oct 14, 2011	HAcaBox	Affymetrix Proprietary Database	ACA30	chr16:30721858-30721986 (+)	129	CTGGCACTTTCACAGTTCCTTCCCCAGGCAGTGGGGCCAGGATTTGGTAGCTGGTGCTGAGAGAAAACCCTTGATTGTATTCTTGCCCTGGGATTATACCAGTGGCAACTGTCACTCAATGGGACAGTG	0.778328	0.0861707
ACA31_st	0.368856	A	1.49095	A	0.724026	A	0.872541	A	1.04788	A	1.19101	A	0.469128	A	0.679827	A	0.941497	A	1.13255	A	1.04754	A	1.11783	A	miRNA-3_0	Homo sapiens	Oct 14, 2011	HAcaBox	Affymetrix Proprietary Database	ACA31	chr13:45911615-45911744 (-)	130	CTGCATCCACTGATAGACCTTGAACAATTTACTGTTGTTCTTTTGGTTTGCACTAGGATGCAAAAGAAAGAAATCCCTGCGCTTTCTGTCTGTCTTTGTGGCGGCCCAGATTGAATTGGGGAATACATCT	0.994518	0.0921975
ACA32_st	0.847456	A	0.469503	A	0.730211	A	0.881875	A	0.498004	A	0.993235	A	0.751595	A	0.899764	A	0.576142	A	1.1927	A	0.876751	A	0.53912	A	miRNA-3_0	Homo sapiens	Oct 14, 2011	HAcaBox	Affymetrix Proprietary Database	ACA32	chr11:93464145-93464265 (-)	121	TGGTCATTACCAAGGCTTTTAGAATGCAGTTTCTCATTTGCTGTGGACATGACCATAAAAAAATTTCCCAGTAGGTTTTCTATCTGCTACTTTGCTAGCAATCAGCTTATTGGGAACAGTT	0.799526	0.0635042
ACA32_x_st	1.03472	A	1.24643	A	0.932087	A	0.972971	A	0.74056	A	0.816316	A	0.328211	A	0.923885	A	1.0177	A	1.10068	A	1.1199	A	0.699611	A	miRNA-3_0	Homo sapiens	Oct 14, 2011	HAcaBox	Affymetrix Proprietary Database	ACA32	chr11:93464145-93464265 (-)	121	TGGTCATTACCAAGGCTTTTAGAATGCAGTTTCTCATTTGCTGTGGACATGACCATAAAAAAATTTCCCAGTAGGTTTTCTATCTGCTACTTTGCTAGCAATCAGCTTATTGGGAACAGTT	0.952529	0.0699362
ACA33_st	0.7173	A	0.428258	A	0.653454	A	0.920016	A	0.443134	A	0.511437	A	0.897163	A	0.46224	A	0.870696	A	0.931193	A	0.686439	A	0.80046	A	miRNA-3_0	Homo sapiens	Oct 14, 2011	HAcaBox	Affymetrix Proprietary Database	ACA33	chr6:133138358-133138490 (+)	133	AAGCCAGCCAATGAATCTGCTTACCTGATTGTGTTTGTGCAGACATACTTTAAAAACTGGCAATAGTAAAGCCATGTTACGAGCCTTAAGGACATTGAAGTCGTTAAGGTCCCTGAGAATGGCTATAACAAAT	0.701869	0.0560039
ACA33_x_st	0.537338	A	0.778333	A	0.7414	A	1.15857	A	0.553273	A	0.633584	A	0.953048	A	0.675777	A	1.04268	A	1.22876	A	1.20047	A	0.929398	A	miRNA-3_0	Homo sapiens	Oct 14, 2011	HAcaBox	Affymetrix Proprietary Database	ACA33	chr6:133138358-133138490 (+)	133	AAGCCAGCCAATGAATCTGCTTACCTGATTGTGTTTGTGCAGACATACTTTAAAAACTGGCAATAGTAAAGCCATGTTACGAGCCTTAAGGACATTGAAGTCGTTAAGGTCCCTGAGAATGGCTATAACAAAT	0.853866	0.0723505
ACA34_s_st	0.58509	A	0.504501	A	0.793416	A	0.654702	A	0.903514	A	0.976344	A	0.51048	A	0.884833	A	0.841494	A	1.09188	A	0.8264	A	0.66825	A	miRNA-3_0	Homo sapiens	Oct 14, 2011	HAcaBox	Affymetrix Proprietary Database	ACA34	chr12:49048165-49048301 (-)	137	GTGGCCCTGACTGAAGACCAGCAGTTGTACTGTGGCTGTTGGTTTCAAGCAGAGGCCTAAAGGACTGTCTTCCTGTGGTCTGTTGGCTGTTCTGGGACCTCAGTAGGGAATGGCTATTTCATTTGGAAGAAACAACC	0.809908	0.0537754
ACA34_st	0.787226	A	0.521299	A	0.529593	A	1.01077	A	0.378634	A	0.781724	A	0.677995	A	0.584863	A	0.548301	A	0.741261	A	0.802101	A	0.853469	A	miRNA-3_0	Homo sapiens	Oct 14, 2011	HAcaBox	Affymetrix Proprietary Database	ACA34	chr12:49048165-49048301 (-)	137	GTGGCCCTGACTGAAGACCAGCAGTTGTACTGTGGCTGTTGGTTTCAAGCAGAGGCCTAAAGGACTGTCTTCCTGTGGTCTGTTGGCTGTTCTGGGACCTCAGTAGGGAATGGCTATTTCATTTGGAAGAAACAACC	0.709628	0.0511062
ACA34_x_st	0.183443	A	0.881931	A	0.483876	A	0.99626	A	0.605953	A	0.612679	A	0.73275	A	0.643184	A	0.974436	A	1.09079	A	1.13222	A	0.799746	A	miRNA-3_0	Homo sapiens	Oct 14, 2011	HAcaBox	Affymetrix Proprietary Database	ACA34	chr12:49048165-49048301 (-)	137	GTGGCCCTGACTGAAGACCAGCAGTTGTACTGTGGCTGTTGGTTTCAAGCAGAGGCCTAAAGGACTGTCTTCCTGTGGTCTGTTGGCTGTTCTGGGACCTCAGTAGGGAATGGCTATTTCATTTGGAAGAAACAACC	0.766248	0.0795194
ACA35_st	0.862909	A	0.446617	A	0.457226	A	1.23281	A	0.481928	A	0.636561	A	0.818797	A	0.981007	A	0.505903	A	1.16765	A	0.866082	A	1.00532	A	miRNA-3_0	Homo sapiens	Oct 14, 2011	scaRna	Affymetrix Proprietary Database	ACA35	chr1:28160912-28161077 (+)	166	CAGCACTTGATACTAACCGAGCTGTCTATATCCTAGCCTTGTGTCAAAGGCTTGTGATGTGTTGTGATAGCTGGGTTTAAGAAGTGCAATATTAAAACAAAAGCCATGAGTCTTTTAAGCCCAGTGTGTAAAGATACACTCTGAGTTATAACTCAGAGGCACAACT	0.840853	0.0807764
ACA36B_st	0.605288	A	1.25973	A	0.887221	A	1.00784	A	0.855762	A	0.553906	A	0.520115	A	0.834841	A	1.51605	A	1.43609	A	1.23334	A	0.974099	A	miRNA-3_0	Homo sapiens	Oct 14, 2011	HAcaBox	Affymetrix Proprietary Database	ACA36B	chr1:220373888-220374018 (-)	131	TTCCAAAGTGTTAAGTTCAGTTCAGGGTAGCTTCCCTGCTCTGTTAATTAAACTTTGGAACATTGAAACTGGCTAGGGAAAATGATTGGATAGAAACTATTATTCTATTCATTTATCCCCAGCCTACAAAA	0.93066	0.0960076
ACA36B_x_st	0.677652	A	0.681122	A	0.774008	A	0.915868	A	0.85323	A	1.01596	A	0.270435	A	1.89114	P	0.601449	A	0.915455	A	1.09087	A	0.707864	A	miRNA-3_0	Homo sapiens	Oct 14, 2011	HAcaBox	Affymetrix Proprietary Database	ACA36B	chr1:220373888-220374018 (-)	131	TTCCAAAGTGTTAAGTTCAGTTCAGGGTAGCTTCCCTGCTCTGTTAATTAAACTTTGGAACATTGAAACTGGCTAGGGAAAATGATTGGATAGAAACTATTATTCTATTCATTTATCCCCAGCCTACAAAA	0.813619	0.112035
ACA36_x_st	0.679006	A	1.09728	A	0.482997	A	0.787703	A	0.63605	A	0.525913	A	0.551253	A	0.639558	A	1.04268	A	1.05595	A	1.08327	P	0.877731	A	miRNA-3_0	Homo sapiens	Oct 14, 2011	HAcaBox	Affymetrix Proprietary Database	ACA36	chrX:153996803-153996934 (+)	132	TTCCAAAGTGTTGAGTTCAGTCCAGGGCAGCTTCCCTGTTCTGTTAATTAAACTTTGGGACATTAAAATGGGCTAAGGGAGATGATTGGGTAGAAAGTATTATTCTATTCATTTGCCTCCCAGCCTACAAAA	0.733354	0.0675503
ACA37_st	1.21931	A	2.11239	A	0.929855	P	0.71541	A	0.64677	A	0.428657	A	0.509214	A	0.890489	A	0.840228	A	1.05384	A	0.947629	A	0.66876	A	miRNA-3_0	Homo sapiens	Oct 14, 2011	HAcaBox	Affymetrix Proprietary Database	ACA37	chr18:51748654-51748782 (-)	129	TGAGCACTTTCACAGGTCCTCCCTCAGGCTGTGGGGCCAGGATTTGGTAGCTGGTGCTGAGAGAAAACCTTTGTTGGCATCCTTGCCCTGGGACTGTGCCAGTGGCAGCTGTCATTCAATGGGACAATT	0.865358	0.12693
ACA37_x_st	0.721104	A	0.934891	A	0.774008	A	0.735375	A	0.452788	A	0.719556	A	0.761836	A	0.780414	A	0.737045	A	1.26635	A	0.846278	A	0.409123	A	miRNA-3_0	Homo sapiens	Oct 14, 2011	HAcaBox	Affymetrix Proprietary Database	ACA37	chr18:51748654-51748782 (-)	129	TGAGCACTTTCACAGGTCCTCCCTCAGGCTGTGGGGCCAGGATTTGGTAGCTGGTGCTGAGAGAAAACCTTTGTTGGCATCCTTGCCCTGGGACTGTGCCAGTGGCAGCTGTCATTCAATGGGACAATT	0.749441	0.0625704
ACA38_st	0.747756	A	1.33342	A	0.721087	A	0.484983	A	0.592908	A	0.531251	A	0.904969	A	0.747517	A	1.12799	P	1.03098	P	0.904649	A	0.558268	A	miRNA-3_0	Homo sapiens	Oct 14, 2011	HAcaBox	Affymetrix Proprietary Database	ACA38	chr6:31590856-31590987 (+)	132	TCCTCCTACAAAGGCGTGTCTGTGGTTCCCTGTCTTTGGACACGTAAGAATTGGAGGAAAATAAATGTGGATTTGGGAAACTTTGAGGCCAGCTTGCTTCTTGCAGGCTCATGATCAACCAATCTCACATAA	0.747637	0.0754438
ACA39_st	1.51708	P	1.79563	P	0.88581	A	1.17916	A	1.53499	P	0.756541	A	0.957677	P	1.03982	A	1.38689	A	1.47152	A	1.35415	A	0.84547	A	miRNA-3_0	Homo sapiens	Oct 14, 2011	HAcaBox	Affymetrix Proprietary Database	ACA39	chr20:37076726-37076861 (+)	136	CGCCTGCATTCGTAAGTGATCACGGGCTGCCCGTGTCCTGGTCATTGGTAGTGCAGGCAGAGGAAATGCGGGAAAGGTTGCTGTGTTTGGAGGGTCCACATCTTCACCCTCCTGTCCCAGGAGCTTTCCTACACTC	1.26666	0.0952285
ACA39_x_st	0.73965	A	1.88718	A	0.79259	A	0.637063	A	0.542072	A	0.680924	A	0.401034	A	0.811795	A	1.2124	A	1.02623	A	1.20846	A	0.772398	A	miRNA-3_0	Homo sapiens	Oct 14, 2011	HAcaBox	Affymetrix Proprietary Database	ACA39	chr20:37076726-37076861 (+)	136	CGCCTGCATTCGTAAGTGATCACGGGCTGCCCGTGTCCTGGTCATTGGTAGTGCAGGCAGAGGAAATGCGGGAAAGGTTGCTGTGTTTGGAGGGTCCACATCTTCACCCTCCTGTCCCAGGAGCTTTCCTACACTC	0.782494	0.114748
ACA3_st	0.987298	A	1.25847	A	0.774008	A	0.92552	A	0.907937	A	0.709873	A	0.492756	A	0.781314	A	0.75978	A	0.831074	A	0.933597	A	0.551592	A	miRNA-3_0	Homo sapiens	Oct 14, 2011	HAcaBox	Affymetrix Proprietary Database	ACA3	chr11:8705774-8705903 (+)	130	ATCGAGGCTAGAGTCACGCTTGGGTATCGGCTATTGCCTGAGTGTGCTAGAGTCCTCGAAGAGTAACTGCTGACCTTATTCACTGGCTGTGGGCCTTATGGCACAGTCAGTCACCAGGTTAGAGACATGC	0.806194	0.0583998
ACA40_x_st	0.588833	A	1.67026	A	0.506624	A	1.10521	A	1.03608	A	0.682594	A	0.751162	A	0.898806	A	0.664359	A	0.975703	A	0.906696	A	1.088	P	miRNA-3_0	Homo sapiens	Oct 14, 2011	HAcaBox	Affymetrix Proprietary Database	ACA40	chr11:93468276-93468402 (-)	127	TGCACTTATGTATGTTTTTGTTTAACGTGGACAAAGACTTACAGATAGGTGCAAAAAATAAATCCTCTTTTGCAACCCAGAACTCATTGTTCAGTATGAGTTTTGATACATATAAGAAGGGATATTA	0.902751	0.0900804
ACA41_st	0.641926	A	1.48921	A	0.507054	A	0.692035	A	0.491072	A	0.750729	A	1.35304	A	0.604742	A	0.972814	A	1.62962	A	0.795642	A	0.592554	A	miRNA-3_0	Homo sapiens	Oct 14, 2011	HAcaBox	Affymetrix Proprietary Database	ACA41	chr2:207026952-207027083 (+)	132	TTCCACAGCTACTGGTCTGCAGCTGTTCTTATGGTAGCAGTTGTGGCATTCCTCTGTGGGAAAGAAACTGTTAACACAAACACCTCTTTCTTAGCAAAACAGAAAGTGGGTATATATGTGTGACAGACACAA	0.721382	0.114478
ACA41_x_st	0.428394	A	1.28083	A	0.796675	A	1.01837	A	1.1225	A	0.818009	A	0.891185	A	0.899764	A	0.965878	A	1.21797	A	1.12138	A	0.806202	A	miRNA-3_0	Homo sapiens	Oct 14, 2011	HAcaBox	Affymetrix Proprietary Database	ACA41	chr2:207026952-207027083 (+)	132	TTCCACAGCTACTGGTCTGCAGCTGTTCTTATGGTAGCAGTTGTGGCATTCCTCTGTGGGAAAGAAACTGTTAACACAAACACCTCTTTCTTAGCAAAACAGAAAGTGGGTATATATGTGTGACAGACACAA	0.932821	0.0665651
ACA42_st	0.549351	A	0.896495	A	1.14141	P	1.06556	A	0.581175	A	1.00822	P	1.21468	P	1.28296	A	1.04412	A	1.87521	P	1.29467	P	1.06294	A	miRNA-3_0	Homo sapiens	Oct 14, 2011	HAcaBox	Affymetrix Proprietary Database	ACA42	chr1:155889700-155889833 (-)	134	TGGTAATGGATTTATGGTGGGTCCTTCTCTGTGGGCCTCTCATAGTGTACCCATGCCATAGCAAATGGCAGCCTCGAACCATTGCCCAGTCCCCTTACCTGTGGGCTGTGAGCACTGAAGGGGGTTGCACAGTG	1.06425	0.0997079
ACA43_st	1.92802	P	1.10437	A	0.60129	A	1.04304	A	0.39331	A	1.04468	A	0.350452	A	0.910486	A	0.686991	A	1.10068	A	1.15457	A	1.19694	A	miRNA-3_0	Homo sapiens	Oct 14, 2011	HAcaBox	Affymetrix Proprietary Database	ACA43	chr9:139620556-139620691 (-)	136	GCTGTCCTGGACCTGTTGGCACCACAGACAGTTGCTCTGCTGTGCCTGTGGCCTCGGGGCAAAGAGAAAGTGGCGATTTCTACACTCAGTGCTCGGGAACCAGTGGGCACTGAGAATGGTTTATGGCCTGACATTA	1.04386	0.122601
ACA44_s_st	0.797602	A	1.06488	A	0.739329	A	1.31909	A	0.553935	A	0.878738	A	0.0156699	A	0.849909	A	0.619939	A	1.23891	A	0.898552	A	0.810791	A	miRNA-3_0	Homo sapiens	Oct 14, 2011	HAcaBox	Affymetrix Proprietary Database	ACA44	chr1:28906893-28907024 (-)	132	CAGCATGTTTCCAAGGGCTGTGGCTGGTCATAGCCATGGGATCTCCAACTGCATGCAAGAGCAACCTGGAAAGACTTTGACAGCGCAGGTCAGTACAATACCTGCAAGCTGCCACTCAGCTTTCCTATAATG	0.83035	0.0976885
ACA44_st	0.478172	A	0.513299	A	0.436274	A	0.731409	A	0.888666	A	0.450945	A	0.788639	A	1.05198	A	0.588138	A	1.43	A	1.15107	A	1.16899	A	miRNA-3_0	Homo sapiens	Oct 14, 2011	HAcaBox	Affymetrix Proprietary Database	ACA44	chr1:28906893-28907024 (-)	132	CAGCATGTTTCCAAGGGCTGTGGCTGGTCATAGCCATGGGATCTCCAACTGCATGCAAGAGCAACCTGGAAAGACTTTGACAGCGCAGGTCAGTACAATACCTGCAAGCTGCCACTCAGCTTTCCTATAATG	0.760024	0.0960109
ACA45_st	1.1687	A	1.62394	A	0.729428	A	1.06523	A	0.845767	A	1.88508	P	0.470284	A	0.889768	A	1.08654	A	1.09305	P	1.02562	A	1.10777	A	miRNA-3_0	Homo sapiens	Oct 14, 2011	scaRna	Affymetrix Proprietary Database	ACA45	chr15:83424697-83424823 (+)	127	CTGGAGACTAAGAAAATAGAGTCCTTGAAATCAAGCTGACTCTGCTTTTAGCCTCCTAAATGAAAAGGTAGATAGAACAGGTCTTGTTTGCAAAATAAATTCAAGACCTACTTATCTACCAACAGCA	1.07589	0.108071
ACA45_x_st	0.626622	A	1.66232	A	0.606997	A	0.87356	A	0.756097	A	0.82588	A	0.833378	A	1.01782	A	0.724575	A	1.1162	A	1.27158	A	1.32295	A	miRNA-3_0	Homo sapiens	Oct 14, 2011	scaRna	Affymetrix Proprietary Database	ACA45	chr15:83424697-83424823 (+)	127	CTGGAGACTAAGAAAATAGAGTCCTTGAAATCAAGCTGACTCTGCTTTTAGCCTCCTAAATGAAAAGGTAGATAGAACAGGTCTTGTTTGCAAAATAAATTCAAGACCTACTTATCTACCAACAGCA	0.853469	0.0922323
ACA46_st	0.595669	A	0.57163	A	0.606997	A	0.672429	A	0.641061	A	0.509349	A	0.403988	A	1.13321	A	0.673397	A	0.909903	A	1.04301	A	0.742005	A	miRNA-3_0	Homo sapiens	Oct 14, 2011	HAcaBox	Affymetrix Proprietary Database	ACA46	chr16:58582403-58582537 (-)	135	AGCACTATATTTAAACCTGTGGATGGGAATATTCCCCATTCTTGGTTACGCTGTAGTGCAAAAGAATTCCTGGCTCTCTGTTGCACAGCTGACTTGTGCCATTCTGCTGTTGCTGTATAGAGTTAAGGAACATGG	0.656745	0.0624741
ACA47_st	0.799433	A	1.47139	A	0.663142	A	1.13565	A	0.88632	P	0.713814	A	1.00266	P	0.790601	A	0.870084	A	1.08691	A	1.03143	A	1.05071	P	miRNA-3_0	Homo sapiens	Oct 14, 2011	scaRna	Affymetrix Proprietary Database	ACA47	chr17:75085389-75085575 (+)	187	ACGGTCTGGGGAAAGGCTCCTGTGTTGTTGAGCCTGCCAAGTTGTGGGTGCAGCATGGTACCAGGCAGCCCAACCCTGACCTAAAGTAAATTCCCGGAAGAAGTCTTTCCTGGGTTTTGAATTTGCAGTAACAGGTGTGAGCATTCTAGCAGCAGTTTGATGATCATGTATGATACTGCAAACAGGA	0.944489	0.0639797
ACA47_x_st	0.990331	A	1.43558	A	0.59361	A	1.83384	P	0.657046	A	1.14473	A	0.6361	A	0.906326	A	0.774902	A	1.79725	A	0.904398	A	0.798176	A	miRNA-3_0	Homo sapiens	Oct 14, 2011	scaRna	Affymetrix Proprietary Database	ACA47	chr17:75085389-75085575 (+)	187	ACGGTCTGGGGAAAGGCTCCTGTGTTGTTGAGCCTGCCAAGTTGTGGGTGCAGCATGGTACCAGGCAGCCCAACCCTGACCTAAAGTAAATTCCCGGAAGAAGTCTTTCCTGGGTTTTGAATTTGCAGTAACAGGTGTGAGCATTCTAGCAGCAGTTTGATGATCATGTATGATACTGCAAACAGGA	0.905362	0.124547
ACA48_st	0.699414	A	1.39594	A	0.680951	A	0.794301	A	0.570478	A	0.953675	A	0.652304	A	1.46668	A	0.732691	A	0.902524	A	0.942989	A	0.879775	A	miRNA-3_0	Homo sapiens	Oct 14, 2011	HAcaBox	Affymetrix Proprietary Database	ACA48	chr17:7478031-7478165 (+)	135	TGTCCCTGACCTGGGTAGAGTGGCATCTGGTTGGTGATGCCCATCTCATATCAGCCAGGGACAAAGCAACTCCTTGTTCATCCCAGCTTGGCTTTTGATCCGTGCCCATGCCTGGTTCATGCCTTGGACACATAG	0.837038	0.0810995
ACA48_x_st	0.416947	A	1.63979	A	0.918789	P	0.965976	A	0.481592	A	1.16449	A	0.797129	A	1.13321	A	1.27412	A	1.92935	A	0.933821	A	0.622844	A	miRNA-3_0	Homo sapiens	Oct 14, 2011	HAcaBox	Affymetrix Proprietary Database	ACA48	chr17:7478031-7478165 (+)	135	TGTCCCTGACCTGGGTAGAGTGGCATCTGGTTGGTGATGCCCATCTCATATCAGCCAGGGACAAAGCAACTCCTTGTTCATCCCAGCTTGGCTTTTGATCCGTGCCCATGCCTGGTTCATGCCTTGGACACATAG	0.949899	0.128828
ACA49_st	0.993292	A	0.950917	A	0.590974	A	1.33115	A	0.504312	A	0.618526	A	0.823283	A	0.800286	A	0.77066	A	0.957587	A	1.10099	A	1.08596	A	miRNA-3_0	Homo sapiens	Oct 14, 2011	HAcaBox	Affymetrix Proprietary Database	ACA49	chr12:132515769-132515905 (+)	137	CTTCCTCAGCCTTACTCCAGGGACTTTTTGTTGCCTGTAAAGTGCTCTGGCATTGCCTGAGGATAGATGAGAAAGCACATATCCCTCCCCAGTAAGACGCTGTTTTCTTTTGGGGCCTACAAGTTGAGCTGACAGTA	0.8871	0.0692581
ACA4_st	0.485477	A	1.08582	A	0.618113	A	0.652375	A	1.29544	A	1.17197	A	0.80461	A	1.37911	A	0.876584	A	0.977566	A	1.28235	A	0.620498	A	miRNA-3_0	Homo sapiens	Oct 14, 2011	HAcaBox	Affymetrix Proprietary Database	ACA4	chr3:186505402-186505538 (+)	137	TACCAAAAGTTAGCTTTTTGGGGGGCAGGTTTTTAAGTAACCTTTGCCAACTTGGGCTATTTGGAAGAGTAAAAGACCACACTCCACAGTGGGCTATACCACTTAGTATAGTTCGCTACTATTTTGTGGCCTACATG	0.927075	0.0883403
ACA50_st	0.40226	A	1.01253	A	0.490858	A	0.951199	A	1.00633	A	0.721532	A	0.817174	A	1.22038	A	0.901879	A	1.21935	A	0.904649	A	0.810116	A	miRNA-3_0	Homo sapiens	Oct 14, 2011	HAcaBox	Affymetrix Proprietary Database	ACA50	chr16:58593700-58593835 (-)	136	AAGCACTGCCTTTGAACCTGATGTGTCTTGTTTGTAGCTTCACGGGCCAAGCAACAGTGCTAGAGCATAACGACTTGTTATAACTGGGGCTCTTCAGCTCTCAACTGAACTGCTCTTTTAAAAACAAGGTACATTT	0.903264	0.0719556
ACA51_x_st	0.847457	A	0.96334	A	0.810273	A	1.07714	A	0.855762	A	0.735556	A	0.647471	A	0.899764	A	1.84912	P	1.38529	P	1.09073	A	0.901905	A	miRNA-3_0	Homo sapiens	Oct 14, 2011	HAcaBox	Affymetrix Proprietary Database	ACA51	chr20:2635713-2635844 (+)	132	GGCCTCCTGGTGCTTACCACAGGCTGTGTTCTTACACTGACTGTATAGAAAGAGGAGGTAGAGTAAACCTACCCCATATACACCTCAGCTCAGGCCCTGTGCCTGGTCTGTATTGTGAATGGGGGAACATAG	0.900834	0.0944916
ACA52_st	0.810106	A	1.20766	A	0.693026	A	0.776511	A	1.12477	A	0.842157	A	0.765994	A	1.13799	A	0.892707	A	0.920235	A	0.91275	A	0.625278	A	miRNA-3_0	Homo sapiens	Oct 14, 2011	HAcaBox	Affymetrix Proprietary Database	ACA52	chr11:811681-811814 (+)	134	TGGTCCATCCTAATCCCTGCCGGTCCATCTGTGGCCTGCCAGGTTTCGCTTGTGGACCAGAGCACCCTAGAAGCCTCACCCGAGGAGTGAGCAGGGCTCCAGTGGGCTCACGTCATGGGCACTTCTAGACACTC	0.867432	0.0525629
ACA53_st	0.618446	A	0.513299	A	0.491789	A	0.833995	A	0.603789	A	0.651139	A	0.229662	A	0.702635	A	0.83468	A	1.35197	A	0.945702	A	0.590712	A	miRNA-3_0	Homo sapiens	Oct 14, 2011	HAcaBox	Affymetrix Proprietary Database	ACA53	chr12:98993413-98993662 (+)	250	AACATGCTTCCTTAGATCCACCTTTGTGGATGAATCTTGAACTGAGTTCCACTTGTAAACTTCTTGTTTCTTGTGGTTCCAGTAGTCAAAGAAACATCCAGCAACTTTTTTGGTTGTATAGTCAAAGGTGCTTGAGTCATTGGCATGTAAGAGAAATATACCTGCATGTTAGTCTAACGTTCTGATAGAAATGACATGCATTTATGCTGCCATTTGTTACTATCAGGACTCGACTCGTGTGCGGACATTT	0.634792	0.0802987
ACA54_st	0.481429	A	2.16778	P	0.901451	A	0.928944	A	1.06886	A	0.74024	A	0.370362	A	1.09865	A	1.34083	A	0.970839	A	0.768562	A	0.747941	A	miRNA-3_0	Homo sapiens	Oct 14, 2011	HAcaBox	Affymetrix Proprietary Database	ACA54	chr11:2985001-2985123 (-)	123	GAGCACTGTTCGTAACCCGTTAGCCTGGCTGTAGCTAATGGGTTCCATTCCGGTGCAATAGCATTTCCAGCGACACATGACTGACTGACTGGTGGCTTTCAGTTTCAGGTCTTGGAGACAAAT	0.915197	0.133303
ACA55_st	0.528371	A	1.1646	A	0.736817	A	0.761666	A	0.566598	A	0.526465	A	0.787472	A	0.899764	A	1.20435	P	0.874672	A	1.06632	A	0.702535	A	miRNA-3_0	Homo sapiens	Oct 14, 2011	HAcaBox	Affymetrix Proprietary Database	ACA55	chr1:40033046-40033182 (-)	137	GAGCACCTGAATCTTTCCCATTCCTTGCTGCCTCGTGCCGGTGTGGGGACAGATGGTGCTACAGAATGAGCAGAGGAAATCCAGACAGGTTGTTTTCCATTTGTCTTGGGGCCTGTCTCTACAGCTCTGCCACATTT	0.774569	0.0672549
ACA56_st	0.591412	A	0.834528	A	0.672068	A	0.896355	A	0.488812	A	0.671923	A	0.705805	A	0.698499	A	0.753256	A	0.795335	A	0.989895	A	1.06645	A	miRNA-3_0	Homo sapiens	Oct 14, 2011	HAcaBox	Affymetrix Proprietary Database	ACA56	chrX:154003273-154003401 (+)	129	CGGCAGACAGTTATCCCTTTCTAGTCTGGCTCGTGGGACTCTAGAGGGAGTCAGTCTGCAACAGTAAGTGGTGAGTTCTTCTGTCCAGCGTCAGTATTTTGATGGTGGCTTTAGACTTGCCAGATAACA	0.729531	0.0473713
ACA57_st	0.355422	A	1.25312	A	0.450736	A	0.679578	A	0.610938	A	0.820072	A	0.831812	A	0.484315	A	0.723672	A	1.71518	A	1.10953	A	0.673728	A	miRNA-3_0	Homo sapiens	Oct 14, 2011	scaRna	Affymetrix Proprietary Database	ACA57	chr12:6690639-6690775 (-)	137	TTGTCCTGGCCTATTTTTCTGCTCCCCTGTGCTCAGTTCTAACAGGGTAGTCTGGCAGGACACACAGCAATTCCCTCTCAGTTTAGGAGGGCCGTCCTAAGAATAGGGCTGGCTCTTAAAGGCACGAGAGGACAATT	0.701625	0.111139
ACA57_x_st	1.20945	A	1.26713	A	0.908991	A	0.906686	A	0.587475	A	0.614444	A	0.923672	A	0.794339	A	0.971397	A	1.20206	A	1.04856	A	0.992627	A	miRNA-3_0	Homo sapiens	Oct 14, 2011	scaRna	Affymetrix Proprietary Database	ACA57	chr12:6690639-6690775 (-)	137	TTGTCCTGGCCTATTTTTCTGCTCCCCTGTGCTCAGTTCTAACAGGGTAGTCTGGCAGGACACACAGCAATTCCCTCTCAGTTTAGGAGGGCCGTCCTAAGAATAGGGCTGGCTCTTAAAGGCACGAGAGGACAATT	0.947535	0.0625139
ACA58_st	1.14209	A	1.75604	A	0.714174	A	0.567852	A	0.780181	A	1.15779	A	0.781393	A	1.12726	A	0.672422	A	1.29656	A	1.1572	A	0.731931	A	miRNA-3_0	Homo sapiens	Oct 14, 2011	HAcaBox	Affymetrix Proprietary Database	ACA58	chr3:131197941-131198077 (-)	137	GGGCATACTCGTAGACCTTGCCTGACTGTGCTCATGTCCAGGCAGGGGGGACAGTGTATGCAAGAATAATTTGGAGTTCCTGCCAGCTCTAACCAGCTTCATCAGTGGCTGGATAAATTGCAGGACTCTAAACATTT	0.954326	0.0987865
ACA58_x_st	0.776086	A	1.30499	A	0.866476	A	0.69983	A	0.784391	A	0.520575	A	0.449136	A	0.941374	A	0.712406	A	1.00179	A	1.02342	A	0.647899	A	miRNA-3_0	Homo sapiens	Oct 14, 2011	HAcaBox	Affymetrix Proprietary Database	ACA58	chr3:131197941-131198077 (-)	137	GGGCATACTCGTAGACCTTGCCTGACTGTGCTCATGTCCAGGCAGGGGGGACAGTGTATGCAAGAATAATTTGGAGTTCCTGCCAGCTCTAACCAGCTTCATCAGTGGCTGGATAAATTGCAGGACTCTAAACATTT	0.780238	0.0680643
ACA59B_s_st	0.704968	A	1.50593	A	0.62812	A	0.662115	A	0.780922	A	0.628078	A	0.350737	A	0.576955	A	1.11263	A	1.01078	A	1.31373	P	0.763148	A	miRNA-3_0	Homo sapiens	Oct 14, 2011	HAcaBox	Affymetrix Proprietary Database	ACA59B	chr17:19460873-19461024 (+)	152	GCCCAGGGTATGTTCACGGGGCGATGCTGCCCTCCCAGCTGGCCCATGGGTGACCCTGGGAACATTAACTGCCTCACAACGTTTGTGCCTCAGTTACCCGTAGATGTAGTGAGGGTAACAATACTTACTCTCGTTGGTGATAAGGAACAGCT	0.734058	0.0964867
ACA59_s_st	1.1724	P	2.23311	P	0.854703	A	1.55128	P	0.695577	A	0.831151	P	0.929783	P	1.00444	A	0.54843	A	1.37326	A	1.09852	A	0.926365	A	miRNA-3_0	Homo sapiens	Oct 14, 2011	HAcaBox	Affymetrix Proprietary Database	ACA59	chr1:12567300-12567451 (+)	152	GCCCAGGGTATGTTCACGGGGCGATGCTGCCCTCCCAGCTGGCCCATGGGTGACCCTGGGAACATTAACTGCCTCACAACGTTTGTGCCTCAGTTACCCGTAGATGTAGTGAGGGTAACAATACTTACTCTCGTTGGTGATAAGGAACAGCT	0.967109	0.130151
ACA5_st	0.860902	A	0.75266	A	0.792254	A	0.600703	A	0.704013	A	0.796644	A	1.02351	A	0.717533	A	1.16576	A	0.982364	A	1.44597	A	0.753269	A	miRNA-3_0	Homo sapiens	Oct 14, 2011	HAcaBox	Affymetrix Proprietary Database	ACA5	chr7:45143948-45144081 (-)	134	TGCAGCCGTGTCAAATTCAGTACCTGTCCTATGCATGGTAGGCACTGGCCCAGAAGGCTGCCACAGAAACACTGTGACTCATGGGCCCTGTTCCTGTGTCCCAGGCTCAGGGATAAATTTGGTTACAGACATCA	0.794449	0.0682916
ACA5_x_st	0.791795	A	0.820007	A	1.25645	A	0.81691	A	0.623676	A	1.07485	A	1.13137	A	0.987554	A	0.936028	A	1.01585	A	1.17826	A	0.766753	A	miRNA-3_0	Homo sapiens	Oct 14, 2011	HAcaBox	Affymetrix Proprietary Database	ACA5	chr7:45143948-45144081 (-)	134	TGCAGCCGTGTCAAATTCAGTACCTGTCCTATGCATGGTAGGCACTGGCCCAGAAGGCTGCCACAGAAACACTGTGACTCATGGGCCCTGTTCCTGTGTCCCAGGCTCAGGGATAAATTTGGTTACAGACATCA	0.961791	0.055058
ACA5b_st	1.24945	A	1.36694	A	1.03904	A	0.951326	A	0.961255	A	1.11297	A	0.824663	A	1.25723	A	1.18171	A	0.93545	A	1.33755	A	0.960828	A	miRNA-3_0	Homo sapiens	Oct 14, 2011	HAcaBox	Affymetrix Proprietary Database	ACA5b	chr7:45145567-45145698 (-)	132	GGCAGCCATGTCAAATTCAGTGCCTGCCCTGTCTATGGTAGGCACTGGCCCAGAAGACTGCCACAGAAACAGTGACTCACAGGCCCTGTTACTGTGTCCCAGGCTCAGGGATAAATTTGGTTACAGACACCA	1.07601	0.0514096
ACA5b_x_st	1.08956	A	0.637213	A	1.08941	P	0.818735	A	0.979676	A	0.928592	A	0.759046	A	1.02368	A	1.38809	A	0.876705	A	1.04856	A	1.22788	A	miRNA-3_0	Homo sapiens	Oct 14, 2011	HAcaBox	Affymetrix Proprietary Database	ACA5b	chr7:45145567-45145698 (-)	132	GGCAGCCATGTCAAATTCAGTGCCTGCCCTGTCTATGGTAGGCACTGGCCCAGAAGACTGCCACAGAAACAGTGACTCACAGGCCCTGTTACTGTGTCCCAGGCTCAGGGATAAATTTGGTTACAGACACCA	1.00168	0.0592408
ACA5c_st	0.391503	A	0.463972	A	0.754228	A	1.22799	A	0.374277	A	0.793871	A	0.964478	A	0.899764	A	0.772844	A	1.25833	A	1.13085	A	1.09963	A	miRNA-3_0	Homo sapiens	Oct 14, 2011	HAcaBox	Affymetrix Proprietary Database	ACA5c	chr7:45144505-45144641 (-)	137	TGCAGTCAAGTCAAATTCAGTGCCCGTTTCTGTCATAGCGGGGGCTGGCCCAGATGGCTGCCACAGCAAGCTCCACAGCTCATGGGCCCTGGGTCACCTACCCTGGGACCTGGGGATAAGTTTGGCTGTGGACAGTG	0.846818	0.0900262
ACA60_st	0.580789	A	1.08208	A	0.774008	A	0.759465	A	0.858101	A	0.673188	A	0.862534	P	0.866544	A	0.862111	A	0.907718	A	0.84256	A	1.05935	A	miRNA-3_0	Homo sapiens	Oct 14, 2011	HAcaBox	Affymetrix Proprietary Database	ACA60	chr20:37078012-37078147 (+)	136	CACCTGCATTCAAAAATGATCACGGGCTGCCTGTGCTCTGGTCATCAATAACGCAGGGAGAGGAATTGCTGAAAGCCGTTTCCCGTGTTTGGAGGGTTCACACCTGTCCCTTTCAAATGCTGGCGCTTTCACACAC	0.860105	0.0407319
ACA61_st	0.452463	A	1.56241	A	0.570384	A	0.750739	A	0.487212	A	1.15336	A	0.694001	A	1.2475	A	0.785961	A	2.08253	P	1.20304	A	0.969379	A	miRNA-3_0	Homo sapiens	Oct 14, 2011	HAcaBox	Affymetrix Proprietary Database	ACA61	chr1:28906276-28906405 (-)	130	ATCCTCCTGATCCCTTTCCCATCGGATCTGAACACTGGTCTTGGTGGTCGTAAAAGGAGGAAAAGTAATAGTGAAGCTGGCCTAAATGTTGTAATCTGGTATATGGCATGTGGGCTAGTTTCAGACAGGT	0.87767	0.139367
ACA62_st	0.516089	A	-0.144726	A	0.643117	A	0.749384	A	0.880691	A	0.715346	A	0.678631	A	0.60936	A	0.773666	A	0.896817	A	0.922289	A	0.77693	A	miRNA-3_0	Homo sapiens	Oct 14, 2011	HAcaBox	Affymetrix Proprietary Database	ACA62	chr17:62223699-62223831 (+)	133	GCGCTGTCTTTGAGCCCCCGCCGAGCTTCCTCGTGGCGCCGGGGGTCAATCTGCAGCGCTAGAGCATGTGCTTGCGCATAACTGGGGCCGCCTGGCCTCCCGCGGGCGGCCTTTTTAACCGCGAGCGACAAGA	0.732365	0.0817389
ACA63_st	0.509133	A	1.28862	A	0.56729	A	1.02253	A	0.705755	A	0.615279	A	0.52293	A	1.22394	A	0.82424	A	1.07468	A	0.973399	A	1.13299	A	miRNA-3_0	Homo sapiens	Oct 14, 2011	HAcaBox	Affymetrix Proprietary Database	ACA63	chr1:203698709-203698833 (+)	125	GCAGACTCACTATGCACCTGACTGTACTTCCAGGCAGGTGCTTTTTCTGTCTGCCAGAGAAACATTCCAGGGTGCTGTGGCTGCCTCACCTATCCAGGGCGATGCAGCTCCCTGGGGACACAGGT	0.89882	0.0817314
ACA64_x_st	1.00969	P	1.59437	A	0.683082	A	1.16532	A	1.07614	P	1.15328	P	1.422	A	1.36456	A	1.0641	A	1.12107	A	1.0913	A	0.884101	A	miRNA-3_0	Homo sapiens	Oct 14, 2011	HAcaBox	Affymetrix Proprietary Database	ACA64	chr16:2015185-2015311 (+)	127	GTTGGTTGAAAATCGCCCCCGGCTTTGGCCGTGGCCGCGGGTGAGATTCGGCGCCCAGAGCCCCCGGGGGCCTCAGCTCACCGCGCGCTGCCCCATGTGCGGCGGTGAAACCCAGGCCCCGACAGGC	1.10618	0.069675
ACA65_st	0.674879	A	1.42859	A	0.914471	A	0.940517	A	0.897825	A	0.603876	A	0.59772	A	0.822715	A	1.439	A	1.14433	A	1.11552	A	0.951326	A	miRNA-3_0	Homo sapiens	Oct 14, 2011	HAcaBox	Affymetrix Proprietary Database	ACA65	chr14:81669039-81669178 (-)	140	TGATGACTGTTCTTCCTGTTGCCTTCAGACCTGGCATTAGGATTTTAGGTCATCATAAATTAAAATTTGATTTTCTTCACTCAGAGAATATTAGGATAATGGAGTTATCTGTTCTCTGAAATTTGCGGAATCAAACATGT	0.927494	0.0812674
ACA66_st	0.0177584	A	1.67807	A	0.560541	A	0.789646	A	0.771848	A	0.622376	A	0.444522	A	0.710936	A	1.27412	A	1.61178	A	1.13716	A	0.897129	A	miRNA-3_0	Homo sapiens	Oct 14, 2011	scaRna	Affymetrix Proprietary Database	ACA66	chr17:58308877-58309006 (-)	130	GCCTCTCTCCCATGGGCTTTGGGGGGTCCCTGTTCTCCTTAGCCAAGGCTGGAGGCCAAGAGCAGCCCTCGAGGATCGTCGTCAGGACTGCCACGAGTGGGGCAGCCTTGTTTTCCTGCCTCAGACATGT	0.780747	0.138826
ACA66_x_st	0.657763	A	0.934891	A	1.29743	P	0.471187	A	0.976271	A	0.635343	A	0.797219	A	0.984714	A	0.998841	A	1.07324	A	0.859067	A	0.696972	A	miRNA-3_0	Homo sapiens	Oct 14, 2011	scaRna	Affymetrix Proprietary Database	ACA66	chr17:58308877-58309006 (-)	130	GCCTCTCTCCCATGGGCTTTGGGGGGTCCCTGTTCTCCTTAGCCAAGGCTGGAGGCCAAGAGCAGCCCTCGAGGATCGTCGTCAGGACTGCCACGAGTGGGGCAGCCTTGTTTTCCTGCCTCAGACATGT	0.896979	0.0653379
ACA67B_st	0.298743	A	0.715977	A	0.580389	A	0.715482	A	0.836644	A	0.661807	A	1.30531	A	0.883523	A	0.82424	A	0.96366	A	1.15523	A	1.16281	P	miRNA-3_0	Homo sapiens	Oct 14, 2011	HAcaBox	Affymetrix Proprietary Database	ACA67B	chr2:10586840-10586975 (-)	136	GCATGGGTTTGGATTTATGACAGGCCCGTCACCCTGGGCCTGTCATAGTACCCCATGCCAGAGCAAACTGTGTCCCCGAACCATTGCCTGGCCTCTGTGCCCGTAGGCTGCTGGCACTGAAGTGGGTTGCACAGTG	0.830442	0.0807393
ACA67B_x_st	0.965766	A	1.69767	A	0.649621	A	1.43681	A	0.980733	A	0.864278	A	0.451974	A	1.07225	A	0.759925	A	1.50451	A	0.890254	A	0.74219	A	miRNA-3_0	Homo sapiens	Oct 14, 2011	HAcaBox	Affymetrix Proprietary Database	ACA67B	chr2:10586840-10586975 (-)	136	GCATGGGTTTGGATTTATGACAGGCCCGTCACCCTGGGCCTGTCATAGTACCCCATGCCAGAGCAAACTGTGTCCCCGAACCATTGCCTGGCCTCTGTGCCCGTAGGCTGCTGGCACTGAAGTGGGTTGCACAGTG	0.92801	0.107185
ACA67_x_st	1.14146	A	1.39591	A	0.890959	A	0.750999	A	0.666642	A	0.974924	A	0.775987	A	1.11161	A	1.54014	A	1.19942	A	1.18861	A	1.34401	A	miRNA-3_0	Homo sapiens	Oct 14, 2011	HAcaBox	Affymetrix Proprietary Database	ACA67	chr21:33749496-33749631 (-)	136	GCATGGGTTTGGATTTATGATGGGCCCGTCCCCCTGGACCTCTCATAGTACCCCATGCCAGAGCAAACTGTAGCCCTGAACCATTGCCTGGCCTCTGTTCCCGTAGGCTGCTGGCACTGAAGTGGGTTGCACAATA	1.12653	0.0793121
ACA68_st	0.66168	A	1.77163	A	0.624145	A	0.60474	A	0.490391	A	0.812398	A	0.94442	A	0.936548	A	1.40413	A	1.10068	A	1.00381	A	1.08596	A	miRNA-3_0	Homo sapiens	Oct 14, 2011	HAcaBox	Affymetrix Proprietary Database	ACA68	chr17:7809441-7809578 (+)	138	GGCTCGATTTCCTGGGGGGTGGTCTCAGCCCACTCCACCTCCCCTCAGCCGAGCCTAGAGTAGAGGGGCCAGGCATCCTCCCCAGGGGAGGGGCGTTGAAGCAAGGAGCCTCTCCTGGGCTGTCCTAGCCTCACATTT	0.940484	0.105319
ACA68_x_st	0.666615	A	0.898502	A	0.562154	A	0.518657	A	1.10498	A	1.04001	A	0.95394	A	0.588584	A	0.559194	A	1.02687	A	1.00671	A	1.18802	A	miRNA-3_0	Homo sapiens	Oct 14, 2011	HAcaBox	Affymetrix Proprietary Database	ACA68	chr17:7809441-7809578 (+)	138	GGCTCGATTTCCTGGGGGGTGGTCTCAGCCCACTCCACCTCCCCTCAGCCGAGCCTAGAGTAGAGGGGCCAGGCATCCTCCCCAGGGGAGGGGCGTTGAAGCAAGGAGCCTCTCCTGGGCTGTCCTAGCCTCACATTT	0.926221	0.070868
ACA6_st	0.716592	A	1.7453	A	0.917466	A	1.08817	A	0.621261	A	0.912107	A	0.789986	A	0.477166	A	0.718575	A	1.0842	A	0.904649	A	1.05128	A	miRNA-3_0	Homo sapiens	Oct 14, 2011	HAcaBox	Affymetrix Proprietary Database	ACA6	chr3:39449882-39450030 (+)	149	TGCACACTATTAAAGCTCAGGGTGGAGGCCAGTCTTGGCTCATGAACTTCTGAGTGTCGGAAGTGTGCTATATCAATGGCAGGATTTTCGCTAACACCAGTAGAGCTTGCCTCTATGACTGGAGTTTGGTAGTACTCGCTGCCACATAG	0.908378	0.0928536
ACA7B_s_st	0.57931	A	2.67602	A	0.778358	A	0.477646	A	1.12477	A	1.19203	A	1.52357	A	1.13321	A	1.04268	A	1.39283	A	1.35302	A	1.08596	A	miRNA-3_0	Homo sapiens	Oct 14, 2011	HAcaBox	Affymetrix Proprietary Database	ACA7B	chr3:129116053-129116191 (-)	139	GACCTCCTGGGATCGCATCTGGAGACTGCCTAGTATTCTGCCAGCTTCGGAAAGGGAGGGAAAGCAAGCCTGGCAGAGGCACCCATTCCATTCCCAGCTTGCTCCGTAGCTGGTGATTGGAAGACACTCTGCGACAGTG	1.12899	0.162289
ACA7_s_st	0.676936	A	2.08326	A	0.608036	A	0.982046	A	1.08801	A	0.559431	A	1.31486	A	1.13176	A	0.944734	A	1.89633	A	1.06195	A	0.760096	A	miRNA-3_0	Homo sapiens	Oct 14, 2011	HAcaBox	Affymetrix Proprietary Database	ACA7	chr3:12881811-12881949 (-)	139	GACCTCCTGGGATCGCATCTGGAGAGTGCCTAGTATTCTGCCAGCTTCGGAAAGGGAGGGAAAGCAAGCCTGGCAGAGGCACCCATTCCATTCCCAGCTTGCTCCGTAGCTGGCGATTGGAAGACACTCTGCGACAGTG	1.022	0.138054
ACA8_x_st	0.720708	A	0.945023	A	0.450736	A	2.1127	P	0.384694	A	0.459767	A	0.0243346	A	0.972985	A	0.8383	A	1.1095	A	0.918709	A	0.634558	A	miRNA-3_0	Homo sapiens	Oct 14, 2011	HAcaBox	Affymetrix Proprietary Database	ACA8	chr11:93465527-93465665 (-)	139	TGCACTGCATGGTATCTGCACTCAGCAGTTTACACCTGCTAGGGTGTTCAAAGGTCAGTGCTATAGAAATTCAGTATCTGGCATCGTTGGTTTTCTTGGCTTTGTGCTTGTTAAACCTGGTATTTCTACTGATACAGTA	0.779504	0.149011
ACA9_st	0.408553	A	0.513299	A	0.606997	A	0.754547	A	0.578439	A	0.65875	A	0.69046	A	0.683355	A	1.14534	A	0.823378	A	0.919772	A	0.66608	A	miRNA-3_0	Homo sapiens	Oct 14, 2011	HAcaBox	Affymetrix Proprietary Database	ACA9	chr7:45024977-45025109 (-)	133	TAGCAAGCCTCCAGCGTGCTTGGGTCTGCGGTGACCCTATGCATTCCTTCAGTGCTTGCTAGAACAGTTTTGAAACGGTTTGAGGCCTTGCCCTGCTCCATCCAGAGCAAGGTTATAGAAATTTCAGACAATG	0.674717	0.0558045
ACA9_x_st	0.788528	A	1.37502	A	0.464116	A	0.498363	A	0.542365	A	0.621996	A	0.188608	A	0.93098	A	0.923197	A	0.741261	A	0.774652	A	1.48303	A	miRNA-3_0	Homo sapiens	Oct 14, 2011	HAcaBox	Affymetrix Proprietary Database	ACA9	chr7:45024977-45025109 (-)	133	TAGCAAGCCTCCAGCGTGCTTGGGTCTGCGGTGACCCTATGCATTCCTTCAGTGCTTGCTAGAACAGTTTTGAAACGGTTTGAGGCCTTGCCCTGCTCCATCCAGAGCAAGGTTATAGAAATTTCAGACAATG	0.757957	0.106722
E2_st	0.973323	P	0.233161	A	0.464561	A	0.80351	A	0.604066	A	0.911376	P	0.594982	A	1.86462	P	0.933461	P	1.10096	A	0.906121	A	0.751579	A	miRNA-3_0	Homo sapiens	Oct 14, 2011	HAcaBox	Affymetrix Proprietary Database	E2	chr3:39452545-39452698 (+)	154	TGTGCACATTGTTAGAGCTTGGAGTTGAGGCTACTGACTGGCCGATGAACTCGCAAGTGTAGGTAGTGTGCTACATGAGGGGCAAGTTTTCGCTAACACCACAAGGGTCTCTGGCCCAATGAGTGGAGTTTGATAGTAATTCTTGCTACAAGTA	0.854816	0.116374
E3_x_st	0.377857	A	1.45333	A	0.651016	A	0.583085	A	0.773999	A	0.577115	A	0.836353	A	1.00338	A	0.52802	A	1.19338	A	0.766151	A	1.04253	A	miRNA-3_0	Homo sapiens	Oct 14, 2011	HAcaBox	Affymetrix Proprietary Database	E3	chr3:186505088-186505222 (+)	135	AAAGCAGGATTCAGACTACAATATAGCTGCTAAGTGCTGTGTTGTCGTTCCCCCTGCTTAAAATAAAGTTGTTTCTTAACTATACCTGTCTGCTATTCTCCTGTAGCAGCCAGGGACGCTTGGTCTCATACATGT	0.770075	0.0893208
ENSG00000199196_st	0.451371	A	1.35402	A	1.119	P	0.898581	A	0.478309	A	0.706313	A	0.0207462	A	0.892143	A	0.601961	A	1.20836	A	0.959164	A	0.612877	A	miRNA-3_0	Homo sapiens	Oct 14, 2011	snoRNA	Affymetrix Proprietary Database	ENSG00000199196	chr13:34674848-34674975 (-)	128	AGATAACTTCAAAGAGGGCTTGCGGAGCTGCAAAACCAAGAGCTTTTAATGTATTACTGAATATTGAAGTTCTCCGTAGGATGCCATAGTCACTCAGTAGTGCTATATCTTCCTAAGCAGATATAAGA	0.799228	0.107552
ENSG00000199212_st	1.01907	A	0.741155	A	0.886636	A	0.952068	A	0.931032	A	0.720655	A	0.744849	A	0.960485	A	1.23642	A	1.01693	A	1.34987	P	1.12511	A	miRNA-3_0	Homo sapiens	Oct 14, 2011	snoRNA	Affymetrix Proprietary Database	ENSG00000199212	chr8:55243247-55243455 (+)	209	CCAACATGGATAGTCTGGGAGGTCACTCTCCCCAGGCTCTGTGGAAGTGGTGTTGGGGAGCATAGACGTTTGGTCCATGACGTACAGTACAGCCCCTTTCCACAATGCTGGAGATGAAGCTGGGTCTCCTGTCTGCGCCTGCATATTCCTATAGCTTCCCTGAGTCCTGTGGATGATGACTGGTGAGACAAATCGTGCAGGAAACAAGT	0.956276	0.0562667
ENSG00000199231_s_st	1.01072	A	1.03611	A	0.66513	A	0.735933	A	0.408357	A	0.621365	A	1.0835	A	1.00098	A	0.983122	A	1.04112	A	1.10669	A	1.07575	A	miRNA-3_0	Homo sapiens	Oct 14, 2011	snoRNA	Affymetrix Proprietary Database	ENSG00000199231	chr7:62636318-62636397 (-)	80	GATCGATGATGAAAATAAGCAAGTTTGAGCATCAGAAGACCTTCCAGTCTACTTGATGCATGAGCTCTACAGTTTTAAGA	1.00585	0.066083
ENSG00000199231_st	0.906291	A	1.13518	A	0.563845	A	0.543817	A	1.00304	P	1.0392	P	0.693516	A	1.25737	A	0.630208	A	1.14202	A	0.904649	A	0.445472	A	miRNA-3_0	Homo sapiens	Oct 14, 2011	snoRNA	Affymetrix Proprietary Database	ENSG00000199231	chr7:62636318-62636397 (-)	80	GATCGATGATGAAAATAAGCAAGTTTGAGCATCAGAAGACCTTCCAGTCTACTTGATGCATGAGCTCTACAGTTTTAAGA	0.90547	0.0783183
ENSG00000199231_x_st	0.555935	A	1.15343	A	0.774008	P	0.765031	A	0.589179	A	0.699521	A	0.879215	A	1.15181	A	0.82424	A	0.806146	A	0.768562	A	0.762814	A	miRNA-3_0	Homo sapiens	Oct 14, 2011	snoRNA	Affymetrix Proprietary Database	ENSG00000199231	chr7:62636318-62636397 (-)	80	GATCGATGATGAAAATAAGCAAGTTTGAGCATCAGAAGACCTTCCAGTCTACTTGATGCATGAGCTCTACAGTTTTAAGA	0.771285	0.0531264
ENSG00000199262_st	0.650529	A	0.643556	A	0.763963	A	0.664768	A	0.639228	A	0.507517	A	0.824663	A	1.07955	A	1.23856	A	1.28652	A	1.03258	A	0.800284	A	miRNA-3_0	Homo sapiens	Oct 14, 2011	snoRNA	Affymetrix Proprietary Database	ENSG00000199262	chr5:85916323-85916385 (+)	63	GTGCATGTGATGAAGCAAATCAGTATGAATGAATTCATGATACTGTAAACGCTTTCTGATGTA	0.782123	0.0736555
ENSG00000199282_st	0.189229	A	1.05529	A	0.894687	A	0.811101	A	0.428091	A	0.571624	A	0.995633	A	1.07075	A	0.775216	A	1.24794	A	1.02505	A	0.692909	A	miRNA-3_0	Homo sapiens	Oct 14, 2011	snoRNA	Affymetrix Proprietary Database	ENSG00000199282	chr13:73160818-73160948 (+)	131	TGGCAAGCCTCCAGCGTGCGTGGGTCTGTGGTGATGTGTGCATTCCTACACTGCTTGCCAGAACAGTATTGAAATAGTGGAGCGTTTGTCCTGCTCCATCCAGAGCAAGGTTATAGAAATTTCAGACAATT	0.852894	0.0875017
ENSG00000199321_st	0.771714	A	0.968239	A	0.661777	A	1.09713	P	0.356425	A	0.265804	A	0.775543	A	0.781748	A	0.88173	A	0.866334	A	1.07306	A	0.854873	A	miRNA-3_0	Homo sapiens	Oct 14, 2011	snoRNA	Affymetrix Proprietary Database	ENSG00000199321	chr10:128468271-128468343 (-)	73	AGGTTGTGATGAATTGCTTTAATTTCTGACACCTCATATGAAAGCTGCACTTGCAGTCTTGCAAGACAGGCTT	0.818311	0.0729871
ENSG00000199321_x_st	0.251688	A	0.746849	A	0.343065	A	0.533522	A	0.492994	A	0.573305	A	0.493226	A	0.983892	A	0.857864	A	1.12938	A	1.07161	A	1.08596	A	miRNA-3_0	Homo sapiens	Oct 14, 2011	snoRNA	Affymetrix Proprietary Database	ENSG00000199321	chr10:128468271-128468343 (-)	73	AGGTTGTGATGAATTGCTTTAATTTCTGACACCTCATATGAAAGCTGCACTTGCAGTCTTGCAAGACAGGCTT	0.660077	0.0885349
ENSG00000199363_st	0.775091	A	1.1953	A	0.752566	A	0.889381	A	1.01335	A	0.810232	A	1.45794	A	1.05465	A	0.902619	A	1.55697	A	1.29197	A	1.06844	A	miRNA-3_0	Homo sapiens	Oct 14, 2011	snoRNA	Affymetrix Proprietary Database	ENSG00000199363	chr3:183171602-183171732 (+)	131	AGGCAGGATCTAGTTACATTGTAGCTGTGAAGTGCTGCATTGTCTTTGCCCCCTGCTCAAAATAAAACTGTTACCTTTCAAGCCCTGTCTGCCATGGTGCTGTAGCAGCAGGGATGTTTGGTCTCATACAT	1.034	0.0764495
ENSG00000199370_st	0.847457	A	1.17801	A	0.606997	A	0.844239	A	0.477688	A	0.413488	A	0.493226	A	0.855411	A	0.640614	A	1.56773	A	1.11425	A	0.620498	A	miRNA-3_0	Homo sapiens	Oct 14, 2011	snoRNA	Affymetrix Proprietary Database	ENSG00000199370	chr7:148086741-148086950 (+)	210	AACACTTCCATGCACCATTTCTATAGTTTCTTACCAGAGAAGTTTCTCTGAACATGTGGAGCACCGGAAACCACGAGGAGGCGGCTCAGCATTCACTCCTGAGCATGAAGCTGGCTCTTGGTGGTGCTTCTCTGCAATTGCCTTTTGCTGCTGATGATCACTCTTCTCTTCCTTTGGGAGAGTGAAAGGGAAAGGAAGCCATCTGAAGGG	0.742427	0.0984848
ENSG00000199370_x_st	0.790645	A	1.28568	A	0.742503	A	0.799557	A	0.409664	A	0.852636	A	0.446603	A	0.60489	A	0.911706	A	1.453	A	1.12451	A	0.56819	A	miRNA-3_0	Homo sapiens	Oct 14, 2011	snoRNA	Affymetrix Proprietary Database	ENSG00000199370	chr7:148086741-148086950 (+)	210	AACACTTCCATGCACCATTTCTATAGTTTCTTACCAGAGAAGTTTCTCTGAACATGTGGAGCACCGGAAACCACGAGGAGGCGGCTCAGCATTCACTCCTGAGCATGAAGCTGGCTCTTGGTGGTGCTTCTCTGCAATTGCCTTTTGCTGCTGATGATCACTCTTCTCTTCCTTTGGGAGAGTGAAAGGGAAAGGAAGCCATCTGAAGGG	0.795101	0.0930403
ENSG00000199392_st	0.954138	A	1.35169	A	0.659452	A	1.10456	A	1.00555	P	0.879122	A	0.968584	A	1.12098	A	1.08252	A	1.37733	A	1.10256	A	1.54853	P	miRNA-3_0	Homo sapiens	Oct 14, 2011	snoRNA	Affymetrix Proprietary Database	ENSG00000199392	chr18:75143519-75143645 (-)	127	AGGACATTTCAATGCGGGCTCATGGGGCTGTGAAGCCAAGAGCTATTAACACTATGACCAAGGATTGAAATTCTCTATAGGATCCGTAGCACTGAATAGTGCTATATTTTCCGGAGGAAGTATAAGA	1.09254	0.0692156
ENSG00000199405_s_st	0.697954	A	0.680364	A	0.62604	A	0.895046	A	0.70469	A	0.856228	A	0.581296	A	0.768916	A	0.82424	A	0.997863	A	0.811558	A	0.919632	A	miRNA-3_0	Homo sapiens	Oct 14, 2011	snoRNA	Affymetrix Proprietary Database	ENSG00000199405	chr8:56815282-56815414 (-)	133	AGCCTCATGCTAGATGAGAATGGGCACTGTTGATCAAGGTGTCCAAAAATAGTTAATGTGGCTAAATTGAGATAGGTTATGCTTCCATCACAGTATGCATATTGCAGTGGTGACAATGAGACCTGTAACATTT	0.790237	0.0363693
ENSG00000199405_x_st	0.148747	A	1.23027	A	0.623493	A	0.624289	A	0.7315	A	0.76981	A	0.812091	A	0.883204	A	0.572536	A	1.23432	A	1.13037	A	0.973181	A	miRNA-3_0	Homo sapiens	Oct 14, 2011	snoRNA	Affymetrix Proprietary Database	ENSG00000199405	chr8:56815282-56815414 (-)	133	AGCCTCATGCTAGATGAGAATGGGCACTGTTGATCAAGGTGTCCAAAAATAGTTAATGTGGCTAAATTGAGATAGGTTATGCTTCCATCACAGTATGCATATTGCAGTGGTGACAATGAGACCTGTAACATTT	0.790951	0.0896957
ENSG00000199411_s_st	0.940418	A	1.32575	A	0.475448	A	0.71469	A	0.628501	A	1.21674	P	0.801774	A	0.70226	A	1.07458	P	1.29656	P	1.18421	P	0.667631	A	miRNA-3_0	Homo sapiens	Oct 14, 2011	snoRNA	Affymetrix Proprietary Database	ENSG00000199411	chr9:139988797-139988882 (+)	86	TCTTAGTGACATAATTCTAATAGTTTGTTCCGACCTTCCACTGTGGACTCAATAGCAGGGAGATGAAGAGGACAGTGATTGCATGA	0.871096	0.0843166
ENSG00000199411_st	0.424272	A	0.934891	A	0.844757	A	0.874023	A	0.745524	A	0.952456	A	0.66581	A	0.812084	A	0.642711	A	1.18918	A	0.938319	A	0.584335	A	miRNA-3_0	Homo sapiens	Oct 14, 2011	snoRNA	Affymetrix Proprietary Database	ENSG00000199411	chr9:139988797-139988882 (+)	86	TCTTAGTGACATAATTCTAATAGTTTGTTCCGACCTTCCACTGTGGACTCAATAGCAGGGAGATGAAGAGGACAGTGATTGCATGA	0.82842	0.0585849
ENSG00000199411_x_st	0.699582	A	1.09713	A	0.423657	A	0.693848	A	0.384919	A	0.621971	A	0.986875	A	0.961495	A	0.812966	A	1.25437	A	0.802226	A	0.682229	A	miRNA-3_0	Homo sapiens	Oct 14, 2011	snoRNA	Affymetrix Proprietary Database	ENSG00000199411	chr9:139988797-139988882 (+)	86	TCTTAGTGACATAATTCTAATAGTTTGTTCCGACCTTCCACTGTGGACTCAATAGCAGGGAGATGAAGAGGACAGTGATTGCATGA	0.750904	0.0745746
ENSG00000199452_st	0.439681	A	0.837234	A	0.664087	A	1.02766	A	0.415262	A	0.951192	A	1.08874	A	0.892377	A	0.886238	A	1.29656	A	0.917256	A	1.09117	A	miRNA-3_0	Homo sapiens	Oct 14, 2011	snoRNA	Affymetrix Proprietary Database	ENSG00000199452	chr20:37050294-37050421 (-)	128	TCTTGTATCCAAAAGTGATCATGGGTTGCCTGTGTCCCGATCATTAACAGTGCAGGGGTAGGAGTGCTGAAAGACATCTTCCCTGCGTTGGTCCAGCCTTCCCTTTCAAACCCTGGAGCTTTCCCACG	0.904817	0.0752886
ENSG00000199470_st	0.441322	A	0.397478	A	0.640369	A	1.01941	A	0.560268	A	0.372336	A	0.188608	A	0.565024	A	0.619939	A	1.04887	A	1.21935	A	0.729648	A	miRNA-3_0	Homo sapiens	Oct 14, 2011	snoRNA	Affymetrix Proprietary Database	ENSG00000199470	chr7:12740383-12740514 (-)	132	ACACTCTCAGCTATGTATAGTTACACCTGGCTTCACTTGTGTGACTTTTGCAATGGGAAGAGAGAGAGAAGGTCCCCTTGGTACCTCAGCTCGGCCTTATGGTGGCCTCTTTCCTTGAAGGGTGCAACAAAA	0.592481	0.0887467
ENSG00000199473_st	0.0115098	A	1.03084	A	0.467712	A	0.409122	A	0.855762	A	0.680924	A	0.992404	A	0.680846	A	0.896388	A	0.837214	A	0.499662	A	0.955496	P	miRNA-3_0	Homo sapiens	Oct 14, 2011	snoRNA	Affymetrix Proprietary Database	ENSG00000199473	chr7:17412825-17412950 (-)	126	GTGCATGTACTGTTACAATCTAACTGAAGTATTTTATTGTTACCCCTGCTTAAAGCAGTATAGATGCATAACTATGTCTGTTTAACTTCATTCCATAGTGAGACAGAGACACTTGGTTTCAAACAT	0.759069	0.0868115
ENSG00000199474_st	0.0413432	A	0.701507	A	0.546461	A	1.08817	A	0.558842	A	0.928592	A	0.920389	A	0.937473	A	0.778127	A	1.21475	A	1.15246	A	0.808706	A	miRNA-3_0	Homo sapiens	Oct 14, 2011	snoRNA	Affymetrix Proprietary Database	ENSG00000199474	chr16:12936344-12936467 (-)	124	AACCCCCTTTTCACTTTGCCAATTGGACTTATGTCTTTATTGATCATTCAAGTGAGCAAAGGAAATACGCTTTAAAAACTCAGGCAAACGGTGTTTGTCTTGTATCCCGTCAGAGGAAACAAAT	0.864547	0.0928088
ENSG00000199474_x_st	0.904557	A	0.934891	A	0.774008	A	0.698773	A	0.81758	A	0.575397	A	0.880591	A	1.02422	A	0.833729	A	1.10068	A	0.954764	A	0.901397	A	miRNA-3_0	Homo sapiens	Oct 14, 2011	snoRNA	Affymetrix Proprietary Database	ENSG00000199474	chr16:12936344-12936467 (-)	124	AACCCCCTTTTCACTTTGCCAATTGGACTTATGTCTTTATTGATCATTCAAGTGAGCAAAGGAAATACGCTTTAAAAACTCAGGCAAACGGTGTTTGTCTTGTATCCCGTCAGAGGAAACAAAT	0.890994	0.0408194
ENSG00000199552_x_st	0.636255	A	0.219963	A	0.610201	A	0.922961	A	0.986974	A	0.582157	A	0.188608	A	0.779763	A	0.827443	A	0.935468	A	0.883345	A	1.08596	A	miRNA-3_0	Homo sapiens	Oct 14, 2011	snoRNA	Affymetrix Proprietary Database	ENSG00000199552	chr5:40655065-40655196 (+)	132	ACGCAGGATTCAGACTAGAATATAGCTGTTAAGTGCTGTGTTGTCATTCTCCCTGCTTAAAATAAAGTTTTTTTCTTAACTATACCTGTCTGCTATCTGCTGTAGCAGCCAGGGATGCTTGGTTTCATACAT	0.803603	0.0828045
ENSG00000199566_st	0.293465	A	1.23628	A	0.578749	A	0.596507	A	0.52476	A	0.726616	A	0.274969	A	1.01572	A	0.898146	A	1.4772	A	0.941374	A	0.93183	A	miRNA-3_0	Homo sapiens	Oct 14, 2011	snoRNA	Affymetrix Proprietary Database	ENSG00000199566	chr12:47739949-47740080 (-)	132	GGCCTCTCAGTGCCGCTTAATCACACAGGTCCAGTGTGTGCTTGGTGTCTTTTCTGGGAGGCAGAGGAAGGCTCTCCTAATCACAACAGACCTGCCCAGAAGGGCCTCTCTATTTCTAGGAGTATGATAGCT	0.812381	0.104639
ENSG00000199571_st	0.264882	A	0.792825	A	0.659458	A	0.75901	A	0.530232	A	0.840522	A	1.01518	A	0.991146	A	0.663597	A	0.800905	A	0.790099	A	1.36543	P	miRNA-3_0	Homo sapiens	Oct 14, 2011	snoRNA	Affymetrix Proprietary Database	ENSG00000199571	chr12:40213552-40213685 (-)	134	TTGGGCAGTGAACACCCAAGTGTGCTTTATAGTTCCTTTGGCTTTGACTTTGTGCTAGAGCAATGTCTGTTATTTTTCTCTGCATTGAAAGGAGCATTTATCCTTTTAAATGTATTCAGAAAGCCAGTACATTT	0.791462	0.0779555
ENSG00000199571_x_st	1.18576	A	1.09823	A	0.488683	A	0.87356	A	0.603789	A	0.450804	A	0.720485	A	1.12827	A	0.824098	A	1.10054	A	0.611039	A	0.84547	A	miRNA-3_0	Homo sapiens	Oct 14, 2011	snoRNA	Affymetrix Proprietary Database	ENSG00000199571	chr12:40213552-40213685 (-)	134	TTGGGCAGTGAACACCCAAGTGTGCTTTATAGTTCCTTTGGCTTTGACTTTGTGCTAGAGCAATGTCTGTTATTTTTCTCTGCATTGAAAGGAGCATTTATCCTTTTAAATGTATTCAGAAAGCCAGTACATTT	0.834784	0.074578
ENSG00000199633_st	0.907078	A	1.69649	A	1.14141	P	0.996514	A	0.538289	A	0.740545	A	0.626416	A	0.878167	A	0.719304	A	1.08761	A	0.773172	A	0.411751	A	miRNA-3_0	Homo sapiens	Oct 14, 2011	snoRNA	Affymetrix Proprietary Database	ENSG00000199633	chr15:78383514-78383639 (-)	126	ATGCAGGTACTGTTACAATATGACTGAAGTGATTTGTTGTCATTTCCCCTGCTTAAAGCCCTTGATATATAACTATCTCTGTCTAACTCATTCTGAAGTAAGACAGAGATGCTTGGTTTCATTTTT	0.825669	0.0972835
ENSG00000199633_x_st	0.97979	A	0.541466	A	0.635163	A	0.665409	A	0.796509	A	0.709091	A	1.30759	A	0.417913	A	0.956573	A	1.04143	A	0.845396	A	0.873636	A	miRNA-3_0	Homo sapiens	Oct 14, 2011	snoRNA	Affymetrix Proprietary Database	ENSG00000199633	chr15:78383514-78383639 (-)	126	ATGCAGGTACTGTTACAATATGACTGAAGTGATTTGTTGTCATTTCCCCTGCTTAAAGCCCTTGATATATAACTATCTCTGTCTAACTCATTCTGAAGTAAGACAGAGATGCTTGGTTTCATTTTT	0.820953	0.0698615
ENSG00000199666_st	0.954327	A	0.580421	A	0.855462	A	0.490464	A	0.691831	A	1.1819	A	1.59224	P	0.922329	A	1.04268	A	2.08155	P	0.97177	A	0.610376	A	miRNA-3_0	Homo sapiens	Oct 14, 2011	snoRNA	Affymetrix Proprietary Database	ENSG00000199666	chr1:91123307-91123520 (+)	214	AAGACTATATTTTCAGGGATCATTTCTACAGTGCACTACTAGAGAAGTTTCTGTGAACTTGTAGAGCACCGGAAACCATGAGCAGGAAGTGCAGCGTTCTCTCCTGAGCATGAAGCCGGCTCTTGGTGTGGCTTCGCTGCAACTGCCATTGGCCATTGATGATCGTTCTTCTCTTCTCTGGGAGAGTAAGAGAGAGAGGACACAGTCTGAGTGG	0.938328	0.131069
ENSG00000199666_x_st	-0.0120965	A	0.740685	A	0.532013	A	0.87356	A	0.601021	A	0.28806	A	0.295508	A	0.911233	A	1.05463	A	1.13368	A	0.847791	A	0.847883	A	miRNA-3_0	Homo sapiens	Oct 14, 2011	snoRNA	Affymetrix Proprietary Database	ENSG00000199666	chr1:91123307-91123520 (+)	214	AAGACTATATTTTCAGGGATCATTTCTACAGTGCACTACTAGAGAAGTTTCTGTGAACTTGTAGAGCACCGGAAACCATGAGCAGGAAGTGCAGCGTTCTCTCCTGAGCATGAAGCCGGCTCTTGGTGTGGCTTCGCTGCAACTGCCATTGGCCATTGATGATCGTTCTTCTCTTCTCTGGGAGAGTAAGAGAGAGAGGACACAGTCTGAGTGG	0.794238	0.0994505
ENSG00000199675_s_st	0.559725	A	1.2748	A	0.730751	A	0.782874	A	0.690937	A	0.640861	A	0.735079	A	1.19765	A	1.22832	A	1.25528	A	1.06645	A	0.732053	A	miRNA-3_0	Homo sapiens	Oct 14, 2011	snoRNA	Affymetrix Proprietary Database	ENSG00000199675	chr11:93454963-93455032 (+)	70	GGGCAATGATGAAAAGGTTTTACTACTGATCTTTGTAACTATGATGGTTTCTACACTTGACCTGAGCTCA	0.758977	0.0785504
ENSG00000199713_st	0.908543	A	1.11286	A	0.511822	A	0.546069	A	0.855762	A	0.9139	A	0.581646	A	0.671447	A	1.02535	A	1.07228	A	1.06147	A	1.00229	A	miRNA-3_0	Homo sapiens	Oct 14, 2011	snoRNA	Affymetrix Proprietary Database	ENSG00000199713	chr18:56486115-56486248 (-)	134	TCATCAGGTGGGATAATCCTTACCTGTTCCTCGTTTTGGAGGGCAGATAGAACAGGATAATTGGAGTTTGCATGATCCATGATTAATGTCTCTGTGTAATCAGGACTTGCAAACTCTGATTGTTCATATCTGAT	0.911222	0.0636637
ENSG00000199713_x_st	0.270487	A	0.950068	A	0.486886	A	0.714796	A	0.603789	A	0.979258	A	0.631938	A	0.751249	A	0.636851	A	1.50241	A	0.710385	A	0.56616	A	miRNA-3_0	Homo sapiens	Oct 14, 2011	snoRNA	Affymetrix Proprietary Database	ENSG00000199713	chr18:56486115-56486248 (-)	134	TCATCAGGTGGGATAATCCTTACCTGTTCCTCGTTTTGGAGGGCAGATAGAACAGGATAATTGGAGTTTGCATGATCCATGATTAATGTCTCTGTGTAATCAGGACTTGCAAACTCTGATTGTTCATATCTGAT	0.673618	0.0887373
ENSG00000199727_st	0.905987	A	0.859429	A	0.810081	A	0.87356	A	0.805903	A	0.689231	A	0.426894	A	0.893726	A	1.02732	A	1.56552	A	0.904649	A	1.04855	A	miRNA-3_0	Homo sapiens	Oct 14, 2011	snoRNA	Affymetrix Proprietary Database	ENSG00000199727	chr2:105149231-105149442 (+)	212	AAGACTATTCTTCTAGGGATCTTTTCTATAGTTCAGTACCAGAGATGGTTCTCTGACAGTGTGGAGCACCAGAAACCATGAGAAGGAGGCACAGCAATCTCTCCTGAGCATGGAGCCTGCTCTTGGTGTTGTTTTGCTGCAGCTGCTGTTTGCCATTGATGATCGTTCTCTTCTTTCAGGAGAGTAAGAAGGCGAGGATGCAGTCTGAGTGG	0.883643	0.0763179
ENSG00000199769_st	1.14838	A	2.08792	A	0.666343	A	0.87356	A	0.397756	A	1.13011	A	0.800186	A	1.26896	A	1.213	A	1.44013	A	0.93177	A	0.721291	A	miRNA-3_0	Homo sapiens	Oct 14, 2011	snoRNA	Affymetrix Proprietary Database	ENSG00000199769	chrX:70065931-70066145 (-)	215	AAGACTATACTTTCAGGGATCATTTCTATAGTTTGTTACTAGAGAAGTTTCTCTGAACGTGTATAGCACTGAAAACCACAAAGAAGAGGTGCAGCATTATCTCCTAAGTGTAAAGCCGGCTCTTGATGTTGCTTTGCTGCAACTGCCATTTGCCATTGATGATCGTTCTTTTCTTCCTTTGGGAGACTGGGAAGGAAAGGATGCAATCTGAGTGG	1.03094	0.126363
ENSG00000199783_st	0.267808	A	0.923831	A	0.60873	A	0.948164	A	0.592729	A	0.72668	A	0.76896	A	1.07861	A	0.596527	A	1.46317	A	1.12321	A	0.590599	A	miRNA-3_0	Homo sapiens	Oct 14, 2011	snoRNA	Affymetrix Proprietary Database	ENSG00000199783	chr22:25297114-25297181 (-)	68	CCGCAGTGACAGCAATATTTTTCATCCACAGTTCACCTCATGAATGTTGTCACTTTGGGTCTGAGTGA	0.74782	0.0918197
ENSG00000199787_st	1.0244	A	1.64407	A	0.837653	A	1.20165	A	0.855762	A	0.627891	A	1.43706	A	0.963283	A	1.04113	A	1.56103	A	1.051	A	1.23239	A	miRNA-3_0	Homo sapiens	Oct 14, 2011	snoRNA	Affymetrix Proprietary Database	ENSG00000199787	chr16:30430946-30431080 (-)	135	GCATGGGTTTGGATTTATGATGGGCTGGATTCCCTAGGCCTCTCATAGTACCCCATGCCAGAGCAAACTGTAGCCCCAACCATTGCCGGGCCTCTATGCCTGTAGGCTGCTGGCACTGAAGTGGGTTGCACAGTA	1.04607	0.0881314
ENSG00000199787_x_st	0.425763	A	1.65041	A	0.606997	A	0.761985	A	0.744187	A	0.736482	A	1.17526	A	1.25372	A	0.922353	A	1.4055	A	1.04196	A	0.993712	A	miRNA-3_0	Homo sapiens	Oct 14, 2011	snoRNA	Affymetrix Proprietary Database	ENSG00000199787	chr16:30430946-30431080 (-)	135	GCATGGGTTTGGATTTATGATGGGCTGGATTCCCTAGGCCTCTCATAGTACCCCATGCCAGAGCAAACTGTAGCCCCAACCATTGCCGGGCCTCTATGCCTGTAGGCTGCTGGCACTGAAGTGGGTTGCACAGTA	0.958032	0.101486
ENSG00000199815_st	0.258544	A	0.755912	A	0.773165	A	0.786349	A	0.610646	A	0.714712	A	0.656741	A	0.720785	A	0.945976	A	1.10068	A	0.72567	A	0.694695	A	miRNA-3_0	Homo sapiens	Oct 14, 2011	snoRNA	Affymetrix Proprietary Database	ENSG00000199815	chr3:8973179-8973316 (+)	138	GCTGTCCTGGACCTGCCAGCTGCACAGATGCAGATGCTCTGCTATGCCTGTAACATCGGGGCGAAGTGAAAGTGGCTATTTCTACACTCAGTGTTCAGAAAACACTGAACAACAAGAATGGATAATAGCCTGACATTT	0.723227	0.0572874
ENSG00000199851_st	0.834107	A	0.934891	A	0.650358	A	1.14418	A	0.956718	A	0.762029	A	0.493226	A	0.688189	A	0.81089	A	0.744509	A	1.02952	P	0.852869	A	miRNA-3_0	Homo sapiens	Oct 14, 2011	snoRNA	Affymetrix Proprietary Database	ENSG00000199851	chr6:27983346-27983553 (+)	208	AAGACTATACTTTCAGGGATCATTTCTACATTTCCGGGTAATTTCTTTGAACATGTGGAGCACCGGAAACCACCAGGAGGAGGCACAGCATTTTCTCTGGAGCGTGAAGCCAGTTCTTGGTGTTGCTGCATAGCAACTGCCATTTGCCTTTGATGATCATTCTTCTTTTCCTTTAGGAGAATAAGAGGGGGAGAACCCAGTCTGAGGG	0.822499	0.051044
ENSG00000199851_x_st	0.537722	A	0.999922	A	0.672028	A	0.638653	A	0.546027	A	0.74799	A	0.759787	A	0.719162	A	0.732947	A	1.13741	A	0.81365	A	0.610563	A	miRNA-3_0	Homo sapiens	Oct 14, 2011	snoRNA	Affymetrix Proprietary Database	ENSG00000199851	chr6:27983346-27983553 (+)	208	AAGACTATACTTTCAGGGATCATTTCTACATTTCCGGGTAATTTCTTTGAACATGTGGAGCACCGGAAACCACCAGGAGGAGGCACAGCATTTTCTCTGGAGCGTGAAGCCAGTTCTTGGTGTTGCTGCATAGCAACTGCCATTTGCCTTTGATGATCATTCTTCTTTTCCTTTAGGAGAATAAGAGGGGGAGAACCCAGTCTGAGGG	0.726054	0.0508963
ENSG00000199856_st	1.06699	A	1.36164	A	0.521309	A	1.07904	A	0.855762	A	0.692505	A	0.40814	A	0.973997	A	0.883466	A	1.02473	A	0.933527	A	1.10362	A	miRNA-3_0	Homo sapiens	Oct 14, 2011	snoRNA	Affymetrix Proprietary Database	ENSG00000199856	chr18:7995568-7995782 (+)	215	AAGACTATACTTTCAGGGATCATTTCTATAGTTCATTACTAGAGAAGTTTCTCTGAATGGGTAGAGCACTGGAAACCATGAGGAGGAGGCACAGTGTTCTCTCCTGAGCATGAAGCTGACTCTTGGTGTTGCTTCACTGCACCTGCCATGTGCCACTGATGATTGTTCTTGTCTTCCTCTGGGAGAGTAAGACGGAGAGCATGCAGTCTGAGTGC	0.953762	0.0761961
ENSG00000199856_x_st	0.463862	A	0.955872	A	0.503229	A	1.18944	P	0.855762	A	1.12451	A	0.757144	A	1.48037	P	0.455765	A	1.09073	A	0.970656	A	1.10694	A	miRNA-3_0	Homo sapiens	Oct 14, 2011	snoRNA	Affymetrix Proprietary Database	ENSG00000199856	chr18:7995568-7995782 (+)	215	AAGACTATACTTTCAGGGATCATTTCTATAGTTCATTACTAGAGAAGTTTCTCTGAATGGGTAGAGCACTGGAAACCATGAGGAGGAGGCACAGTGTTCTCTCCTGAGCATGAAGCTGACTCTTGGTGTTGCTTCACTGCACCTGCCATGTGCCACTGATGATTGTTCTTGTCTTCCTCTGGGAGAGTAAGACGGAGAGCATGCAGTCTGAGTGC	0.963264	0.0922649
ENSG00000199857_st	0.367517	A	1.20017	A	0.782323	A	1.1453	A	0.685941	A	0.782867	A	0.839308	A	0.680846	A	1.51605	P	1.07816	A	0.882127	A	0.675649	A	miRNA-3_0	Homo sapiens	Oct 14, 2011	snoRNA	Affymetrix Proprietary Database	ENSG00000199857	chr4:77323229-77323299 (+)	71	CATCTGTGATTATCCTATTCTGAACCTGAATTTCTACTAGAAAAAACTTATATGAATCTGGCTTCTGAGAT	0.811087	0.0878443
ENSG00000199894_s_st	0.436883	A	1.36164	A	0.621584	A	0.49957	A	0.616473	A	0.606191	A	0.648472	A	0.893923	A	0.487562	A	1.25593	A	0.647768	A	0.279374	A	miRNA-3_0	Homo sapiens	Oct 14, 2011	snoRNA	Affymetrix Proprietary Database	ENSG00000199894	chr4:111354265-111354344 (-)	80	GATCAAGGATGAAAATACCCAAATTTGAGTATCAGAAGACCTTCCAGTCTACTTGATGCATGAGCTCTACAGTTTTAAGA	0.619029	0.0930553
ENSG00000199894_st	0.841603	A	1.36164	A	0.450736	A	0.619833	A	0.551193	A	1.17691	A	1.1694	A	1.20531	P	1.04268	A	1.54998	A	0.976744	A	0.594845	A	miRNA-3_0	Homo sapiens	Oct 14, 2011	snoRNA	Affymetrix Proprietary Database	ENSG00000199894	chr4:111354265-111354344 (-)	80	GATCAAGGATGAAAATACCCAAATTTGAGTATCAGAAGACCTTCCAGTCTACTTGATGCATGAGCTCTACAGTTTTAAGA	1.00971	0.101395
ENSG00000199894_x_st	1.042	A	1.56847	A	0.813833	A	1.05804	A	1.22163	A	0.743587	A	0.693273	A	1.28559	A	1.16516	A	1.30128	A	1.17033	A	0.827334	A	miRNA-3_0	Homo sapiens	Oct 14, 2011	snoRNA	Affymetrix Proprietary Database	ENSG00000199894	chr4:111354265-111354344 (-)	80	GATCAAGGATGAAAATACCCAAATTTGAGTATCAGAAGACCTTCCAGTCTACTTGATGCATGAGCTCTACAGTTTTAAGA	1.1116	0.0760904
ENSG00000199927_st	0.329423	A	0.795712	A	0.975233	A	0.562718	A	0.739899	A	0.812729	A	0.570961	A	0.922638	A	0.708377	A	1.57978	A	0.982384	A	0.510764	A	miRNA-3_0	Homo sapiens	Oct 14, 2011	snoRNA	Affymetrix Proprietary Database	ENSG00000199927	chr3:30345813-30346027 (-)	215	AAGACTATACTTTGAGGGATCATTTCTATAGTTTGTTACTGGAGAAGTTTCTCTGAATATGTAGAGCACCACAAATCACGAGGAAAAAGCGCAGCATTCTCTCCTGAGCATGAAGCCAGTTTTCAGTGTTGCTTCGATGTAACTGCCTTCTGCCCTTGATGATCATTCTTCTCTCCTCCCTGGAGAGTAAGAGGGAGAGGAGGCAGTCTGAGTGG	0.767806	0.0917884
ENSG00000199934_x_st	0.333778	A	1.2766	A	0.636916	A	0.731625	A	0.425901	A	1.1475	A	0.254776	A	1.33458	A	1.16594	A	1.07053	A	1.28731	A	0.658393	A	miRNA-3_0	Homo sapiens	Oct 14, 2011	snoRNA	Affymetrix Proprietary Database	ENSG00000199934	chr1:86057963-86058039 (+)	77	GAAAATACATGATGATCTCACTCCAACTGGAACTCTCTCACTGATTACTTGATAACAATAAAATATCTGATATTCTG	0.90108	0.114829
ENSG00000199959_s_st	0.634398	A	0.221743	A	0.467812	A	0.691392	A	0.339659	A	0.509639	A	0.528107	A	1.23867	A	1.23371	P	1.12096	A	0.931058	A	0.709185	A	miRNA-3_0	Homo sapiens	Oct 14, 2011	snoRNA	Affymetrix Proprietary Database	ENSG00000199959	chr1:84743004-84743140 (+)	137	TTGGTCCTGATTCAAGGCCAGCAGTTTGCTGAAGCTGTTGGTTTCAAGCAGGAGACTAAATAATTGTCTTTTCATGGTCTGTTGGCCATCTTATAACTTTGGAAATGTAATGTCCAATTCATTAGAAATAAACATCT	0.662895	0.0986294
ENSG00000199959_st	0.864426	A	0.782716	A	0.760813	A	0.678009	A	0.581408	A	0.451519	A	0.686252	A	1.09722	A	1.20415	A	0.77101	A	0.896382	A	0.832275	A	miRNA-3_0	Homo sapiens	Oct 14, 2011	snoRNA	Affymetrix Proprietary Database	ENSG00000199959	chr1:84743004-84743140 (+)	137	TTGGTCCTGATTCAAGGCCAGCAGTTTGCTGAAGCTGTTGGTTTCAAGCAGGAGACTAAATAATTGTCTTTTCATGGTCTGTTGGCCATCTTATAACTTTGGAAATGTAATGTCCAATTCATTAGAAATAAACATCT	0.776863	0.0594082
ENSG00000199959_x_st	0.341626	A	1.28118	A	0.926304	A	0.242789	A	0.731917	A	0.55708	A	0.645521	A	1.25526	A	0.700395	A	1.18005	A	1.11811	A	0.568459	A	miRNA-3_0	Homo sapiens	Oct 14, 2011	snoRNA	Affymetrix Proprietary Database	ENSG00000199959	chr1:84743004-84743140 (+)	137	TTGGTCCTGATTCAAGGCCAGCAGTTTGCTGAAGCTGTTGGTTTCAAGCAGGAGACTAAATAATTGTCTTTTCATGGTCTGTTGGCCATCTTATAACTTTGGAAATGTAATGTCCAATTCATTAGAAATAAACATCT	0.716156	0.101943
ENSG00000199977_st	0.217073	A	0.897716	A	0.535394	A	0.958219	A	0.688448	A	1.01325	A	1.23518	A	0.7969	A	1.00551	A	0.902807	A	0.838244	A	0.782044	A	miRNA-3_0	Homo sapiens	Oct 14, 2011	snoRNA	Affymetrix Proprietary Database	ENSG00000199977	chr18:19397585-19397789 (+)	205	CCAATGTGTAATATCCTGGGATATCATTTTTTCTAGGCTTTGTCCACATGGCTTAGGGGAGCATAGGGCTCTGCCCCATGATGTACAGTCCCTTTCCTCAGTGTTGGAGATGAAGCTGGGTCTGGTGTTTGCACTTTCATATTCCTGTAGCTTCTCAGAATCCTGTGGACAGTGACTGGGGAGACAAACCATGCAGGAAATATGT	0.86798	0.0748834
ENSG00000200026_st	0.688752	A	2.3082	P	0.98271	A	0.813502	A	1.09601	A	1.15648	A	0.665959	A	1.2204	A	1.27412	A	1.39239	A	1.49625	A	1.08596	A	miRNA-3_0	Homo sapiens	Oct 14, 2011	snoRNA	Affymetrix Proprietary Database	ENSG00000200026	chr9:38147425-38147558 (+)	134	TCGATGGGTGGGATAATCCTTACCTGTTCCTCGTTTTGGAGGGCAGATAGAACATGATGATTGGAGATGCATGAAATGTGATTAATGCCTCTGCCTAATCAGGACTTGCAACACCCTGAGTACTCCTCTCTGAT	1.12625	0.12684
ENSG00000200026_x_st	0.302927	A	1.29853	A	1.17137	A	1.74068	A	0.820075	A	0.645237	A	1.13552	A	1.41445	A	1.27412	A	1.1049	A	1.0839	A	0.839725	A	miRNA-3_0	Homo sapiens	Oct 14, 2011	snoRNA	Affymetrix Proprietary Database	ENSG00000200026	chr9:38147425-38147558 (+)	134	TCGATGGGTGGGATAATCCTTACCTGTTCCTCGTTTTGGAGGGCAGATAGAACATGATGATTGGAGATGCATGAAATGTGATTAATGCCTCTGCCTAATCAGGACTTGCAACACCCTGAGTACTCCTCTCTGAT	1.12021	0.108803
ENSG00000200042_st	0.777657	A	1.29184	A	0.606997	A	0.612993	A	0.435819	A	0.680924	A	1.17526	A	0.499034	A	0.764804	A	0.915455	A	0.892427	A	0.399529	A	miRNA-3_0	Homo sapiens	Oct 14, 2011	snoRNA	Affymetrix Proprietary Database	ENSG00000200042	chr14:92181260-92181474 (-)	215	AAAATTATACTTTCAGCAATCATCTCTATAGTTTGTTACTAGAGAAGCTTCTGTGAATGTGTAGAGCACCGGAAACCACAAGGCAAAGGCTCAGCATTCTCTCCTAAGCGCGAAGCTGGCTCCTGGTGTTGGTTGGCCGCAACTGCCATTTGCCATTGATGATCATTCTTCTCTTCCTGTGGTAGAGGAAGAGGGAGAGAATGCAGTTTGAGTGG	0.722864	0.0803099
ENSG00000200051_x_st	0.284	A	0.934891	A	0.774008	A	0.86297	A	0.402947	A	0.680924	A	0.571237	A	1.16552	P	0.860278	A	1.53808	P	0.98266	A	0.218906	A	miRNA-3_0	Homo sapiens	Oct 14, 2011	snoRNA	Affymetrix Proprietary Database	ENSG00000200051	chr5:139906937-139907013 (-)	77	GGTCAATGATGAGCTGACATGTATTCTGAATCTAAAGTTGATTATTAGTACTTTAGTTCTAGAATTACTGAGACATG	0.817143	0.108627
ENSG00000200063_st	0.245955	A	1.3743	A	0.408475	A	0.977407	A	0.603789	A	1.03244	A	1.14322	A	1.51199	A	1.37797	A	1.26577	A	0.87241	A	0.949893	A	miRNA-3_0	Homo sapiens	Oct 14, 2011	snoRNA	Affymetrix Proprietary Database	ENSG00000200063	chr17:76396016-76396144 (+)	129	TGGGCCCTTTCACAGGCCCTCCCCTCGGCAGTGGGGCCAGGATTGGGTTGCTGGTGCTGAGAGAAAGCCCTTGATTGCATCCTTGCTCTGGGACTGTACCAGTGGCAGCTGTCACTTAGTGGGACAGAG	1.00492	0.114396
ENSG00000200063_x_st	0.478103	A	0.920735	A	0.927666	A	1.15811	A	0.856316	A	0.869356	A	0.805507	A	0.834504	A	0.810084	A	1.08652	A	1.04856	A	0.632683	A	miRNA-3_0	Homo sapiens	Oct 14, 2011	snoRNA	Affymetrix Proprietary Database	ENSG00000200063	chr17:76396016-76396144 (+)	129	TGGGCCCTTTCACAGGCCCTCCCCTCGGCAGTGGGGCCAGGATTGGGTTGCTGGTGCTGAGAGAAAGCCCTTGATTGCATCCTTGCTCTGGGACTGTACCAGTGGCAGCTGTCACTTAGTGGGACAGAG	0.862836	0.0541296
ENSG00000200072_st	0.4352	A	0.934891	A	0.385911	A	0.668496	A	0.898319	A	0.634458	A	0.885389	A	0.906763	A	1.21538	A	0.95777	A	1.25368	P	0.62826	A	miRNA-3_0	Homo sapiens	Oct 14, 2011	snoRNA	Affymetrix Proprietary Database	ENSG00000200072	chr13:112706392-112706452 (+)	61	CCTGGGTGATGATAAGCAAATGATGCCTGAATGTGAAGGTCATACTCGGCTTTAGCTGATT	0.891854	0.07906
ENSG00000200072_x_st	0.591947	A	0.934891	A	0.508229	A	0.87356	A	0.672318	A	1.3942	P	0.528868	A	1.02113	A	0.899431	A	1.21714	A	1.07024	A	0.987015	A	miRNA-3_0	Homo sapiens	Oct 14, 2011	snoRNA	Affymetrix Proprietary Database	ENSG00000200072	chr13:112706392-112706452 (+)	61	CCTGGGTGATGATAAGCAAATGATGCCTGAATGTGAAGGTCATACTCGGCTTTAGCTGATT	0.917161	0.0795378
ENSG00000200075_st	0.441736	P	1.1546	A	0.596972	A	0.672429	A	0.823499	A	1.07483	A	1.5029	A	0.843988	A	1.26038	A	0.887498	A	1.15096	P	0.63146	A	miRNA-3_0	Homo sapiens	Oct 14, 2011	snoRNA	Affymetrix Proprietary Database	ENSG00000200075	chr8:130880836-130880962 (-)	127	AGGATATATCAAAGAGACTTTCTGGGGCTGGGAAACCAGGATCTCGTAATGCTATGACCAAAGATTGAAGTTTTGCATAGGATACCGTAGTCACTCAGTAGTGCTGTTTTCCTGAGGAAATACAAGA	0.865743	0.0905269
ENSG00000200112_st	0.380095	A	1.20439	A	0.984171	A	1.14173	P	0.370634	A	0.734479	A	0.369045	A	0.784227	A	0.700059	A	1.13932	A	1.10211	A	1.08596	A	miRNA-3_0	Homo sapiens	Oct 14, 2011	snoRNA	Affymetrix Proprietary Database	ENSG00000200112	chr12:116290453-116290523 (-)	71	CTACAATGATGACAATATTTTTCATCAACAGAAATTAACCTAGTGAGTTTCGATATTTAGGGTATGAGTGA	0.884199	0.0933492
ENSG00000200112_x_st	0.543591	A	1.18912	A	0.507289	A	0.513461	A	0.524043	A	0.706319	A	0.478876	A	1.20997	A	0.689572	A	1.14096	A	0.876042	A	0.823159	A	miRNA-3_0	Homo sapiens	Oct 14, 2011	snoRNA	Affymetrix Proprietary Database	ENSG00000200112	chr12:116290453-116290523 (-)	71	CTACAATGATGACAATATTTTTCATCAACAGAAATTAACCTAGTGAGTTTCGATATTTAGGGTATGAGTGA	0.697945	0.0808414
ENSG00000200113_st	0.638518	A	2.14882	A	0.623437	A	0.894351	A	0.855762	A	0.928592	A	0.84655	A	1.25289	P	2.15971	P	1.33445	A	0.819736	A	0.849361	A	miRNA-3_0	Homo sapiens	Oct 14, 2011	snoRNA	Affymetrix Proprietary Database	ENSG00000200113	chr7:37459231-37459370 (+)	140	GGCCTCCTGGTGCTTACCAAGGCTGTCTTCTTACACTGACTGAAGCAGAGAAAGAGGAAGCAGAGTAAACCTATACCATGTGCACCTCAGCCCAGGCCCTGTGTGTGTGCCTGGTCTGTATTGTAAATGCAGGGAAATGG	0.875056	0.152664
ENSG00000200130_x_st	0.940093	A	0.80819	A	0.857116	A	0.967319	A	0.95706	A	0.832283	A	0.741867	A	0.763404	A	1.20558	A	2.03439	P	1.29169	A	1.08596	A	miRNA-3_0	Homo sapiens	Oct 14, 2011	snoRNA	Affymetrix Proprietary Database	ENSG00000200130	chr7:64792309-64792386 (+)	78	AAATAAAATAAAGTTGTTTCTTAACTATACCTGTCTGCTATTCTCCTGTAGCAACCAGGGATGATTGGTTTCATACAT	0.948577	0.102969
ENSG00000200150_st	1.05866	A	1.56651	A	0.904738	A	0.768878	A	0.787759	A	1.01714	A	0.372578	A	0.942735	A	0.925016	A	1.62266	A	1.03045	A	0.741117	A	miRNA-3_0	Homo sapiens	Oct 14, 2011	snoRNA	Affymetrix Proprietary Database	ENSG00000200150	chr14:101422577-101422649 (+)	73	TGAATCAATGGTGACCACTGGTGGCATATAAGTCATGGATGATGAATATGAGAAGAAAAGAATCTAGGTTTTT	0.933875	0.0986541
ENSG00000200150_x_st	0.560129	A	0.639362	A	0.778748	A	1.25992	P	0.837441	A	0.577008	A	0.824663	A	0.612436	A	0.619939	A	1.29656	A	0.894625	A	0.587133	A	miRNA-3_0	Homo sapiens	Oct 14, 2011	snoRNA	Affymetrix Proprietary Database	ENSG00000200150	chr14:101422577-101422649 (+)	73	TGAATCAATGGTGACCACTGGTGGCATATAAGTCATGGATGATGAATATGAGAAGAAAAGAATCTAGGTTTTT	0.709055	0.0735701
ENSG00000200191_st	0.642868	A	0.0740902	A	0.589863	A	0.767286	A	1.20198	A	0.724003	A	1.01148	A	0.477166	A	1.18181	P	1.22029	A	0.705323	A	0.598563	A	miRNA-3_0	Homo sapiens	Oct 14, 2011	snoRNA	Affymetrix Proprietary Database	ENSG00000200191	chr8:72727729-72727860 (-)	132	TCCACAGGTGAGATCATCCTTACCTGTTCCTTCTTTTGGAGGGCAGAGTTCACGATGACTAGAGTTTACATGATATGTGATTAATTCTCTGCATAATCAGGATTTGCAACATTCTGTTTGCTCCTACCTGAT	0.714663	0.0981437
ENSG00000200191_x_st	0.504981	A	0.901648	A	0.630665	A	0.897227	A	0.439003	A	0.48405	A	0.79142	A	1.20158	A	0.688308	A	1.74717	A	2.00379	P	1.05271	A	miRNA-3_0	Homo sapiens	Oct 14, 2011	snoRNA	Affymetrix Proprietary Database	ENSG00000200191	chr8:72727729-72727860 (-)	132	TCCACAGGTGAGATCATCCTTACCTGTTCCTTCTTTTGGAGGGCAGAGTTCACGATGACTAGAGTTTACATGATATGTGATTAATTCTCTGCATAATCAGGATTTGCAACATTCTGTTTGCTCCTACCTGAT	0.844324	0.142927
ENSG00000200206_st	0.81804	A	0.912238	A	0.943805	A	0.591502	A	1.13646	A	0.928592	A	1.4109	P	0.7663	A	1.05988	A	1.58213	A	1.0259	A	0.712006	A	miRNA-3_0	Homo sapiens	Oct 14, 2011	snoRNA	Affymetrix Proprietary Database	ENSG00000200206	chr15:86716429-86716501 (-)	73	GTTTCTGATGAAGCCTATGTTGGTAGAGACATCTGAGAGTATTGATGAATGCCAACAGCTTAAATGGAGAAAA	0.936198	0.0817903
ENSG00000200206_x_st	0.507991	A	1.59216	P	0.681259	A	0.455636	A	0.970331	A	0.681468	A	0.768627	A	1.37911	A	0.768204	A	1.72845	A	0.677326	A	0.816123	A	miRNA-3_0	Homo sapiens	Oct 14, 2011	snoRNA	Affymetrix Proprietary Database	ENSG00000200206	chr15:86716429-86716501 (-)	73	GTTTCTGATGAAGCCTATGTTGGTAGAGACATCTGAGAGTATTGATGAATGCCAACAGCTTAAATGGAGAAAA	0.768415	0.121031
ENSG00000200222_st	0.684949	A	0.739584	A	0.68921	A	1.40921	A	0.693255	A	0.75361	A	1.01275	A	0.597909	A	1.16342	A	1.0362	A	0.904649	A	0.846782	A	miRNA-3_0	Homo sapiens	Oct 14, 2011	snoRNA	Affymetrix Proprietary Database	ENSG00000200222	chr3:64057484-64057695 (-)	212	AAGATTATACTTTCAGGAATCATTTCTATAGTTTGTTACTAGAGAAAGTTCTCTGAATGTGTAAAGCATGAAAAACCACAAGGAGACACAGTGTCTGCTCCTGACTGAAAAGCCAGCTCTTGGTGTTGCTCTGCTGCAACTGCTATTTGCCATTGATAACCATTCTTCTCTTCCTCTGGGATAGTAAGAGGGAGAGACTGCAGTCTGAGTGG	0.800196	0.0690104
ENSG00000200235_st	0.643764	A	0.934891	A	0.707566	A	1.06002	A	0.962188	A	0.405169	A	0.44745	A	0.877903	A	0.757798	A	1.86665	P	0.859158	A	0.799694	A	miRNA-3_0	Homo sapiens	Oct 14, 2011	snoRNA	Affymetrix Proprietary Database	ENSG00000200235	chr5:139959252-139959377 (+)	126	AAACCCCTGTTCACTTTGCCAAATGGATTTGTGTCTTTATTGCTCATTAATTGGGGCAAAGGAAATATCCTTTTAAAACTCAGGCAAACTGAGTGTTTGTCTTGTATCCTGTCAGAGGAAAGAAAT	0.829426	0.107691
ENSG00000200235_x_st	0.829412	A	0.655805	A	0.657383	A	0.814934	A	0.706382	A	0.773598	A	0.179197	A	0.989597	A	0.765665	A	0.883766	A	0.854258	A	0.677876	A	miRNA-3_0	Homo sapiens	Oct 14, 2011	snoRNA	Affymetrix Proprietary Database	ENSG00000200235	chr5:139959252-139959377 (+)	126	AAACCCCTGTTCACTTTGCCAAATGGATTTGTGTCTTTATTGCTCATTAATTGGGGCAAAGGAAATATCCTTTTAAAACTCAGGCAAACTGAGTGTTTGTCTTGTATCCTGTCAGAGGAAAGAAAT	0.769632	0.0580045
ENSG00000200237_st	0.946762	A	2.11894	A	0.766417	A	0.761532	A	0.709603	A	0.928592	A	0.716442	A	0.999069	A	0.626489	A	1.10723	A	1.04437	A	0.517564	A	miRNA-3_0	Homo sapiens	Oct 14, 2011	snoRNA	Affymetrix Proprietary Database	ENSG00000200237	chr19:9930630-9930770 (+)	141	CTACAGATATTTTCTGAATTGGCAAGTCCACCAAGAAACTATAAAAATGTGTGTGTGCAATGGCTGCACACAGCAGCTTCCTTGGTAGTGTACGCAGCCTGTTGGTTGTATGGGTTGCTCTAAGGGACCTTGGAGACAGGC	0.847504	0.119154
ENSG00000200288_st	0.526804	A	0.591926	A	0.529363	A	0.921249	A	0.934389	A	0.928592	A	0.188608	A	0.677334	A	0.499641	A	0.959001	A	1.09625	A	0.119669	A	miRNA-3_0	Homo sapiens	Oct 14, 2011	snoRNA	Affymetrix Proprietary Database	ENSG00000200288	chr3:177342070-177342197 (-)	128	TTTGAGGTCTTTCCCGATGGGACTTTTCTGTAGGCTGCACATCATTGGAAACGCCTCATAGAGTTAACTCTGTGGTTTTACTTTACTCACAGGACTCTTGTTAGATCTGTGGGAACTACAAGACAGTT	0.63463	0.0902348
ENSG00000200288_x_st	0.322516	A	1.76199	A	0.612213	A	0.64646	A	0.49726	A	0.680924	A	0.312908	A	0.982171	A	0.832631	A	1.0717	A	0.904649	A	0.904368	A	miRNA-3_0	Homo sapiens	Oct 14, 2011	snoRNA	Affymetrix Proprietary Database	ENSG00000200288	chr3:177342070-177342197 (-)	128	TTTGAGGTCTTTCCCGATGGGACTTTTCTGTAGGCTGCACATCATTGGAAACGCCTCATAGAGTTAACTCTGTGGTTTTACTTTACTCACAGGACTCTTGTTAGATCTGTGGGAACTACAAGACAGTT	0.756778	0.112978
ENSG00000200294_st	0.287297	A	0.513299	A	0.648134	A	0.914696	A	0.710367	A	0.706977	P	0.531588	A	0.925816	A	0.859849	A	0.767313	A	1.14366	A	0.869263	A	miRNA-3_0	Homo sapiens	Oct 14, 2011	snoRNA	Affymetrix Proprietary Database	ENSG00000200294	chr10:73940616-73940747 (+)	132	TTCCAAAGAATTGAGTTCAGTTCAAGGCAGCTTCCCTGTTCTGTTAACGAAACTTTGGGACATTGAAATGGGCTACGGGAGATGATTGGTTCAAAAGCATTATTCTATTCATTTGCCTTTTTTTTTGGAGAC	0.73884	0.0657117
ENSG00000200294_x_st	0.746342	A	0.33005	A	0.778673	A	0.3108	A	0.579638	A	0.450945	A	1.38426	A	0.680846	A	1.25168	A	1.12446	A	0.94938	A	0.84547	A	miRNA-3_0	Homo sapiens	Oct 14, 2011	snoRNA	Affymetrix Proprietary Database	ENSG00000200294	chr10:73940616-73940747 (+)	132	TTCCAAAGAATTGAGTTCAGTTCAAGGCAGCTTCCCTGTTCTGTTAACGAAACTTTGGGACATTGAAATGGGCTACGGGAGATGATTGGTTCAAAAGCATTATTCTATTCATTTGCCTTTTTTTTTGGAGAC	0.762508	0.10003
ENSG00000200318_x_st	1.01453	A	0.625857	A	0.774072	A	0.652057	A	0.535069	A	0.350336	A	1.35981	A	0.824178	A	0.65314	A	1.96356	A	1.15997	A	0.578825	A	miRNA-3_0	Homo sapiens	Oct 14, 2011	snoRNA	Affymetrix Proprietary Database	ENSG00000200318	chr15:59052666-59052880 (-)	215	AAGACTATACTTTCAGGGATCATTTGTATAGTTCGTTACTAGAGAATTTTCTCTGAATGTGTAGAACACCAGAAACCACAAGGAGGAGGCGCAGCGTTCTCTCCTGAGCGTGAAGCCGGGTCCTGGTGTTGCTTCACTGCAACTGCCATTTGCCATTGATGATTGTTCTTCTCTTCCTTTGGGAGAGTAAGAGGCAAAGGATGCAGTCTGAATGG	0.713606	0.128305
ENSG00000200355_st	0.412618	A	0.548679	A	0.603998	A	1.03449	A	0.367636	A	0.680924	A	0.33269	A	0.680846	A	0.806388	A	0.915455	A	0.922603	A	0.694372	A	miRNA-3_0	Homo sapiens	Oct 14, 2011	snoRNA	Affymetrix Proprietary Database	ENSG00000200355	chr3:172489067-172489195 (-)	129	TTATGAATATACTCACCGTTTTGATTTTATAATAGTAACGACAAGCTAAACATTCACTATATTAAGACCACGCGTGTGTCTCAGACTTACCTTTCCCTAGGTCTGTTTTTATAAATGCTGGTGATAAAC	0.680885	0.0655244
ENSG00000200377_st	0.700101	A	1.36164	P	0.936771	A	1.21636	A	0.855762	A	0.53836	A	0.824663	A	0.843609	A	1.20545	A	1.47296	A	1.1527	A	1.06019	A	miRNA-3_0	Homo sapiens	Oct 14, 2011	snoRNA	Affymetrix Proprietary Database	ENSG00000200377	chr2:154303327-154303397 (-)	71	CTATTAGGATGACAATATTTTTTGTCAGCAGCAGCTTACCTAATGAGTGTTGATGCTTTGGGTCTGAGTGA	0.99848	0.0802987
ENSG00000200385_st	0.708957	A	1.25736	A	0.899294	A	0.87356	A	0.604915	A	0.653032	A	0.996282	A	1.30483	A	1.01479	A	1.18982	A	0.962452	A	1.01709	A	miRNA-3_0	Homo sapiens	Oct 14, 2011	snoRNA	Affymetrix Proprietary Database	ENSG00000200385	chr14:38189630-38189766 (+)	137	TCACAGCTTTATTAATAGAAGCCAAACTCTCTGTGGGCTTCTCACAGTGTACCCATTGCCAGAGTAAACTGCAGCCTTGAACCATTGCTCAGCCTCCTTACCCATGAGCTATGAACACTGAAGCAGGTTGCACAGTG	0.979367	0.0652564
ENSG00000200398_x_st	0.393097	A	0.121046	A	0.606997	A	0.87356	A	1.00004	A	0.709345	A	0.0933875	A	1.25438	A	0.917956	A	1.10068	P	1.04856	A	0.848882	A	miRNA-3_0	Homo sapiens	Oct 14, 2011	snoRNA	Affymetrix Proprietary Database	ENSG00000200398	chr15:25458795-25458876 (+)	82	CAGTCAGTGTCGAGAACCTTATATTGTTCTGAAGAGAGGTGGTGACTTAAAAATCATGCTCAATAGGATTACGCTGAGGCCC	0.861221	0.108656
ENSG00000200418_st	0.847457	A	1.95684	A	0.463693	A	0.541552	A	0.577986	A	1.06115	A	0.669115	A	0.744215	A	0.82729	A	1.37116	A	1.05005	A	0.930408	A	miRNA-3_0	Homo sapiens	Oct 14, 2011	snoRNA	Affymetrix Proprietary Database	ENSG00000200418	chr3:186504112-186504234 (+)	123	ATGCAGGTACTGTTACAATACAACTGATGTGTTTTGTTGTCGTTCCCCCTGCTTAAAGCACTTGATGCATAACTCTGTCTACCTTCATTCCGTAGTAAGACAGAGACGCTTGGCTTCAGACAT	0.837373	0.119711
ENSG00000200422_st	0.543802	A	1.04784	A	0.739098	A	0.496662	A	0.876939	A	0.702102	A	0.625326	A	0.76928	A	0.631618	A	0.870097	A	1.13383	A	1.02592	A	miRNA-3_0	Homo sapiens	Oct 14, 2011	snoRNA	Affymetrix Proprietary Database	ENSG00000200422	chrX:86401736-86401807 (+)	72	GGTCAATGATGTAATGGCATGTATTAGCTGAATCCAAAGTTGAAGTGAATTCTAAAATTACACCAAGACCTT	0.754189	0.0592835
ENSG00000200422_x_st	1.35907	P	1.30476	A	0.648395	A	0.863154	A	0.526226	A	0.976215	A	0.450813	A	1.04112	A	1.22543	A	1.28532	A	1.29032	A	0.63263	A	miRNA-3_0	Homo sapiens	Oct 14, 2011	snoRNA	Affymetrix Proprietary Database	ENSG00000200422	chrX:86401736-86401807 (+)	72	GGTCAATGATGTAATGGCATGTATTAGCTGAATCCAAAGTTGAAGTGAATTCTAAAATTACACCAAGACCTT	1.00867	0.0965646
ENSG00000200442_st	0.778266	A	0.991977	A	0.571187	A	0.542069	A	0.61249	A	0.653227	A	0.755473	A	1.06402	A	1.00377	A	1.38934	A	0.922542	A	0.694525	A	miRNA-3_0	Homo sapiens	Oct 14, 2011	snoRNA	Affymetrix Proprietary Database	ENSG00000200442	chr6:166513341-166513412 (+)	72	GGTCAATGATGTCGTGGCATGTATCAGCTGAATCCAAAGTTGATGTGAGTTCCAAAATTATACTGAGACTTT	0.76687	0.0721756
ENSG00000200442_x_st	0.599124	A	0.54779	A	0.530768	A	0.69308	A	0.42331	A	0.691802	A	0.808652	A	1.13321	A	0.881594	A	0.915455	A	0.812624	A	0.682284	A	miRNA-3_0	Homo sapiens	Oct 14, 2011	snoRNA	Affymetrix Proprietary Database	ENSG00000200442	chr6:166513341-166513412 (+)	72	GGTCAATGATGTCGTGGCATGTATCAGCTGAATCCAAAGTTGATGTGAGTTCCAAAATTATACTGAGACTTT	0.692441	0.0565426
ENSG00000200492_st	0.583905	A	1.47419	A	0.962187	A	1.1083	A	0.774151	A	0.680924	A	-0.105598	A	1.37911	P	0.995172	A	1.63019	A	1.09283	A	1.44712	A	miRNA-3_0	Homo sapiens	Oct 14, 2011	snoRNA	Affymetrix Proprietary Database	ENSG00000200492	chr6:92829240-92829349 (+)	110	GCATTCTTTCCTAAATGTGAAGCCAGCTCTTGGTGTTGCTTCAACTGCCACTTGCCATTAATGACAGTTCTTCTTTCCCACTGGGAGAATAAAAAGGAGAGAATGCAGTC	1.044	0.138599
ENSG00000200492_x_st	0.988104	P	0.934891	A	1.00486	P	1.45577	A	0.855762	A	0.929654	A	0.870528	A	1.13321	P	0.790514	A	1.29656	P	1.36036	P	1.08596	P	miRNA-3_0	Homo sapiens	Oct 14, 2011	snoRNA	Affymetrix Proprietary Database	ENSG00000200492	chr6:92829240-92829349 (+)	110	GCATTCTTTCCTAAATGTGAAGCCAGCTCTTGGTGTTGCTTCAACTGCCACTTGCCATTAATGACAGTTCTTCTTTCCCACTGGGAGAATAAAAAGGAGAGAATGCAGTC	0.996482	0.0615407
ENSG00000200496_st	0.97097	A	1.36953	A	0.614887	A	0.87356	A	0.727302	A	0.804438	A	0.80256	A	0.688736	A	0.947753	A	1.36875	A	0.827774	A	0.717562	A	miRNA-3_0	Homo sapiens	Oct 14, 2011	snoRNA	Affymetrix Proprietary Database	ENSG00000200496	chr11:123172098-123172231 (+)	134	CTGTCAGGTGGGATAACCCTTCCCTGTTCCTCCGTTTGGAGGGCAGATAGAACATGATGACTGGAGATGCATGAAATGTGACTAATGTCTCTGTGTAATCAGGACTTGCAACACCCTGATTGCTCCTATCTGAT	0.816106	0.0707351
ENSG00000200496_x_st	0.33611	A	0.949353	A	0.443708	A	0.637946	A	0.889155	A	0.943055	A	0.687123	A	1.39801	P	1.27412	A	1.0765	A	1.12475	A	0.946973	A	miRNA-3_0	Homo sapiens	Oct 14, 2011	snoRNA	Affymetrix Proprietary Database	ENSG00000200496	chr11:123172098-123172231 (+)	134	CTGTCAGGTGGGATAACCCTTCCCTGTTCCTCCGTTTGGAGGGCAGATAGAACATGATGACTGGAGATGCATGAAATGTGACTAATGTCTCTGTGTAATCAGGACTTGCAACACCCTGATTGCTCCTATCTGAT	0.945014	0.0919361
ENSG00000200536_st	0.826739	A	1.42297	A	0.682042	A	0.640517	A	0.862051	A	0.921926	A	0.970213	A	0.742178	A	1.41221	P	1.3579	A	0.906649	A	0.463972	A	miRNA-3_0	Homo sapiens	Oct 14, 2011	snoRNA	Affymetrix Proprietary Database	ENSG00000200536	chr1:110815106-110815229 (+)	124	AAGTCATTTCAAAGAGGGCTTGGATGGCTATGAAACCAGAGCTCTTAAGGTTATAATAAGATTGAAATTTTCCATAGGATGCTGTAGTCACACAATAGTGCTGTTTTCTTGAGGAGACAGAAGA	0.88435	0.0901886
ENSG00000200538_st	0.571413	A	1.58553	P	0.624353	A	1.06075	A	0.707993	A	1.11579	A	0.742412	A	0.956749	A	0.711965	A	1.48376	A	0.936283	A	0.731475	A	miRNA-3_0	Homo sapiens	Oct 14, 2011	snoRNA	Affymetrix Proprietary Database	ENSG00000200538	chr17:46459734-46459948 (-)	215	AAGACTATACTTTCAGGGATCATTTCTATAGTTAGTTGCTAGAGAAGTTTCTCTGGACATGTGGAGCACCAGAAACCATGAGAAGGAGATGTAGTGTTCTCTCCGGAGCATGAAGCTGGCTCTTGGTGTTGCTTCGCTGCACCTGCCATTTGCCATTGACAATCATTCTTCTCTTCCTCTGGGAGAGTAAGGAGGAGAGGACACAGTCTGAGTGG	0.839348	0.0946193
ENSG00000200538_x_st	0.770226	A	0.799996	A	0.703247	A	1.03351	A	1.35766	A	0.913813	A	1.05755	A	0.845101	A	1.13923	A	0.965785	A	1.00494	P	0.179176	A	miRNA-3_0	Homo sapiens	Oct 14, 2011	snoRNA	Affymetrix Proprietary Database	ENSG00000200538	chr17:46459734-46459948 (-)	215	AAGACTATACTTTCAGGGATCATTTCTATAGTTAGTTGCTAGAGAAGTTTCTCTGGACATGTGGAGCACCAGAAACCATGAGAAGGAGATGTAGTGTTCTCTCCGGAGCATGAAGCTGGCTCTTGGTGTTGCTTCGCTGCACCTGCCATTTGCCATTGACAATCATTCTTCTCTTCCTCTGGGAGAGTAAGGAGGAGAGGACACAGTCTGAGTGG	0.939799	0.0831637
ENSG00000200545_st	0.473667	A	0.396168	A	0.333604	A	0.713145	A	0.792091	A	0.816999	A	0.493226	A	1.68347	A	1.21045	A	1.29656	A	0.9545	A	0.766868	A	miRNA-3_0	Homo sapiens	Oct 14, 2011	snoRNA	Affymetrix Proprietary Database	ENSG00000200545	chr10:19887176-19887391 (+)	216	AAGACTGTGCTTTCAGGGATCATGTCTATAGTTTGCCACTAGAGAAGTTTTTTTGAACATGTAGTAGGGCACCAGAAGCACAAGGAAGAGGCACAGCCTTCTCTCCTGAGCATGAATCTGGCTCTTGGTCTTGCTTTGTTCCAGCTACCATTTGCCATTGATTATGTCCTTCTCTTCCTTCCAGAAAGTAAAAGGGAGAGAATGCAGTCTGAGTGG	0.779479	0.116792
ENSG00000200620_st	0.590342	A	0.863969	A	1.08814	P	0.888573	A	0.855762	A	0.706349	A	0.508239	A	0.492179	A	0.945313	A	0.862334	A	0.904649	A	0.558825	A	miRNA-3_0	Homo sapiens	Oct 14, 2011	snoRNA	Affymetrix Proprietary Database	ENSG00000200620	chrX:15734331-15734469 (+)	139	TACCTCCCAGGATGGCATCTGGAAGTGGATAGTATTCTGCCAGCTTTGGAAACTGGATGAAAAGCAAATCTGGCAGAGGTACCCATTTCATTCCCAGCTTGCTCAGTAGCTGGTGATTGGAAGAAACTCTGCAACAGTG	0.859048	0.0560994
ENSG00000200620_x_st	0.249029	A	0.932011	A	0.450736	A	0.938392	A	0.630341	A	0.729721	A	0.488649	A	0.852129	A	1.20861	A	1.37048	A	0.934491	A	0.840893	A	miRNA-3_0	Homo sapiens	Oct 14, 2011	snoRNA	Affymetrix Proprietary Database	ENSG00000200620	chrX:15734331-15734469 (+)	139	TACCTCCCAGGATGGCATCTGGAAGTGGATAGTATTCTGCCAGCTTTGGAAACTGGATGAAAAGCAAATCTGGCAGAGGTACCCATTTCATTCCCAGCTTGCTCAGTAGCTGGTGATTGGAAGAAACTCTGCAACAGTG	0.846511	0.0916033
ENSG00000200652_st	0.98642	A	0.934891	A	1.12227	A	0.652205	A	0.382434	A	0.819887	A	1.3497	A	0.708498	A	1.29469	A	1.07521	A	0.907525	A	0.387791	A	miRNA-3_0	Homo sapiens	Oct 14, 2011	snoRNA	Affymetrix Proprietary Database	ENSG00000200652	chr16:28190419-28190544 (+)	126	AGATCATTTCAAAGAGGGCTCGTGGGGCTATGAAACCATGAGCTCTTAATGCTATGACCAAAGACTGAAGTTCTCTATAGGACGCCATAGCACTCAATGGTGCTGTTTTCCTGAGGAGACATAAGA	0.921208	0.0904088
ENSG00000200652_x_st	0.457101	A	1.69189	A	0.52676	A	0.839731	A	0.855762	A	0.848355	A	1.09502	A	0.865934	A	1.04491	A	1.29656	A	1.09882	A	0.623243	A	miRNA-3_0	Homo sapiens	Oct 14, 2011	snoRNA	Affymetrix Proprietary Database	ENSG00000200652	chr16:28190419-28190544 (+)	126	AGATCATTTCAAAGAGGGCTCGTGGGGCTATGAAACCATGAGCTCTTAATGCTATGACCAAAGACTGAAGTTCTCTATAGGACGCCATAGCACTCAATGGTGCTGTTTTCCTGAGGAGACATAAGA	0.860848	0.0987788
ENSG00000200654_st	0.0810013	A	0.468531	A	0.725011	A	0.672429	A	0.954082	A	0.757905	P	1.12626	A	0.504911	A	1.00317	A	1.45304	A	0.877871	A	0.799426	A	miRNA-3_0	Homo sapiens	Oct 14, 2011	snoRNA	Affymetrix Proprietary Database	ENSG00000200654	chr2:65385796-65385994 (+)	199	TCCAGCAGTCGTTAGCTCTCCTGGCTAGTGTGATGCCTGTGATGGTGTTTCACTGTTGGAACAGCAAGCACTGTCTTAATTGAGGCTTGGCTCCGGGTGCTGTTTTGGTGTGGGGCCAAGTATACCTTTGGGCAGTGTTTTGCACTTCTGAGAGTGAAATGACTCCTGTGGAGTCGGTCCTAATCTGAGTGCAAACAAT	0.778666	0.100716
ENSG00000200677_st	1.16384	A	1.03585	A	0.892136	A	0.672429	A	1.12634	A	0.566657	A	0.809609	A	1.32636	A	1.23582	A	1.19153	A	1.20047	A	0.543833	A	miRNA-3_0	Homo sapiens	Oct 14, 2011	snoRNA	Affymetrix Proprietary Database	ENSG00000200677	chr15:91298473-91298542 (-)	70	CTATTATGATGAGATTACGCTCTGTGGTCCGTGTTTCTGAAACACAGGATTTTGTGGAAGTTCTCATTTG	1.0811	0.0792742
ENSG00000200677_x_st	0.509602	A	1.48006	A	0.571697	A	0.766614	A	0.696102	A	0.988778	A	0.837402	A	1.02073	A	1.1782	A	0.885837	A	0.904649	A	0.620498	A	miRNA-3_0	Homo sapiens	Oct 14, 2011	snoRNA	Affymetrix Proprietary Database	ENSG00000200677	chr15:91298473-91298542 (-)	70	CTATTATGATGAGATTACGCTCTGTGGTCCGTGTTTCTGAAACACAGGATTTTGTGGAAGTTCTCATTTG	0.86162	0.0792252
ENSG00000200693_st	0.225996	A	0.934446	A	0.68709	A	1.01921	A	1.07327	A	1.18389	P	0.199784	A	1.32091	A	1.05816	A	1.12997	A	1.14453	A	1.08596	A	miRNA-3_0	Homo sapiens	Oct 14, 2011	snoRNA	Affymetrix Proprietary Database	ENSG00000200693	chr14:64118015-64118217 (-)	203	AAGACCATATTTTCAGGGATCATTTCTATAGTTCATTCATTACTAGAGAAGTTTCTCTGAACATGCAGGGCACCGCAAACCATGAGGAAGAGGCACAGCATTCTCTTCTGAGCCTGAAGCCAGCTCTTCTTGCTTCACTGCCATTTGCCCTTCATGATCATTCTCTTCCTGCAGGAGAGTAAGAAAGGATGCAGTCTGAGTGG	1.06572	0.105155
ENSG00000200706_st	0.423084	A	0.671369	A	0.608806	A	0.761958	A	0.592589	A	1.07954	A	0.251936	A	0.91381	A	0.411741	A	1.08685	A	0.936071	A	0.732984	A	miRNA-3_0	Homo sapiens	Oct 14, 2011	snoRNA	Affymetrix Proprietary Database	ENSG00000200706	chr6:38175050-38175121 (+)	72	GGTCAATGATGTAATGGCATGTATTAGCTGAATCCAGAGTTGATATGAGTTCTAAAATTACACTGAAGCTGG	0.702177	0.0769135
ENSG00000200706_x_st	0.585975	A	1.0231	A	0.606997	A	0.943213	A	0.490644	A	0.554884	A	0.928602	A	1.36807	A	0.723877	A	1.03102	A	1.10285	A	0.746038	A	miRNA-3_0	Homo sapiens	Oct 14, 2011	snoRNA	Affymetrix Proprietary Database	ENSG00000200706	chr6:38175050-38175121 (+)	72	GGTCAATGATGTAATGGCATGTATTAGCTGAATCCAGAGTTGATATGAGTTCTAAAATTACACTGAAGCTGG	0.83732	0.0769144
ENSG00000200733_st	0.537338	A	0.513299	A	0.572175	A	0.930839	A	0.598616	A	0.948472	A	0.188608	A	0.948393	A	0.867186	A	1.03055	A	1.00575	A	0.679298	A	miRNA-3_0	Homo sapiens	Oct 14, 2011	snoRNA	Affymetrix Proprietary Database	ENSG00000200733	chr13:90489424-90489491 (+)	68	TGTCAGTGCTGAAACTTTGTCAAGTTATGCTACTGACATGAAGTAATGATACAGTATATCTGAGGAGA	0.773242	0.0750032
ENSG00000200753_st	0.951616	A	0.856252	A	0.748164	A	0.754456	A	0.651783	A	0.450945	A	0.714371	A	1.23661	A	1.04268	A	1.26774	A	0.875829	A	0.855406	A	miRNA-3_0	Homo sapiens	Oct 14, 2011	snoRNA	Affymetrix Proprietary Database	ENSG00000200753	chr7:20416954-20417024 (+)	71	CTACAAAGATAGCAACACTTTTCATCAACAGCAGTTCACCTAGAGAGAGTCGACACTTTTTGTCTGAGTGA	0.855829	0.0677038
ENSG00000200753_x_st	0.867838	A	1.3824	A	0.714213	A	0.727256	A	0.795968	A	0.701685	A	0.764869	A	0.656545	A	0.560144	A	0.936215	P	1.33606	A	0.596197	A	miRNA-3_0	Homo sapiens	Oct 14, 2011	snoRNA	Affymetrix Proprietary Database	ENSG00000200753	chr7:20416954-20417024 (+)	71	CTACAAAGATAGCAACACTTTTCATCAACAGCAGTTCACCTAGAGAGAGTCGACACTTTTTGTCTGAGTGA	0.746062	0.0767142
ENSG00000200801_x_st	0.529597	A	0.358013	A	0.642501	A	0.956324	A	0.892545	P	0.443204	A	0.180867	A	0.673104	A	0.69239	A	1.16471	A	1.04856	A	0.690183	A	miRNA-3_0	Homo sapiens	Oct 14, 2011	snoRNA	Affymetrix Proprietary Database	ENSG00000200801	chr15:25467495-25467575 (+)	81	GGGTGGTGATGAGAACCTTGTATTCTTCTGAAGAGAGGTGATGACTTAAAAACCATGCTCAATAGGATTACACTTAGGCCG	0.681644	0.0836878
ENSG00000200879_st	0.664056	A	0.367697	A	0.469712	A	0.691405	A	0.420388	A	0.928592	A	0.207585	A	1.39808	A	0.638915	A	1.22271	A	1.06753	P	0.340937	A	miRNA-3_0	Homo sapiens	Oct 14, 2011	snoRNA	Affymetrix Proprietary Database	ENSG00000200879	chr11:122928785-122928869 (-)	85	TCACAATGATGAATGGTCCAAAACATTCGCGGTTTCCACCAGAATTCAAGGTGTTGGCAACTACCTTCCTTGGATGTCTGAGTGA	0.651485	0.10892
ENSG00000200891_st	0.417928	A	0.938191	A	0.774008	A	0.651223	A	0.536874	A	0.462794	A	0.31179	A	1.13651	A	0.802516	A	0.744224	A	0.901105	A	0.57799	A	miRNA-3_0	Homo sapiens	Oct 14, 2011	snoRNA	Affymetrix Proprietary Database	ENSG00000200891	chr10:89754375-89754452 (-)	78	CAGTCCAGCCTCTGATGAAGCCTATGTTAGTAGGCACATCTGAGTGGTAATGAATGCCAGCAGCTCTGATGAAAAAAA	0.697723	0.0693219
ENSG00000200891_x_st	0.25871	A	1.75696	A	0.606997	A	0.87356	A	0.410255	A	0.853971	A	0.631129	A	0.739942	A	1.04268	A	1.1077	A	1.00694	A	0.84547	A	miRNA-3_0	Homo sapiens	Oct 14, 2011	snoRNA	Affymetrix Proprietary Database	ENSG00000200891	chr10:89754375-89754452 (-)	78	CAGTCCAGCCTCTGATGAAGCCTATGTTAGTAGGCACATCTGAGTGGTAATGAATGCCAGCAGCTCTGATGAAAAAAA	0.84972	0.110544
ENSG00000200897_st	1.04194	P	0.846113	A	0.64522	P	0.484983	A	0.603789	A	1.17987	P	0.735275	P	0.682636	A	1.37549	P	0.772468	A	1.24087	P	0.411751	A	miRNA-3_0	Homo sapiens	Oct 14, 2011	snoRNA	Affymetrix Proprietary Database	ENSG00000200897	chr12:107768524-107768604 (+)	81	TTTAGGAACAGCCTTTGAGGAAGCCTGTGTTTGTAGGGACATCTGAGAGTGTTGATGAATGCCAACGGCTCTGATGGAAAA	0.753871	0.0890584
ENSG00000200897_x_st	0.469043	A	1.33799	A	0.45005	A	0.768267	A	0.890091	P	0.91512	A	0.446249	A	1.12698	A	1.05844	P	0.949784	P	0.802891	A	0.620498	A	miRNA-3_0	Homo sapiens	Oct 14, 2011	snoRNA	Affymetrix Proprietary Database	ENSG00000200897	chr12:107768524-107768604 (+)	81	TTTAGGAACAGCCTTTGAGGAAGCCTGTGTTTGTAGGGACATCTGAGAGTGTTGATGAATGCCAACGGCTCTGATGGAAAA	0.846491	0.0822366
ENSG00000200969_st	0.557344	A	0.934891	A	0.774008	A	1.21726	A	0.406808	A	0.995046	A	0.622313	A	0.77425	A	0.926968	A	1.04454	A	1.03374	A	0.729756	A	miRNA-3_0	Homo sapiens	Oct 14, 2011	snoRNA	Affymetrix Proprietary Database	ENSG00000200969	chr9:84503833-84503900 (+)	68	CGGGTGGTGATGACCCCAACATTCCATCTGAATGCCTGTGCTGAAACCCAGAGGCTGTTTCTGAACCA	0.850609	0.067293
ENSG00000200969_x_st	0.537338	A	2.65607	A	0.722413	A	0.817465	A	0.69868	A	0.491317	A	0.881435	A	0.848168	A	0.959579	A	1.04909	A	0.968028	A	0.745947	A	miRNA-3_0	Homo sapiens	Oct 14, 2011	snoRNA	Affymetrix Proprietary Database	ENSG00000200969	chr9:84503833-84503900 (+)	68	CGGGTGGTGATGACCCCAACATTCCATCTGAATGCCTGTGCTGAAACCCAGAGGCTGTTTCTGAACCA	0.832817	0.16262
ENSG00000200991_st	0.510449	A	1.36164	A	0.76889	A	0.846671	A	0.828873	A	0.429778	A	0.8789	A	1.32085	A	0.870281	A	1.17183	A	1.21045	A	0.797425	A	miRNA-3_0	Homo sapiens	Oct 14, 2011	snoRNA	Affymetrix Proprietary Database	ENSG00000200991	chr15:85395729-85395846 (-)	118	AGGTCATTTCAAAGAGGCTGCAAAACCAAGAGCTCTTAACGCTGTGAGCAAAGATGGAAGTTCTCTCTAGGATGCCATGGCACTCGATGGTGGTATGTTTTCCTGGGGAGATATAAGA	0.858476	0.0855947
ENSG00000200991_x_st	0.853098	A	0.511979	A	0.746406	A	0.780653	A	0.838711	A	0.76148	A	0.812055	A	1.13189	A	0.981351	A	0.933569	A	1.34775	A	0.918845	A	miRNA-3_0	Homo sapiens	Oct 14, 2011	snoRNA	Affymetrix Proprietary Database	ENSG00000200991	chr15:85395729-85395846 (-)	118	AGGTCATTTCAAAGAGGCTGCAAAACCAAGAGCTCTTAACGCTGTGAGCAAAGATGGAAGTTCTCTCTAGGATGCCATGGCACTCGATGGTGGTATGTTTTCCTGGGGAGATATAAGA	0.845904	0.0603565
ENSG00000200999_st	0.409369	A	2.48489	P	0.568596	A	0.94117	A	0.472214	A	0.680924	A	0.167397	A	0.952527	A	1.04268	A	0.915455	A	0.797608	A	1.01141	A	miRNA-3_0	Homo sapiens	Oct 14, 2011	snoRNA	Affymetrix Proprietary Database	ENSG00000200999	chr4:26703931-26704010 (+)	80	TTGATCTACCTCTGATGAAACCTGTGTTGGTGGGGACATCTGAGAGTGTTGATGAATGCCAGTGACTCTGATAGAAAAAA	0.856531	0.166686
ENSG00000200999_x_st	0.578233	A	0.789997	A	1.10055	P	1.15026	A	0.647478	A	0.927978	A	0.769923	A	1.1769	A	0.756463	A	1.26193	A	1.13868	A	0.947043	A	miRNA-3_0	Homo sapiens	Oct 14, 2011	snoRNA	Affymetrix Proprietary Database	ENSG00000200999	chr4:26703931-26704010 (+)	80	TTGATCTACCTCTGATGAAACCTGTGTTGGTGGGGACATCTGAGAGTGTTGATGAATGCCAGTGACTCTGATAGAAAAAA	0.937511	0.0657631
ENSG00000201003_st	1.21773	A	2.32453	P	0.687523	A	0.705237	A	0.772582	A	1.15847	A	1.21611	A	0.94117	A	0.808873	A	1.29656	A	1.01894	A	0.455693	A	miRNA-3_0	Homo sapiens	Oct 14, 2011	snoRNA	Affymetrix Proprietary Database	ENSG00000201003	chr1:54236691-54236826 (-)	136	GGGCATACCCGTAGACCTTGCCTGACTGTGCTCATGTCCAGGCAGGGGGGACATTGTATTCGAGATTAATTTGAAGTTCCTGCCAGCTTTATCCAGCTTAATCAGTGGCTGGATAAATAGCAGGACTGTAACATTC	0.980053	0.137733
ENSG00000201009_s_st	0.639019	A	0.500619	A	0.952143	A	1.21278	A	0.95073	A	0.513001	A	0.433115	A	0.897703	A	1.10111	A	0.766671	A	0.768562	A	0.544657	A	miRNA-3_0	Homo sapiens	Oct 14, 2011	snoRNA	Affymetrix Proprietary Database	ENSG00000201009	chr7:132437783-132437886 (+)	104	TGCTGGAGTGATGAAAAAGTATCTTCAGGTGTGGCTGTGGCCACCTTGGCCACCTGTGTGTCACTTGCCAATGCAAGGACTTGTCATAGTTACACTGACTGTTA	0.767617	0.0732241
ENSG00000201009_st	0.471065	A	0.675398	A	0.384462	A	1.01912	A	0.532733	A	1.0941	A	0.610423	A	1.06186	A	0.595429	A	0.908815	A	1.1685	A	0.428632	A	miRNA-3_0	Homo sapiens	Oct 14, 2011	snoRNA	Affymetrix Proprietary Database	ENSG00000201009	chr7:132437783-132437886 (+)	104	TGCTGGAGTGATGAAAAAGTATCTTCAGGTGTGGCTGTGGCCACCTTGGCCACCTGTGTGTCACTTGCCAATGCAAGGACTTGTCATAGTTACACTGACTGTTA	0.642911	0.0825307
ENSG00000201009_x_st	0.7742	A	1.91558	A	0.604325	A	0.599172	A	0.74488	A	0.498812	A	0.342198	A	0.940735	A	1.08413	A	0.89485	A	0.922151	A	0.620498	A	miRNA-3_0	Homo sapiens	Oct 14, 2011	snoRNA	Affymetrix Proprietary Database	ENSG00000201009	chr7:132437783-132437886 (+)	104	TGCTGGAGTGATGAAAAAGTATCTTCAGGTGTGGCTGTGGCCACCTTGGCCACCTGTGTGTCACTTGCCAATGCAAGGACTTGTCATAGTTACACTGACTGTTA	0.75954	0.115931
ENSG00000201025_st	0.500734	A	1.0422	A	0.64737	A	1.08817	A	0.946531	A	0.733153	A	0.873481	A	0.631233	A	1.14999	A	1.34363	A	0.876511	A	0.728447	A	miRNA-3_0	Homo sapiens	Oct 14, 2011	snoRNA	Affymetrix Proprietary Database	ENSG00000201025	chr21:17657017-17657089 (-)	73	GTTTCTGATGAAGCCTATGTTGGTAGGGACAACTAAGGTTGTTGATGAATGCTAACAGCTCTAACACACACAC	0.874996	0.07105
ENSG00000201036_st	0.87618	A	0.981313	A	0.630883	A	0.827187	A	0.385788	A	0.705037	A	0.2206	A	1.12309	A	0.330398	A	1.10068	A	0.71348	A	0.867955	A	miRNA-3_0	Homo sapiens	Oct 14, 2011	snoRNA	Affymetrix Proprietary Database	ENSG00000201036	chr14:101445339-101445427 (+)	89	TGGACTGTTGATGACAAGTGGTGGCTTATGTGGTTGTACATGCTGGTTGTATATGAAGAATATTACATATCTGAAACTTTGAGGTCCAA	0.770333	0.0849821
ENSG00000201042_s_st	0.671964	A	1.52878	A	0.606997	A	1.07675	A	1.0264	A	0.917164	A	0.35925	A	1.13321	A	1.20982	A	1.3051	A	0.938786	A	0.832027	A	miRNA-3_0	Homo sapiens	Oct 14, 2011	snoRNA	Affymetrix Proprietary Database	ENSG00000201042	chr12:119326239-119326369 (-)	131	CCCTCCTACAAAGGCATGTCTATAATTCCTTGTCTTTGGACATGTAAGAATTGGAGGGACAGAAATGTGGACTTGGAGAAATCTGGGGCCAGCTTTCTCATCACAGGCTCAACATCAACCATGCCACATAG	0.982595	0.0929149
ENSG00000201042_st	1.16491	A	1.36164	A	0.696521	A	1.28987	A	0.896162	A	0.929901	A	0.813249	A	0.964284	A	0.837547	A	1.31536	A	1.04761	A	0.677302	A	miRNA-3_0	Homo sapiens	Oct 14, 2011	snoRNA	Affymetrix Proprietary Database	ENSG00000201042	chr12:119326239-119326369 (-)	131	CCCTCCTACAAAGGCATGTCTATAATTCCTTGTCTTTGGACATGTAAGAATTGGAGGGACAGAAATGTGGACTTGGAGAAATCTGGGGCCAGCTTTCTCATCACAGGCTCAACATCAACCATGCCACATAG	0.947093	0.0684343
ENSG00000201042_x_st	0.653774	A	1.15595	A	0.681399	A	1.09721	A	0.747406	A	1.15053	A	0.590695	A	1.02978	A	1.26374	A	1.29223	A	0.830246	A	0.879437	A	miRNA-3_0	Homo sapiens	Oct 14, 2011	snoRNA	Affymetrix Proprietary Database	ENSG00000201042	chr12:119326239-119326369 (-)	131	CCCTCCTACAAAGGCATGTCTATAATTCCTTGTCTTTGGACATGTAAGAATTGGAGGGACAGAAATGTGGACTTGGAGAAATCTGGGGCCAGCTTTCTCATCACAGGCTCAACATCAACCATGCCACATAG	0.954611	0.0715372
ENSG00000201129_st	0.681451	A	1.52943	A	0.595883	A	0.783459	A	0.714819	A	0.759946	A	0.637338	A	1.37314	P	0.759936	A	1.09472	A	0.894235	A	0.699519	A	miRNA-3_0	Homo sapiens	Oct 14, 2011	snoRNA	Affymetrix Proprietary Database	ENSG00000201129	chr1:154232203-154232338 (+)	136	GGGCATACCCGTAGACCTTGTCTGACTGTGCTCATGGCCAGGCAGGGGGGACAGTGTATGCAAGAGTAATGTGGAGTTTGTGCTAACTCTAGCCAGCTTAATTAGTGACTGGATAAATTGCACAACTCTCACATTC	0.759941	0.0865229
ENSG00000201133_st	1.0219	A	0.733048	A	0.980406	A	1.11644	A	1.05682	A	1.35599	A	1.08006	A	0.961724	A	1.07094	A	1.50204	A	1.25198	A	1.10506	A	miRNA-3_0	Homo sapiens	Oct 14, 2011	snoRNA	Affymetrix Proprietary Database	ENSG00000201133	chr7:51003047-51003190 (-)	144	CTATCAAAAGTTACTTTTTGTGGGGTGGAAGTTTTTAAAATAACCTTTACCTACGTGGGCTGTTTTGGAAAATAAAGAAAAGACCACACTCAGCAGAGGGCTATACCCCTTAGTATAGTTCACCACTATTTTGCAGCTTATATT	1.0755	0.0569247
ENSG00000201151_st	0.248702	A	0.29068	A	0.792469	A	0.53474	A	1.0254	A	0.500703	A	-0.0371708	A	0.630468	A	0.754045	A	1.27508	A	0.911833	A	0.57012	A	miRNA-3_0	Homo sapiens	Oct 14, 2011	snoRNA	Affymetrix Proprietary Database	ENSG00000201151	chr20:33704939-33705010 (-)	72	CTAAAACAATGTCAATAGTTTTCATCAACAGCAGTTGAACCTAGTAAGTGTCGATACTTTGGGTCTGAGTGG	0.600294	0.104024
ENSG00000201157_st	0.55111	A	0.948663	A	0.838632	A	0.737053	A	0.869534	A	0.694697	A	0.824663	A	0.88482	A	1.02573	A	1.20872	A	0.969273	A	0.84547	A	miRNA-3_0	Homo sapiens	Oct 14, 2011	snoRNA	Affymetrix Proprietary Database	ENSG00000201157	chr8:18837129-18837282 (+)	154	TATTCTTCTTGTTAGAGCTCGGAGTTGAGGCCAGTGACTGGCCAATGAACTCACAAGTGTAGACAGGGTGTTACGCAAGGGACAAGTTTTTCACTAACACCACAAGAGTCTCTGGCCCAATGAGAGGAGTTTAATAGAAATTCTTGCTACAACT	0.857502	0.0483705
ENSG00000201199_s_st	0.894911	A	1.3727	A	0.655794	A	0.836412	A	0.908974	A	0.475578	A	0.724825	A	1.02658	A	0.951078	A	1.74585	A	0.723931	A	0.749244	A	miRNA-3_0	Homo sapiens	Oct 14, 2011	snoRNA	Affymetrix Proprietary Database	ENSG00000201199	chr11:93454708-93454787 (+)	80	GATCAATGATGAAACTAGCCAAATCTGAGCATCAGAAGTCTTTCCAGTCTACCTGATGCATGATCTCTACAGTTCTGAGA	0.865662	0.0984729
ENSG00000201209_st	1.34185	P	0.331591	A	0.905363	A	1.14735	A	0.953569	A	1.05257	P	0.695966	A	0.869991	A	1.54022	A	1.68541	A	1.21198	A	0.831043	P	miRNA-3_0	Homo sapiens	Oct 14, 2011	snoRNA	Affymetrix Proprietary Database	ENSG00000201209	chr22:28628744-28628811 (-)	68	CAGCCCTAAAATGGAAAAAATTTAAAATTACTTAGACAATGTGATGTCATCAAAGGAACCCTAAGTAA	1.00307	0.107199
ENSG00000201229_st	0.711891	A	0.707022	A	0.710409	A	0.4987	A	0.926974	A	0.838912	A	0.262408	A	0.997647	A	0.76064	A	0.851855	A	1.12236	A	0.967526	A	miRNA-3_0	Homo sapiens	Oct 14, 2011	snoRNA	Affymetrix Proprietary Database	ENSG00000201229	chr3:183169645-183169776 (+)	132	AGGTTGGATTCATTGTTACAATATAGCTGTGAAGTGCTATGTTGTCCTTGCCCCCTGCTCAAAGCAATTGTTTCCCACAATCTCTGTCTCACTCGGTTCTATAGTAAGACATGGACGCTTGGTCTCAAACAT	0.799776	0.0669799
ENSG00000201245_st	1.12205	A	1.95748	A	0.855675	A	0.407263	A	0.471642	A	0.555756	A	0.450633	A	0.857171	A	0.941569	A	0.517172	A	1.04856	A	0.923403	A	miRNA-3_0	Homo sapiens	Oct 14, 2011	snoRNA	Affymetrix Proprietary Database	ENSG00000201245	chr13:100436111-100436237 (-)	127	AGGTTATTTCAAAGAGGGCTCATGAGGCTATGAAACCAAGAACTCTTAATGCTATGACCAAAGATTGAAGTTCTCTATAGAATGCCATAGCACTCAATAATGTTATGTTTTCTTGAGGCATATAAGA	0.856423	0.124594
ENSG00000201245_x_st	0.6448	A	1.45502	A	0.754309	A	0.77111	A	1.09635	A	0.870869	A	0.623589	A	1.1021	A	0.879598	A	0.683538	A	0.770346	A	0.787747	A	miRNA-3_0	Homo sapiens	Oct 14, 2011	snoRNA	Affymetrix Proprietary Database	ENSG00000201245	chr13:100436111-100436237 (-)	127	AGGTTATTTCAAAGAGGGCTCATGAGGCTATGAAACCAAGAACTCTTAATGCTATGACCAAAGATTGAAGTTCTCTATAGAATGCCATAGCACTCAATAATGTTATGTTTTCTTGAGGCATATAAGA	0.779428	0.069277
ENSG00000201300_x_st	0.563304	A	1.09871	A	0.526298	A	0.559019	A	0.775063	A	0.680924	A	-0.0541732	A	0.710206	A	0.856995	A	0.770621	A	1.07452	A	1.08596	P	miRNA-3_0	Homo sapiens	Oct 14, 2011	snoRNA	Affymetrix Proprietary Database	ENSG00000201300	chr15:25465644-25465725 (+)	82	GGGCTGATGATGAGAACCTTATATTGTCCTGAAAAGAGGTGATGACTTAACAATCATGCTCAATAGGATTACATTGAAGCCC	0.740414	0.0919629
ENSG00000201316_st	0.631181	A	2.7073	P	0.344625	A	0.864476	A	0.584445	A	0.98753	A	0.872719	A	0.786922	A	0.809411	A	0.918273	A	1.00724	A	0.79751	A	miRNA-3_0	Homo sapiens	Oct 14, 2011	snoRNA	Affymetrix Proprietary Database	ENSG00000201316	chr8:51927581-51927725 (+)	145	AATCTCCTGGGATTGTGTCTGGCGAGTGCCCAGTATTCTGCCACCTTCAGAAGGAAGGGAAAGCAAACCTTCATGAAAGCAGAGGCATTCATTCCATTCCCAGCTTGCTCCAGATCTGGCAGTTGGAAGACATTCTGCAACAATG	0.836944	0.169173
ENSG00000201329_st	0.189009	A	1.10427	A	0.803933	P	0.864906	P	0.382503	A	0.502956	A	0.374445	A	1.1762	A	0.450606	A	1.17949	A	1.16868	P	0.636893	P	miRNA-3_0	Homo sapiens	Oct 14, 2011	snoRNA	Affymetrix Proprietary Database	ENSG00000201329	chr8:43233441-43233652 (+)	212	AATGCTATACTTTCATGGGTCATTTCTATAGTTTGTTATTAGAGAAGTTTCTCTGAATGTGTTGAGCACCAGAAACCACGAGGAGATGCAGCATTCTCTCCTGAACGGGAAGCCAGCTTTTGGCATTGCTTTGATGCAACTACCATTTGCCATTGATGGCAATGCATCGCTTCCTCTAGGAGTGTAAGAGGGAGTGGATGCAGTCAGAGTGG	0.720413	0.104265
ENSG00000201346_st	0.436077	A	1.16112	A	0.793096	A	0.671487	A	0.830022	A	0.913921	A	0.492284	A	1.27574	A	0.618997	A	1.02199	A	1.1858	A	0.830799	A	miRNA-3_0	Homo sapiens	Oct 14, 2011	snoRNA	Affymetrix Proprietary Database	ENSG00000201346	chr20:3364876-3365086 (+)	211	AAGACTATACTTTCAGGGATCATTTCTGTAGTTCATTATTAGAGAGGTCTCTCTGAATGAGTAGAGCACTAGAAACCACAGAAGGAGGCACAGTGGTCTCTCCTGAGCATAAAGCTGGTTTTTGATGTTGCTTTGCTGCAACTGCCATTCGTCACTGATGACTGTTTTCTTCCTCTGGGAGAGTAAGAGGGAGAGGACACTATCTGAGTGT	0.830411	0.0784762
ENSG00000201348_st	0.735582	A	0.934891	A	0.606997	A	1.08817	A	0.63545	A	0.680924	A	0.855052	A	0.562037	A	0.757327	A	1.29892	A	0.966806	A	0.796143	A	miRNA-3_0	Homo sapiens	Oct 14, 2011	snoRNA	Affymetrix Proprietary Database	ENSG00000201348	chr20:8811833-8812040 (+)	208	CCAATGTGGATACACCCAGGAGGTCACTCTCTCCCCAGGCTGTGTCCAAGTAGCATAGGGGAGCACAGGGCTCTGTCCCCATGATGTACTGTCCTTTTCCATGACATTGGAGATGAAGCTGGACCTCAACTCTGCACATGCATATTCCTACAACTTCTCAGAGTCCTGTGGATAATGACGGAGGAGAGAAACCATGCAGGAAACAGCC	0.776735	0.0623829
ENSG00000201368_st	0.690469	A	0.556634	A	0.480301	A	0.638114	A	0.670161	A	0.327672	A	0.47912	A	1.10629	A	0.826463	A	0.741261	A	0.950139	A	0.618275	A	miRNA-3_0	Homo sapiens	Oct 14, 2011	snoRNA	Affymetrix Proprietary Database	ENSG00000201368	chr5:35429166-35429378 (+)	213	AAGACTATACTTTCAGGGATCATTTCTATAGCTCATTACTAGAGAAGTTCCCCTGAACGTGTAGAACACTGGCAACCATGAGGAGGACATGCAGTGTTCTGTCCTGAGTGTGAAGCTGGGTCTTGGTGTTGCTTTGCTGCAAGTACCATTTGCCACTGATGATTGTTTTTGTCTCCCTCTGGGACAGTAAGGGAAAGGACACAGTCTGAGTGA	0.654138	0.0618397
ENSG00000201368_x_st	0.604877	A	1.04395	A	0.518275	A	0.530024	A	0.855762	A	0.7443	A	0.712958	A	0.789676	A	0.497457	A	1.30838	A	1.08876	A	0.84547	A	miRNA-3_0	Homo sapiens	Oct 14, 2011	snoRNA	Affymetrix Proprietary Database	ENSG00000201368	chr5:35429166-35429378 (+)	213	AAGACTATACTTTCAGGGATCATTTCTATAGCTCATTACTAGAGAAGTTCCCCTGAACGTGTAGAACACTGGCAACCATGAGGAGGACATGCAGTGTTCTGTCCTGAGTGTGAAGCTGGGTCTTGGTGTTGCTTTGCTGCAAGTACCATTTGCCACTGATGATTGTTTTTGTCTCCCTCTGGGACAGTAAGGGAAAGGACACAGTCTGAGTGA	0.766988	0.0727631
ENSG00000201376_st	0.741963	A	1.70968	A	0.785027	A	0.660523	A	0.768382	A	0.62862	A	0.841569	A	0.899764	A	0.715083	A	1.04838	A	0.868233	A	0.825123	A	miRNA-3_0	Homo sapiens	Oct 14, 2011	snoRNA	Affymetrix Proprietary Database	ENSG00000201376	chr14:51710808-51710942 (+)	135	CTGCAGCTAGTTAACCTGACTTGTCCACCTCCCTGCTGGGGGCTCAGTGTGCAATGGTTGCAAAATGGAGATTCCCTGGTTGTGTATACACCTCATTTCTTGAATGTGTTGCTTTAAGGGTTCTTGAAGACATTA	0.805075	0.0825931
ENSG00000201384_st	0.325599	A	0.763005	A	0.399068	A	0.940561	A	1.12477	P	0.700651	A	-0.0199277	A	0.691842	A	0.865022	A	1.20557	A	0.888102	A	0.649794	A	miRNA-3_0	Homo sapiens	Oct 14, 2011	snoRNA	Affymetrix Proprietary Database	ENSG00000201384	chr14:77667369-77667483 (-)	115	AGGCAACTCTTAGAAGATGGATAGCTTCTCTTTTGCTGTGGGTGTGGCCACAAAACGTTTCCCACTTGGTTTTCTATCTGCTACCTTGCTCTTAGCCAGCCTATTGGGAACATTT	0.731828	0.0996434
ENSG00000201388_s_st	0.514337	A	0.952566	A	0.94632	A	0.8573	A	0.72263	A	0.898072	A	0.444756	A	0.710657	A	1.04494	A	1.00055	A	0.874129	A	0.988565	A	miRNA-3_0	Homo sapiens	Oct 14, 2011	snoRNA	Affymetrix Proprietary Database	ENSG00000201388	chr19:33099243-33099375 (-)	133	TTCTCACCTAAACCCAAGAATCACTGTTTCTTATAGCGGTGGTTTAAACAGAGGTGCAAACAGCAAGTGAATCTCGTCGCCTTTGCGGGGCTGTGGCCATGCCCCTCAAAGGAAATTTGGAGGCTCTACAGCC	0.8861	0.0557411
ENSG00000201388_st	0.431858	A	0.846552	A	0.709181	A	0.87356	A	1.03643	A	0.901567	A	1.08692	A	0.899764	A	1.21417	A	0.809975	A	1.16358	A	0.818445	A	miRNA-3_0	Homo sapiens	Oct 14, 2011	snoRNA	Affymetrix Proprietary Database	ENSG00000201388	chr19:33099243-33099375 (-)	133	TTCTCACCTAAACCCAAGAATCACTGTTTCTTATAGCGGTGGTTTAAACAGAGGTGCAAACAGCAAGTGAATCTCGTCGCCTTTGCGGGGCTGTGGCCATGCCCCTCAAAGGAAATTTGGAGGCTCTACAGCC	0.886662	0.0612745
ENSG00000201388_x_st	0.379499	A	1.36164	A	0.888543	A	0.87356	A	0.612729	A	0.661336	A	0.915639	A	0.899764	A	0.928587	A	1.37198	A	1.2133	A	0.641319	A	miRNA-3_0	Homo sapiens	Oct 14, 2011	snoRNA	Affymetrix Proprietary Database	ENSG00000201388	chr19:33099243-33099375 (-)	133	TTCTCACCTAAACCCAAGAATCACTGTTTCTTATAGCGGTGGTTTAAACAGAGGTGCAAACAGCAAGTGAATCTCGTCGCCTTTGCGGGGCTGTGGCCATGCCCCTCAAAGGAAATTTGGAGGCTCTACAGCC	0.894153	0.0876034
ENSG00000201393_st	0.772393	A	1.12795	A	0.497688	A	1.16244	A	0.61846	A	0.633929	A	0.477488	A	1.02296	A	0.812999	A	1.09844	A	0.904649	A	0.855553	A	miRNA-3_0	Homo sapiens	Oct 14, 2011	snoRNA	Affymetrix Proprietary Database	ENSG00000201393	chr10:80127264-80127380 (+)	117	CCCTATATTCGAAAGTTATCCTGGTCATTGACAGTGCAGGGAGAGAAACTGCTGAAAGCATTCCCCCTTGTTTGGAGGGTCCACTCCTGTCCCTTCTAAACTCTGGAGTTTTCCACA	0.834276	0.0694269
ENSG00000201398_st	0.841706	A	1.65223	A	0.80933	P	1.22408	P	0.855762	A	0.759875	A	0.493226	A	0.477166	A	0.924306	A	1.17413	A	1.20001	P	0.716118	A	miRNA-3_0	Homo sapiens	Oct 14, 2011	snoRNA	Affymetrix Proprietary Database	ENSG00000201398	chr3:153725156-153725291 (-)	136	TCGTCAGGTGGGAGAATTCTTACATGTTCCTCCTTTTGCAAGGCAGATTAGAACATGATGATTGGGGTTCGCATAATATGTGATTAACGTTTCTGTGTAATCAGGACTTGCAACATCCCGAATGCCCTTACCTGAC	0.848734	0.0968808
ENSG00000201398_x_st	0.292594	A	1.5579	A	0.758687	A	1.11103	A	0.603073	A	0.680208	A	0.166848	A	1.1325	A	0.660845	A	1.50204	A	1.09634	A	0.752653	A	miRNA-3_0	Homo sapiens	Oct 14, 2011	snoRNA	Affymetrix Proprietary Database	ENSG00000201398	chr3:153725156-153725291 (-)	136	TCGTCAGGTGGGAGAATTCTTACATGTTCCTCCTTTTGCAAGGCAGATTAGAACATGATGATTGGGGTTCGCATAATATGTGATTAACGTTTCTGTGTAATCAGGACTTGCAACATCCCGAATGCCCTTACCTGAC	0.75567	0.12476
ENSG00000201407_st	0.0971186	A	1.03994	A	0.649497	A	1.0522	A	0.681351	A	0.578655	A	0.924366	A	1.47881	P	0.534963	A	1.08565	A	1.04856	A	0.620498	A	miRNA-3_0	Homo sapiens	Oct 14, 2011	snoRNA	Affymetrix Proprietary Database	ENSG00000201407	chrX:24151303-24151434 (+)	132	CTTGCACCTAAACCCAAAGAATCACTGTTTCTTGAAGTGGTGGTTTAAACAAGGTGCAAACAGCAAGCGAATCTCATTACTTTTGGTGGCTGTGGCCATGCTCCTTAAAGTGAACTTAGAGGCTCTACATCC	0.802859	0.103718
ENSG00000201410_st	0.392413	A	0.934891	A	0.839265	A	0.98494	A	0.868159	A	0.901536	A	0.697618	A	0.913114	A	1.37113	A	1.4695	A	1.00349	A	1.15929	A	miRNA-3_0	Homo sapiens	Oct 14, 2011	snoRNA	Affymetrix Proprietary Database	ENSG00000201410	chr3:86174366-86174437 (+)	72	AAATGTTATGATATGAGCAAAATGTTCAACTATTCCAAATGGGCTGAGTGAAAATAGGTTTTCTGAGCATCC	0.924003	0.0821619
ENSG00000201448_st	0.609452	A	1.57534	A	0.587359	A	1.02084	A	1.12009	A	0.873106	A	0.546372	A	0.828124	A	1.18627	A	1.52853	P	1.39621	A	0.903311	A	miRNA-3_0	Homo sapiens	Oct 14, 2011	snoRNA	Affymetrix Proprietary Database	ENSG00000201448	chr1:36884051-36884179 (-)	129	AAGCAGGATTCAGACTACAATATAGCTGTTAAGTGCTGTATTGTCATTCCCCCTGCTCAAATTAAAGTTGTTTCTTAACTATACCCATCTGCTATTCTGTAGCAGCCAGGGATGCTTGGTCACATACAT	0.962074	0.102909
ENSG00000201448_x_st	1.46968	A	1.38906	A	0.816623	A	1.12918	A	0.751837	A	0.819096	A	1.36437	A	1.24973	A	1.43832	A	1.45065	A	1.11434	A	1.20853	A	miRNA-3_0	Homo sapiens	Oct 14, 2011	snoRNA	Affymetrix Proprietary Database	ENSG00000201448	chr1:36884051-36884179 (-)	129	AAGCAGGATTCAGACTACAATATAGCTGTTAAGTGCTGTATTGTCATTCCCCCTGCTCAAATTAAAGTTGTTTCTTAACTATACCCATCTGCTATTCTGTAGCAGCCAGGGATGCTTGGTCACATACAT	1.22913	0.0758604
ENSG00000201465_st	0.537338	A	0.629281	A	0.79191	A	0.888685	A	0.870887	A	0.375314	A	1.24039	A	1.29778	A	0.909199	A	1.11581	A	1.05571	A	0.827481	A	miRNA-3_0	Homo sapiens	Oct 14, 2011	snoRNA	Affymetrix Proprietary Database	ENSG00000201465	chr7:137872744-137872875 (-)	132	AGCCTCCTGGTGCTCAGCACAGGATGTGTTCTTACCCTAACCAAATAGAAAGAGTAGGCTGAATTAACCTATGCCATATACACCTCAACCCAGGCCCTGCAACTCCTCTGTATTGTCAATGGGTGGACATGG	0.879786	0.079648
ENSG00000201467_st	0.292536	A	0.65792	A	0.69729	A	1.08817	A	0.406405	A	1.02533	A	0.428392	A	0.931807	A	0.764559	A	0.915455	A	0.999065	A	0.452599	A	miRNA-3_0	Homo sapiens	Oct 14, 2011	snoRNA	Affymetrix Proprietary Database	ENSG00000201467	chrX:17062503-17062634 (-)	132	GGCGGCCCTTATCACAGCTGCAGCTGCTTCCACATAGCTGCTGCGGTCAAAAAGGAGCCCAGAGTCAGTTTCCTTGACCATCACCATTCTGTTTGCTATAAGTGATCTGTAACATTTTGCGAAAATACAGTT	0.730924	0.0794704
ENSG00000201467_x_st	0.643178	A	0.877989	A	0.895241	A	1.77511	P	0.835982	A	0.669329	A	0.835444	A	1.01491	A	0.705939	A	1.13384	A	0.91543	A	0.502197	A	miRNA-3_0	Homo sapiens	Oct 14, 2011	snoRNA	Affymetrix Proprietary Database	ENSG00000201467	chrX:17062503-17062634 (-)	132	GGCGGCCCTTATCACAGCTGCAGCTGCTTCCACATAGCTGCTGCGGTCAAAAAGGAGCCCAGAGTCAGTTTCCTTGACCATCACCATTCTGTTTGCTATAAGTGATCTGTAACATTTTGCGAAAATACAGTT	0.856985	0.0936539
ENSG00000201500_st	1.04994	A	1.19026	A	0.840415	A	0.996112	A	0.448443	A	0.747332	A	0.493226	A	1.17831	A	0.890647	A	1.17849	A	1.11496	A	0.674093	A	miRNA-3_0	Homo sapiens	Oct 14, 2011	snoRNA	Affymetrix Proprietary Database	ENSG00000201500	chr14:101443726-101443803 (+)	78	TGGACCAATGATGATGACTGGTGGTGTATGAGTTAAAGGTGATGAATAGTAAGTGTCTTTGTTAGTGGCAAGTTCAGA	0.94338	0.076105
ENSG00000201500_x_st	0.919608	A	1.16865	A	0.769351	A	0.69307	A	1.12477	A	0.676267	A	0.868001	A	1.48081	P	0.981627	A	1.29656	A	1.0439	A	0.42751	A	miRNA-3_0	Homo sapiens	Oct 14, 2011	snoRNA	Affymetrix Proprietary Database	ENSG00000201500	chr14:101443726-101443803 (+)	78	TGGACCAATGATGATGACTGGTGGTGTATGAGTTAAAGGTGATGAATAGTAAGTGTCTTTGTTAGTGGCAAGTTCAGA	0.950618	0.0845687
ENSG00000201502_st	0.449356	A	0.983594	A	0.699462	A	0.966025	A	0.855762	A	0.872718	A	0.650978	A	1.13321	A	1.23447	A	1.10724	A	1.04513	A	0.609419	A	miRNA-3_0	Homo sapiens	Oct 14, 2011	snoRNA	Affymetrix Proprietary Database	ENSG00000201502	chr12:93659793-93659872 (+)	80	ATGTGATGCCTCTGATGAAGCCTATGTTAGTAGAGACATCTGAGAGTGTAGATGAATGCCAATGGCCCTCATGGAAAGAG	0.919371	0.069138
ENSG00000201502_x_st	0.297742	A	0.600986	A	0.606997	A	0.315871	A	0.537405	A	0.599899	A	0.824663	A	0.720903	A	1.07684	A	1.11208	A	0.816894	A	0.84547	A	miRNA-3_0	Homo sapiens	Oct 14, 2011	snoRNA	Affymetrix Proprietary Database	ENSG00000201502	chr12:93659793-93659872 (+)	80	ATGTGATGCCTCTGATGAAGCCTATGTTAGTAGAGACATCTGAGAGTGTAGATGAATGCCAATGGCCCTCATGGAAAGAG	0.66395	0.0741995
ENSG00000201516_st	0.847457	A	1.37306	A	0.747711	A	0.556131	A	0.855762	A	0.73493	A	0.633939	A	1.11525	A	1.02472	A	1.15469	A	0.909275	A	0.552464	A	miRNA-3_0	Homo sapiens	Oct 14, 2011	snoRNA	Affymetrix Proprietary Database	ENSG00000201516	chr4:177019314-177019436 (+)	123	GCCCTCCTGGTGCTTACCACAGGCTGTGTTCTTACACTGACTGTATAGAATGAGAAGGTAGAATAAATCTACCCCATATGCACTTCAGCCCAACTGAAGTGTGTTGTTCCTGGGCCAAAAAGA	0.851609	0.0732558
ENSG00000201541_st	0.635736	A	1.24836	A	0.57427	A	0.798452	A	0.808766	A	0.680924	A	0.797634	A	0.994315	A	0.79206	A	1.06107	A	0.880652	A	0.72522	A	miRNA-3_0	Homo sapiens	Oct 14, 2011	snoRNA	Affymetrix Proprietary Database	ENSG00000201541	chr16:24344736-24344868 (-)	133	AGCCTCTTTCTAGATGAGAATGGGCACTGTCGATCATGGTGTCTGAAAATTGTAAGTGGCTAAATTGAAACACAGGTTATGCTTCCATAAGAGTATATGTATTGCAGTGGTGACAATGAGACCTGTAACACTT	0.798043	0.0549199
ENSG00000201541_x_st	0.581464	A	0.992241	A	0.669662	A	0.545977	A	0.58956	A	0.738275	A	0.400198	A	1.30604	A	0.868366	A	1.3876	A	1.2446	A	1.13598	A	miRNA-3_0	Homo sapiens	Oct 14, 2011	snoRNA	Affymetrix Proprietary Database	ENSG00000201541	chr16:24344736-24344868 (-)	133	AGCCTCTTTCTAGATGAGAATGGGCACTGTCGATCATGGTGTCTGAAAATTGTAAGTGGCTAAATTGAAACACAGGTTATGCTTCCATAAGAGTATATGTATTGCAGTGGTGACAATGAGACCTGTAACACTT	0.80332	0.0964958
ENSG00000201542_st	0.222186	A	1.40499	A	0.668255	A	0.717905	A	0.649265	A	0.450945	A	0.536578	A	0.680846	A	0.66003	A	1.34204	A	0.916582	A	0.797041	A	miRNA-3_0	Homo sapiens	Oct 14, 2011	snoRNA	Affymetrix Proprietary Database	ENSG00000201542	chr1:35775875-35776026 (+)	152	AAGGCAGCATTGTTGTAGATGATTTGAAAGATTTTAAAAGGTATAAGCTCACAAGTGTAGGTAGTGTGCTACATGAGGGGCAAGTTTTTCACTAATATTACAAGGGTCTCTGATCCAGTGAGTGGAGTTTGATAGTAATTTTTGATACAAGT	0.674551	0.0974528
ENSG00000201542_x_st	0.551655	A	1.16254	A	0.522549	A	0.51612	A	0.575954	A	0.859392	A	0.451509	A	1.04876	A	0.958233	A	1.10068	A	0.71071	A	0.798965	A	miRNA-3_0	Homo sapiens	Oct 14, 2011	snoRNA	Affymetrix Proprietary Database	ENSG00000201542	chr1:35775875-35776026 (+)	152	AAGGCAGCATTGTTGTAGATGATTTGAAAGATTTTAAAAGGTATAAGCTCACAAGTGTAGGTAGTGTGCTACATGAGGGGCAAGTTTTTCACTAATATTACAAGGGTCTCTGATCCAGTGAGTGGAGTTTGATAGTAATTTTTGATACAAGT	0.754837	0.0728922
ENSG00000201592_s_st	0.179678	A	0.939444	A	0.61794	A	0.982538	A	0.8097	A	1.01806	A	0.592646	A	0.740883	A	0.990323	A	0.871887	A	0.876027	A	0.820184	A	miRNA-3_0	Homo sapiens	Oct 14, 2011	snoRNA	Affymetrix Proprietary Database	ENSG00000201592	chrX:20154424-20154503 (-)	80	GATCAATGATGAAACTAGCCAAATCTGAGCATCAGAAGGCTTTCCGGTCTACCTGATGCATGATCTCTACAGTTCTGAGA	0.846036	0.0679946
ENSG00000201619_st	1.50573	A	2.96649	P	1.19176	P	1.39859	P	1.02154	A	1.03465	A	1.94866	P	2.04236	P	1.45553	A	1.62597	P	1.36036	A	1.41536	P	miRNA-3_0	Homo sapiens	Oct 14, 2011	snoRNA	Affymetrix Proprietary Database	ENSG00000201619	chr1:179170622-179170762 (+)	141	ATCCAAGGTGATTCCCTCTCCAAGGGGAACATCCAGTGCCCCTCTCAGGAAAGTAGCAACCTGGAACAGAATCTGGCATGCCTAAGGCATTTGGGGAACAGGGCTGGTTATTTCCTCTGCCTTCCTTGGCTGCCTACATGG	1.43545	0.154807
ENSG00000201619_x_st	0.578669	A	2.11239	A	0.625926	A	0.387293	A	0.460341	A	0.755531	A	0.980676	A	0.629826	A	0.896723	A	0.974831	A	1.04856	A	0.920076	A	miRNA-3_0	Homo sapiens	Oct 14, 2011	snoRNA	Affymetrix Proprietary Database	ENSG00000201619	chr1:179170622-179170762 (+)	141	ATCCAAGGTGATTCCCTCTCCAAGGGGAACATCCAGTGCCCCTCTCAGGAAAGTAGCAACCTGGAACAGAATCTGGCATGCCTAAGGCATTTGGGGAACAGGGCTGGTTATTTCCTCTGCCTTCCTTGGCTGCCTACATGG	0.826127	0.129613
ENSG00000201660_st	0.358372	A	0.942337	P	0.782539	A	1.35645	P	0.482368	P	0.672394	A	0.501757	A	1.05006	P	1.01162	A	1.28803	A	0.809893	A	0.836939	A	miRNA-3_0	Homo sapiens	Oct 14, 2011	snoRNA	Affymetrix Proprietary Database	ENSG00000201660	chrX:5328163-5328292 (+)	130	CTTCCCATTTATTTGCTGGTATAGTCTCACAATGATATGGCCAGTTATACTTATGGGAAAAAATAATATTGGGCCATCGTATATTGACATGAGTAACTATTTTCACCTCTTCTGCATGGACTATCTATAT	0.823416	0.0895309
ENSG00000201660_x_st	0.458113	A	0.513299	A	0.511053	P	0.691408	A	0.855762	A	0.654778	A	0.38712	A	0.873617	A	0.994603	P	0.748347	A	1.25498	A	0.826923	A	miRNA-3_0	Homo sapiens	Oct 14, 2011	snoRNA	Affymetrix Proprietary Database	ENSG00000201660	chrX:5328163-5328292 (+)	130	CTTCCCATTTATTTGCTGGTATAGTCTCACAATGATATGGCCAGTTATACTTATGGGAAAAAATAATATTGGGCCATCGTATATTGACATGAGTAACTATTTTCACCTCTTCTGCATGGACTATCTATAT	0.719877	0.0720543
ENSG00000201666_st	0.132822	A	0.991716	A	0.444651	A	0.813177	A	0.603789	A	0.822106	A	0.252702	A	0.529842	A	0.669128	A	1.16477	A	0.78073	A	0.875517	A	miRNA-3_0	Homo sapiens	Oct 14, 2011	snoRNA	Affymetrix Proprietary Database	ENSG00000201666	chrX:28942186-28942255 (+)	70	CAGCCTCTGATGAAATTTATCTTGATAGGGACATCTGAAAGTGTTGATGAATGCCAAGGACTCTAATGGA	0.724929	0.0863312
ENSG00000201666_x_st	0.885793	A	0.934891	A	0.876095	A	0.513587	A	1.06042	A	0.669392	A	1.04311	A	0.949944	A	1.24547	A	0.79643	A	0.904649	A	0.889596	A	miRNA-3_0	Homo sapiens	Oct 14, 2011	snoRNA	Affymetrix Proprietary Database	ENSG00000201666	chrX:28942186-28942255 (+)	70	CAGCCTCTGATGAAATTTATCTTGATAGGGACATCTGAAAGTGTTGATGAATGCCAAGGACTCTAATGGA	0.897122	0.0538885
ENSG00000201674_st	0.467038	A	1.65024	A	0.566197	A	0.535784	A	0.65459	A	1.08109	A	0.78931	A	0.988939	A	1.16945	A	0.966256	A	0.820052	A	0.860031	A	miRNA-3_0	Homo sapiens	Oct 14, 2011	snoRNA	Affymetrix Proprietary Database	ENSG00000201674	chrX:113187479-113187691 (-)	213	AAGACTATTTTCAAGGTTCATTTCTATAGTTCACTACTGGAGAAGTTTCTCTGAACATGTGGAACACCAGGAAACATGAGGAAGAAGCACAGCATTCTCTCCTAAATGTGAAGCCAGCTGTTGGTGTTGCTTTGCTATAACTGCTATTTGCCATTGATGATTATTTTCCTCTTCTTCCCAGAGAGTAAGAGGGAGAGGATGCAGTCTGTGTGG	0.840042	0.0948408
ENSG00000201674_x_st	1.11383	A	0.779674	A	0.606997	A	0.751357	A	0.730625	A	0.737433	A	0.7596	A	0.800091	A	0.739183	A	1.50204	A	0.906356	A	0.48528	A	miRNA-3_0	Homo sapiens	Oct 14, 2011	snoRNA	Affymetrix Proprietary Database	ENSG00000201674	chrX:113187479-113187691 (-)	213	AAGACTATTTTCAAGGTTCATTTCTATAGTTCACTACTGGAGAAGTTTCTCTGAACATGTGGAACACCAGGAAACATGAGGAAGAAGCACAGCATTCTCTCCTAAATGTGAAGCCAGCTGTTGGTGTTGCTTTGCTATAACTGCTATTTGCCATTGATGATTATTTTCCTCTTCTTCCCAGAGAGTAAGAGGGAGAGGATGCAGTCTGTGTGG	0.755479	0.0752603
ENSG00000201701_st	0.541787	A	0.93934	A	0.510478	A	0.87356	A	0.820764	A	1.15703	A	0.646115	A	0.713076	A	0.892517	A	0.983732	A	0.818526	A	0.670986	A	miRNA-3_0	Homo sapiens	Oct 14, 2011	snoRNA	Affymetrix Proprietary Database	ENSG00000201701	chr3:32079018-32079145 (+)	128	AGGTCATTTCAAAGAGGTCTTGTGAGGCTGTGAAACCAAGAGCTCTTAACACTGCGACCAAAGATGGAAGTTCTCTATAGGATGCCATGGCATTTGATGGTGCTATGTTTTCTTGAGGAGATATAAGA	0.819645	0.0546115
ENSG00000201701_x_st	0.441764	A	1.73516	A	0.610268	A	0.672429	A	0.820325	A	0.617903	A	0.588762	A	0.654022	A	0.878941	A	1.03766	A	0.812656	A	0.68173	A	miRNA-3_0	Homo sapiens	Oct 14, 2011	snoRNA	Affymetrix Proprietary Database	ENSG00000201701	chr3:32079018-32079145 (+)	128	AGGTCATTTCAAAGAGGTCTTGTGAGGCTGTGAAACCAAGAGCTCTTAACACTGCGACCAAAGATGGAAGTTCTCTATAGGATGCCATGGCATTTGATGGTGCTATGTTTTCTTGAGGAGATATAAGA	0.677079	0.096582
ENSG00000201710_st	0.921579	A	1.05255	A	0.683855	A	0.862667	A	0.870022	A	0.450945	A	0.616294	A	0.963638	A	0.82424	A	1.03852	A	1.03766	A	0.83121	A	miRNA-3_0	Homo sapiens	Oct 14, 2011	snoRNA	Affymetrix Proprietary Database	ENSG00000201710	chr14:101446329-101446403 (+)	75	TAGAACAACGATAACAAATAGTAGTGCAGGAGTCATAAACTATGAGTAATATGTGTGTGGAACTCTGAGCATCAA	0.866344	0.0531354
ENSG00000201710_x_st	0.577573	A	1.18417	A	0.689906	A	0.868452	A	0.881077	A	1.06936	A	0.680726	A	1.23517	A	0.940361	A	1.14091	A	1.26313	A	0.729349	A	miRNA-3_0	Homo sapiens	Oct 14, 2011	snoRNA	Affymetrix Proprietary Database	ENSG00000201710	chr14:101446329-101446403 (+)	75	TAGAACAACGATAACAAATAGTAGTGCAGGAGTCATAAACTATGAGTAATATGTGTGTGGAACTCTGAGCATCAA	0.910719	0.0686622
ENSG00000201733_st	0.684804	A	1.19898	A	0.832886	P	0.940778	A	0.658545	A	0.415558	A	0.255826	A	1.22342	A	1.11147	A	0.989428	A	0.972651	A	0.87676	A	miRNA-3_0	Homo sapiens	Oct 14, 2011	snoRNA	Affymetrix Proprietary Database	ENSG00000201733	chr11:66200234-66200373 (+)	140	GATGCCTTCCGGAACATGCCAGCACCGCAGATGCTGGCAGTCTGCTGTGCCCGTGATATTGGGCAAAGAGGAAGTGGCTATTTCTACACTTGGTGTTCAGAAACCAGTGAGCTCTAAGAATGGTTTATAGCCTGACATTT	0.908769	0.0861171
ENSG00000201733_x_st	0.515388	A	1.02957	A	0.816697	A	0.982763	A	0.855762	A	0.680924	A	0.56011	P	0.688379	A	0.825931	A	1.28696	A	1.36036	P	0.690142	A	miRNA-3_0	Homo sapiens	Oct 14, 2011	snoRNA	Affymetrix Proprietary Database	ENSG00000201733	chr11:66200234-66200373 (+)	140	GATGCCTTCCGGAACATGCCAGCACCGCAGATGCTGGCAGTCTGCTGTGCCCGTGATATTGGGCAAAGAGGAAGTGGCTATTTCTACACTTGGTGTTCAGAAACCAGTGAGCTCTAAGAATGGTTTATAGCCTGACATTT	0.821314	0.0767984
ENSG00000201791_st	0.403613	A	0.635685	A	0.606997	A	0.555553	A	0.726175	A	0.450945	A	0.380819	A	0.508343	A	0.837716	A	0.741261	A	0.586642	A	1.09943	A	miRNA-3_0	Homo sapiens	Oct 14, 2011	snoRNA	Affymetrix Proprietary Database	ENSG00000201791	chr1:178722789-178722907 (-)	119	ATGCAGGTACTGTTATAACTGAAGTGTTTTACGGTTTTTTCTTCCTGCTTAAAGCACTTGGTACATAAGTATCTCTAACTCGATTCCATAATAAGACAGAGACGCTTGGTCTCAAACAT	0.59682	0.058599
ENSG00000201791_x_st	0.777288	A	1.27274	A	0.464737	A	0.559257	A	0.843739	P	1.00287	A	0.311245	A	0.899764	A	1.28605	A	1.17495	A	0.883352	A	1.08596	P	miRNA-3_0	Homo sapiens	Oct 14, 2011	snoRNA	Affymetrix Proprietary Database	ENSG00000201791	chr1:178722789-178722907 (-)	119	ATGCAGGTACTGTTATAACTGAAGTGTTTTACGGTTTTTTCTTCCTGCTTAAAGCACTTGGTACATAAGTATCTCTAACTCGATTCCATAATAAGACAGAGACGCTTGGTCTCAAACAT	0.891558	0.0902313
ENSG00000201807_st	0.0939165	A	1.54662	A	0.620248	A	0.490743	A	0.705632	A	0.901257	A	0.0995067	A	0.790041	A	0.721782	A	0.902844	A	1.10754	P	0.84547	A	miRNA-3_0	Homo sapiens	Oct 14, 2011	snoRNA	Affymetrix Proprietary Database	ENSG00000201807	chr6:137176836-137176969 (-)	134	TACCCTCTTTCCACTTTGCCAACTGGATGTATGTCTTTACTGGTCATTCCAGTGGGGCAAACGAAATATCCTTTTTAAAACTCAGGCAAACTGGGTGTTTGTCATGGTCATGTATCCTGTCAGAGAAAACAAAC	0.755911	0.11538
ENSG00000201807_x_st	1.10371	A	0.934891	A	1.05806	A	1.32462	A	1.05486	A	0.874874	A	1.07175	A	1.07805	A	1.00841	A	1.33938	A	1.15173	A	1.02206	A	miRNA-3_0	Homo sapiens	Oct 14, 2011	snoRNA	Affymetrix Proprietary Database	ENSG00000201807	chr6:137176836-137176969 (-)	134	TACCCTCTTTCCACTTTGCCAACTGGATGTATGTCTTTACTGGTCATTCCAGTGGGGCAAACGAAATATCCTTTTTAAAACTCAGGCAAACTGGGTGTTTGTCATGGTCATGTATCCTGTCAGAGAAAACAAAC	1.0649	0.0394378
ENSG00000201809_st	0.682366	A	1.19655	A	0.61771	A	0.665613	A	1.41728	P	1.18521	P	0.48641	A	1.01084	A	0.477667	A	1.09387	A	0.779391	A	1.17462	A	miRNA-3_0	Homo sapiens	Oct 14, 2011	snoRNA	Affymetrix Proprietary Database	ENSG00000201809	chr12:74158059-74158193 (-)	135	TCATCAGGTGGGATAATCTTTTCCTGTTCTTCCTTTTGGAGGACAGATTATAACATGATTATTGGAGATGCAAGAAACATGATCAACATCTATACATAATCACGACTTGAAACATCCTGATTGCTCCTATCTCAT	0.895116	0.0916223
ENSG00000201810_st	0.0990435	A	0.828652	A	0.73694	A	1.16016	A	0.49755	A	0.736207	A	0.243891	A	0.752836	A	0.675221	A	1.0454	A	0.823845	A	0.626941	A	miRNA-3_0	Homo sapiens	Oct 14, 2011	snoRNA	Affymetrix Proprietary Database	ENSG00000201810	chr3:180260489-180260624 (+)	136	TGGTCAGGTGGAATAATCCTTATCTGTTTCTCCTTTTGAAGGGCAGATTAGAACATGATAATTGGAGTTCACATGATACATGATTAAAGTCTCTGTGTAATCATGACTTACAATATCCTGATTATTCCTATCTTAT	0.736574	0.086253
ENSG00000201810_x_st	0.250326	A	0.828421	A	0.578919	A	0.356204	A	1.0183	A	0.750435	A	1.12415	A	1.19925	A	0.936212	A	1.18922	A	0.857103	A	0.844108	A	miRNA-3_0	Homo sapiens	Oct 14, 2011	snoRNA	Affymetrix Proprietary Database	ENSG00000201810	chr3:180260489-180260624 (+)	136	TGGTCAGGTGGAATAATCCTTATCTGTTTCTCCTTTTGAAGGGCAGATTAGAACATGATAATTGGAGTTCACATGATACATGATTAAAGTCTCTGTGTAATCATGACTTACAATATCCTGATTATTCCTATCTTAT	0.850605	0.0883091
ENSG00000201811_st	0.157913	A	1.69224	A	0.774715	A	0.83721	A	0.761987	A	0.893547	A	0.401231	A	0.689789	A	0.64254	A	0.891296	A	0.810873	A	0.940678	A	miRNA-3_0	Homo sapiens	Oct 14, 2011	snoRNA	Affymetrix Proprietary Database	ENSG00000201811	chr20:37070679-37070812 (+)	134	GTCTGCATTTGAAAGTGATCATCAGCTAGCCTGTGTCTTCGTCATCGATAGTACAGGCCGGTGAACTGCGCAAAGCATTTTCTGCATTTGGAGGGTCCATCTCTATCCTTGGAAATGCTAGTGCTTTTCTCACA	0.792794	0.104586
ENSG00000201816_st	0.390945	A	0.71186	A	0.686909	A	0.423264	A	0.752916	A	1.04366	A	0.372953	A	0.87585	A	1.12575	A	1.67573	A	0.914146	A	0.858251	A	miRNA-3_0	Homo sapiens	Oct 14, 2011	snoRNA	Affymetrix Proprietary Database	ENSG00000201816	chr18:53746625-53746825 (-)	201	CCAACATGGATACCCTGGGAAGTCACTCTCCCCAGGCTCTGTCTAAATGGCATAGGGGAGCATAGGGTCCCATCCCAGGATGTACTGTCCTTTGCCACAAGTTAGAGATGAAGCTGGGTCTGGTGTCTGTGCCTGAATATTCCTACAGCTTCTGAGTCCTGTGGACAATGACAGAGGAGACAGACCATGCAGGAAATTTGT	0.805583	0.10533
ENSG00000201827_st	0.472376	A	0.986556	A	1.17283	A	0.976488	A	0.824411	A	0.833216	A	0.71391	A	1.2855	A	1.16244	A	1.44886	A	0.920854	A	0.551919	A	miRNA-3_0	Homo sapiens	Oct 14, 2011	snoRNA	Affymetrix Proprietary Database	ENSG00000201827	chr3:133270030-133270159 (+)	130	ACTCCAGCCTGGCTGACAGAGTGGGACCCCATCTCAAAAAAAAAAAAAAAATTAAGCTGGTGATAGTAAAGCCATGTTATGAGCTTTAAGGACATTGAAGTCATTAAGATTCCTGGAAATGGCTACAAAA	0.948671	0.083965
ENSG00000201827_x_st	0.474931	A	1.28007	A	0.652708	A	0.880752	A	1.35597	P	0.688117	A	1.25126	A	0.904089	A	1.17802	A	0.922647	A	1.10437	A	0.822471	A	miRNA-3_0	Homo sapiens	Oct 14, 2011	snoRNA	Affymetrix Proprietary Database	ENSG00000201827	chr3:133270030-133270159 (+)	130	ACTCCAGCCTGGCTGACAGAGTGGGACCCCATCTCAAAAAAAAAAAAAAAATTAAGCTGGTGATAGTAAAGCCATGTTATGAGCTTTAAGGACATTGAAGTCATTAAGATTCCTGGAAATGGCTACAAAA	0.913368	0.0800472
ENSG00000201847_st	0.560498	A	0.876512	A	0.759546	A	0.597393	A	0.528753	A	0.439247	A	0.824663	P	1.05818	A	0.914996	A	0.97698	A	1.35777	P	0.84547	P	miRNA-3_0	Homo sapiens	Oct 14, 2011	snoRNA	Affymetrix Proprietary Database	ENSG00000201847	chr13:107973243-107973311 (-)	69	ACCACCAGTGATGAGTTGAATACTGCCCCAGTCTGATCAACATGCGTGAAAGATATTTTCTGAGCTGTG	0.835066	0.0745168
ENSG00000201847_x_st	0.242619	A	0.854761	A	0.72705	A	0.575924	A	1.1525	P	0.766913	A	0.680061	A	1.2345	A	0.849008	A	1.27695	A	1.12034	A	0.656661	A	miRNA-3_0	Homo sapiens	Oct 14, 2011	snoRNA	Affymetrix Proprietary Database	ENSG00000201847	chr13:107973243-107973311 (-)	69	ACCACCAGTGATGAGTTGAATACTGCCCCAGTCTGATCAACATGCGTGAAAGATATTTTCTGAGCTGTG	0.807961	0.0881942
ENSG00000201853_st	0.960353	A	0.450554	A	0.754172	A	0.422237	A	0.48353	A	0.696616	A	0.937559	A	1.31636	A	0.761494	A	1.35931	A	1.05774	A	0.733394	A	miRNA-3_0	Homo sapiens	Oct 14, 2011	snoRNA	Affymetrix Proprietary Database	ENSG00000201853	chr2:125886409-125886490 (+)	82	CACATACAATGATGATAATACAGTTCAGCAGACAAAAACTGATTCGCAATATTAAGTGTTTCACTCATTTCTGATGTAAAAC	0.757833	0.0898205
ENSG00000201863_st	0.745356	A	1.4909	A	0.903268	A	0.820005	A	0.43086	A	0.641155	A	0.895459	A	0.899764	A	1.02217	A	0.915455	A	0.768562	A	0.746772	A	miRNA-3_0	Homo sapiens	Oct 14, 2011	snoRNA	Affymetrix Proprietary Database	ENSG00000201863	chr4:40084603-40084726 (+)	124	AGCCACCGCACCCGGCCGGGCTGTATTCTTACACTGACTGTATAGAAAGAGGAGATAGAGTAAACCTACCCCGTATACTTCAGCCCACGCCCTGTGCCTGTTCTGTATTATGAAGCGGGGTTGG	0.857732	0.0728198
ENSG00000201863_x_st	0.631959	A	0.805592	A	1.0887	A	0.962706	A	0.69841	A	0.775545	A	1.26988	A	0.556238	A	0.678684	A	1.58588	A	1.04856	A	0.956658	A	miRNA-3_0	Homo sapiens	Oct 14, 2011	snoRNA	Affymetrix Proprietary Database	ENSG00000201863	chr4:40084603-40084726 (+)	124	AGCCACCGCACCCGGCCGGGCTGTATTCTTACACTGACTGTATAGAAAGAGGAGATAGAGTAAACCTACCCCGTATACTTCAGCCCACGCCCTGTGCCTGTTCTGTATTATGAAGCGGGGTTGG	0.881125	0.0857463
ENSG00000201882_st	0.374717	A	1.14155	A	0.943223	P	0.794412	A	0.855762	A	0.809776	A	0.344729	A	1.28241	A	0.963534	A	1.12571	A	1.20047	A	0.770581	A	miRNA-3_0	Homo sapiens	Oct 14, 2011	snoRNA	Affymetrix Proprietary Database	ENSG00000201882	chrX:20154184-20154253 (-)	70	GGGCAATGATGTAAAGGTTTTACGACTGACCTTTGTAACTATGAAGTTTTCTACACTTGACCTGAGCTCA	0.899493	0.0857608
ENSG00000201882_x_st	0.508451	A	0.980962	A	0.747513	A	0.87356	A	0.647662	A	0.855496	A	0.977972	A	1.24049	A	0.845397	A	1.20796	A	0.896745	A	0.877261	A	miRNA-3_0	Homo sapiens	Oct 14, 2011	snoRNA	Affymetrix Proprietary Database	ENSG00000201882	chrX:20154184-20154253 (-)	70	GGGCAATGATGTAAAGGTTTTACGACTGACCTTTGTAACTATGAAGTTTTCTACACTTGACCTGAGCTCA	0.87541	0.0595555
ENSG00000201898_x_st	0.514221	A	0.934619	A	0.924252	A	0.635227	A	0.75192	A	0.928592	A	0.973851	A	1.00626	A	1.02304	A	1.27345	A	0.881532	A	1.2362	A	miRNA-3_0	Homo sapiens	Oct 14, 2011	snoRNA	Affymetrix Proprietary Database	ENSG00000201898	chr1:224367343-224367469 (+)	127	TTTAGAATGTCAAAATTGATTTTGTAATAGTCAGGACAGGATAAACAGTCGCTATATTAAGACCATGTACGTGTCCCTAGACCTAGTTCTTTCCCTACGTCTGTTTTTATAAATGCTGGTGATAAAC	0.931605	0.062855
ENSG00000201944_st	0.575005	A	0.279701	A	0.606997	A	0.636116	A	0.590931	A	0.533225	A	0.290826	A	0.978431	A	0.975373	A	1.20589	A	1.05578	A	0.658165	A	miRNA-3_0	Homo sapiens	Oct 14, 2011	snoRNA	Affymetrix Proprietary Database	ENSG00000201944	chr1:205700349-205700480 (-)	132	CTGCAGATATTCTCACTGTTTTGATTTTGTAATAGTCAGGACAGGCTAACCATTCACTTTATTAAGACCATGCATATATCCCCAGAACTAGTTCTTTCCTGAGGTCTAGTTTTATAAATGTTGCTGATAAAC	0.621557	0.0848233
ENSG00000201944_x_st	0.521006	A	1.72414	A	0.610085	A	0.87356	A	1.10844	A	0.651225	A	0.79573	A	1.34188	A	0.613658	A	1.03231	A	1.00905	A	0.829138	A	miRNA-3_0	Homo sapiens	Oct 14, 2011	snoRNA	Affymetrix Proprietary Database	ENSG00000201944	chr1:205700349-205700480 (-)	132	CTGCAGATATTCTCACTGTTTTGATTTTGTAATAGTCAGGACAGGCTAACCATTCACTTTATTAAGACCATGCATATATCCCCAGAACTAGTTCTTTCCTGAGGTCTAGTTTTATAAATGTTGCTGATAAAC	0.851349	0.100281
ENSG00000201945_st	1.00611	A	0.666855	A	0.764136	A	0.528037	A	0.752245	A	0.281977	A	0.989836	P	1.05842	A	0.823613	A	1.14373	A	1.0293	A	0.308234	A	miRNA-3_0	Homo sapiens	Oct 14, 2011	snoRNA	Affymetrix Proprietary Database	ENSG00000201945	chr12:121544846-121544977 (+)	132	CTACAGCCAACTCAGCTGGCTGAGTTCCTCGCCTCATGGGGGACGTGTGCAATGGCTGCAAACAGCAGCTTCCTTGGTGGTGTATGCAGCCTGTTTCTTGTATGGCTGCTCTAAGGGACCTTGGAGACAGGC	0.793874	0.0833452
ENSG00000201957_st	0.295931	A	0.858598	A	0.697715	A	0.672429	A	0.679727	A	0.498359	A	0.286662	A	0.581686	A	1.0901	A	0.826587	A	0.930328	A	1.13302	A	miRNA-3_0	Homo sapiens	Oct 14, 2011	snoRNA	Affymetrix Proprietary Database	ENSG00000201957	chr3:178886871-178886998 (-)	128	AGGTCACTTCAAAGAGGGCTTGTGGGGCTGTGAAACCAAGAGGTCTTAACAGTATGACCAAAAACTGAAGTTCTCTATAGGATGCTGTAGCACTCAATGGTGCTATGTTTTCCTCAGGAGATATGACT	0.688721	0.0789113
ENSG00000201957_x_st	0.433196	A	1.68982	A	0.606997	A	1.00808	A	0.443018	A	1.58613	P	1.71258	P	1.12197	A	0.700827	A	1.21798	A	1.79883	A	0.66338	A	miRNA-3_0	Homo sapiens	Oct 14, 2011	snoRNA	Affymetrix Proprietary Database	ENSG00000201957	chr3:178886871-178886998 (-)	128	AGGTCACTTCAAAGAGGGCTTGTGGGGCTGTGAAACCAAGAGGTCTTAACAGTATGACCAAAAACTGAAGTTCTCTATAGGATGCTGTAGCACTCAATGGTGCTATGTTTTCCTCAGGAGATATGACT	1.06503	0.149139
ENSG00000201980_st	0.537338	A	1.09019	A	0.72184	A	0.817059	A	0.890738	A	0.836221	A	0.772495	A	1.1143	A	0.585214	A	1.07075	A	0.939625	A	0.538171	A	miRNA-3_0	Homo sapiens	Oct 14, 2011	snoRNA	Affymetrix Proprietary Database	ENSG00000201980	chr11:4777875-4778027 (+)	153	ATTGCACGTTGTTGGAGCTTGGAGTTGGTGCTCTAACTGGCTGATAAACTTGCAAGTGTAGGTAGTATGCTATGTGAGGGGCAAATTTTTCAGTAACATGACAAAGGTCTTTGGCCTAGTGAGTAGAGTTTGACAATAATCCTCGCTGCAAGT	0.82664	0.0595413
ENSG00000202023_st	0.605607	A	0.653517	A	0.624824	A	0.761743	A	0.510852	A	0.495874	A	0.824663	A	0.944692	A	1.1829	P	1.47113	A	1.16956	A	0.60362	A	miRNA-3_0	Homo sapiens	Oct 14, 2011	snoRNA	Affymetrix Proprietary Database	ENSG00000202023	chr7:136972434-136972509 (+)	76	CAAATACATGATGATCTCACCTCAGTTTGAACTCTCTCACTGATCACTTGATGACAATAAAAGATCTGATATTGTG	0.70763	0.0894446
ENSG00000202023_x_st	0.23133	A	0.438019	A	0.701908	A	0.780947	A	0.609891	A	0.668552	A	0.732482	A	0.846853	A	0.714849	A	1.00807	A	1.12226	A	0.787991	A	miRNA-3_0	Homo sapiens	Oct 14, 2011	snoRNA	Affymetrix Proprietary Database	ENSG00000202023	chr7:136972434-136972509 (+)	76	CAAATACATGATGATCTCACCTCAGTTTGAACTCTCTCACTGATCACTTGATGACAATAAAAGATCTGATATTGTG	0.723665	0.0675778
ENSG00000202059_st	0.820034	A	1.00695	A	0.915567	A	0.87683	A	0.912359	A	0.672551	A	1.24731	A	1.10579	A	0.586546	A	1.24349	A	1.19136	A	0.874613	A	miRNA-3_0	Homo sapiens	Oct 14, 2011	snoRNA	Affymetrix Proprietary Database	ENSG00000202059	chr2:203917008-203917141 (-)	134	AGCCTCATTCTAGATGAGAATGGGTACTGCTGATCATGGTGTCCAAAAAACTTTATGTGGCTAAATTGAGACACAGGCTATGCTTCCATCACAGTACACATATTGCAGTGGTGACAATGAAACCTGTAACATTT	0.913963	0.0615255
ENSG00000202059_x_st	0.460064	A	1.00216	A	0.747221	A	0.376104	A	0.452842	A	0.909333	A	0.209557	A	0.850518	A	1.27412	A	0.933539	A	1.16845	A	0.639892	A	miRNA-3_0	Homo sapiens	Oct 14, 2011	snoRNA	Affymetrix Proprietary Database	ENSG00000202059	chr2:203917008-203917141 (-)	134	AGCCTCATTCTAGATGAGAATGGGTACTGCTGATCATGGTGTCCAAAAAACTTTATGTGGCTAAATTGAGACACAGGCTATGCTTCCATCACAGTACACATATTGCAGTGGTGACAATGAAACCTGTAACATTT	0.79887	0.0953024
ENSG00000202183_st	0.652766	A	1.10923	A	0.606997	A	0.957766	A	0.97119	P	0.625281	P	0.455442	P	1.38222	P	1.44846	P	0.712499	A	1.01757	A	0.960897	P	miRNA-3_0	Homo sapiens	Oct 14, 2011	snoRNA	Affymetrix Proprietary Database	ENSG00000202183	chrX:81816650-81816796 (+)	147	TTACCAAAAGTTAATGTTTTCAGAGAATGCTTTGGTTAAAAAGCCTTTACCAACTTGGGCTGTTTGGGATAATAATGTTGGCCACTTTCCACAGTGGGTTATAACATTAATATATATATAAGTCACTATTAGTTTGTAATCTACATT	0.959332	0.0895042
ENSG00000202189_x_st	0.190278	A	1.1331	A	0.556395	A	0.862274	A	0.855762	A	0.831943	A	0.949357	A	0.844345	A	0.770957	A	0.923335	A	0.909907	A	0.85335	A	miRNA-3_0	Homo sapiens	Oct 14, 2011	snoRNA	Affymetrix Proprietary Database	ENSG00000202189	chr9:20786926-20787054 (+)	129	CTAGCATTTTCACAGGTCCTCCCTCAGGCTATGGGGCCAGGATTTGGTAGCTGGTGCTGAGAGAAAACGCTTGATTGCATCCTTGCCCTGGGACTGTGCCAGTGGCAGCTGTCACTCAATGGGACAATT	0.854556	0.0676876
ENSG00000202216_st	0.833356	A	0.121046	A	0.808121	A	0.747919	A	0.370634	A	0.669397	A	0.479125	A	0.975254	A	0.812713	A	1.02717	A	1.12672	A	0.833943	A	miRNA-3_0	Homo sapiens	Oct 14, 2011	snoRNA	Affymetrix Proprietary Database	ENSG00000202216	chr2:180799128-180799265 (-)	138	GCTATCCTGGACTTGCCAGCCCCATAGACACAGTTGCTGTGCTGTGCCTGTACTATTGGAGCAAAGAAAAAGTGGCTATTTCTATGCTCAGTGTTCACAAACCAGTGAGCACTAAGAATGGTTTATAGCCTGACATTT	0.810417	0.082893
ENSG00000202216_x_st	0.583843	A	0.762375	A	0.694725	A	1.30173	A	0.874506	A	0.572061	A	0.838902	A	0.642346	A	0.916788	A	0.945621	A	0.798295	A	0.690411	A	miRNA-3_0	Homo sapiens	Oct 14, 2011	snoRNA	Affymetrix Proprietary Database	ENSG00000202216	chr2:180799128-180799265 (-)	138	GCTATCCTGGACTTGCCAGCCCCATAGACACAGTTGCTGTGCTGTGCCTGTACTATTGGAGCAAAGAAAAAGTGGCTATTTCTATGCTCAGTGTTCACAAACCAGTGAGCACTAAGAATGGTTTATAGCCTGACATTT	0.780335	0.0578431
ENSG00000202231_st	0.589886	A	1.32607	A	0.71219	A	0.877341	A	0.475745	A	0.893026	A	0.497007	A	0.707675	A	0.62372	A	1.29656	A	0.904649	A	0.557104	A	miRNA-3_0	Homo sapiens	Oct 14, 2011	snoRNA	Affymetrix Proprietary Database	ENSG00000202231	chrX:100077609-100077741 (-)	133	TAGCAAGCCTCCAGCATGCTTAGGTCTGCAGTGACCCTATGCATCCCTACAGTGCTTGCCAGAACAGTTTTGAAACGGTTTGAGGCCTTGCCCTGCTCCATCCAGAGCAAGGGTATAGAAATTTCAGACAATT	0.709933	0.082329
ENSG00000202231_x_st	0.607276	A	1.2608	A	0.623858	A	0.544592	A	0.705612	A	0.951846	A	0.343076	A	0.877916	A	0.983882	A	0.765808	A	1.04856	A	1.07926	A	miRNA-3_0	Homo sapiens	Oct 14, 2011	snoRNA	Affymetrix Proprietary Database	ENSG00000202231	chrX:100077609-100077741 (-)	133	TAGCAAGCCTCCAGCATGCTTAGGTCTGCAGTGACCCTATGCATCCCTACAGTGCTTGCCAGAACAGTTTTGAAACGGTTTGAGGCCTTGCCCTGCTCCATCCAGAGCAAGGGTATAGAAATTTCAGACAATT	0.821862	0.0760888
ENSG00000202233_st	1.0864	A	0.934891	A	0.789398	A	0.930173	A	0.551855	A	1.01959	A	0.831888	A	0.565606	A	1.09929	A	1.3868	A	0.978645	A	0.659309	A	miRNA-3_0	Homo sapiens	Oct 14, 2011	snoRNA	Affymetrix Proprietary Database	ENSG00000202233	chr7:25304275-25304377 (+)	103	GAGATTATACTTTCAGGGATCAATTCTATAGTTTGTTACTAGGGAAGTTTCTCTGAATGCGTACAGACCTGCAGAAGAGCAGCAGAACCCATGAGGAGAAGGC	0.932532	0.0697281
ENSG00000202252_st	0.328436	A	2.11352	P	0.952143	A	1.27587	A	0.855762	A	1.43283	P	0.907042	P	0.515368	A	1.48903	P	1.51776	A	1.0089	P	1.08596	P	miRNA-3_0	Homo sapiens	Oct 14, 2011	snoRNA	Affymetrix Proprietary Database	ENSG00000202252	chr11:122930043-122930130 (-)	88	TCGCTGTGATGAGTGATTGTTAAACATTCGTAGTTTCCACCAAAAGCTTGGCTAATGATGGCAACACCTTCCTTGGATGTCTGAGCGA	1.04743	0.139057
ENSG00000202268_st	0.847833	A	1.12907	A	0.64911	A	0.776691	A	0.72497	A	0.610723	A	0.727795	A	0.571271	A	1.02261	A	0.901038	A	0.889743	A	1.05214	A	miRNA-3_0	Homo sapiens	Oct 14, 2011	snoRNA	Affymetrix Proprietary Database	ENSG00000202268	chr3:45296902-45297112 (-)	211	AATTGTATACTTTCAGGGATCATTCCATAGGTTGTTACTAGAGAAGTTTTTTTAGATGTGTAGAACACTGGAAACCACGAGGAGGAGGCGCAGCATTCTCTCTTGACCATGAAGCCGGCTCTTGGTGTTGTTTCATTGCAACTGTCATTTGCCATTGATGATCGTTCTCTTCCTCTGGGAGAGTAAGAGGGAGAGGACACAGTTTGAGTGG	0.812262	0.0519771
ENSG00000202268_x_st	0.57871	A	1.36164	A	0.731827	A	0.722609	A	0.566964	A	0.980199	A	0.694142	A	1.23212	P	0.534762	A	0.956827	A	0.956256	A	0.66187	A	miRNA-3_0	Homo sapiens	Oct 14, 2011	snoRNA	Affymetrix Proprietary Database	ENSG00000202268	chr3:45296902-45297112 (-)	211	AATTGTATACTTTCAGGGATCATTCCATAGGTTGTTACTAGAGAAGTTTTTTTAGATGTGTAGAACACTGGAAACCACGAGGAGGAGGCGCAGCATTCTCTCTTGACCATGAAGCCGGCTCTTGGTGTTGTTTCATTGCAACTGTCATTTGCCATTGATGATCGTTCTCTTCCTCTGGGAGAGTAAGAGGGAGAGGACACAGTTTGAGTGG	0.727218	0.0771802
ENSG00000202269_st	0.413366	A	0.934891	A	0.66827	A	1.31039	A	1.16496	A	1.11633	A	0.824663	A	1.25165	A	1.07956	A	1.03389	A	1.02308	A	0.64454	A	miRNA-3_0	Homo sapiens	Oct 14, 2011	snoRNA	Affymetrix Proprietary Database	ENSG00000202269	chr5:15110895-15111029 (-)	135	TCATCAGGTGGGATCATCCTTACCTGTTTCTCCTTTTGGAGGGCAGATCAGAACATGATGATTGGAGAAGAATGAAACGTGATTAATAACTCTGTGTAATCAGGCCTTGCAGCACCCCAATTGAGCCTTTCTGAT	1.02849	0.0778568
ENSG00000202269_x_st	0.524664	A	1.42337	A	0.681847	A	0.559832	A	0.665522	A	0.920375	A	1.09517	A	0.940679	A	0.82424	A	1.10215	A	1.55293	A	0.647529	A	miRNA-3_0	Homo sapiens	Oct 14, 2011	snoRNA	Affymetrix Proprietary Database	ENSG00000202269	chr5:15110895-15111029 (-)	135	TCATCAGGTGGGATCATCCTTACCTGTTTCTCCTTTTGGAGGGCAGATCAGAACATGATGATTGGAGAAGAATGAAACGTGATTAATAACTCTGTGTAATCAGGCCTTGCAGCACCCCAATTGAGCCTTTCTGAT	0.872307	0.0956758
ENSG00000202275_st	0.466131	A	1.57376	P	0.782113	A	0.802883	A	0.983907	P	0.861247	A	0.123628	A	0.963053	P	0.713947	A	0.937262	A	0.768562	A	1.04234	A	miRNA-3_0	Homo sapiens	Oct 14, 2011	snoRNA	Affymetrix Proprietary Database	ENSG00000202275	chr14:104263609-104263685 (-)	77	ATTGTTACATTGATAAAATCAAATCACCATCTTTTAGCTAAGCTTGTGCTGGATTTGCTTTTTTTCTGATAAAGATG	0.832065	0.0993724
ENSG00000202275_x_st	0.574779	A	0.682432	A	0.462986	A	0.830787	A	0.655969	A	0.481131	A	0.346966	A	0.578907	A	0.790222	A	0.915455	A	1.07623	A	0.654776	A	miRNA-3_0	Homo sapiens	Oct 14, 2011	snoRNA	Affymetrix Proprietary Database	ENSG00000202275	chr14:104263609-104263685 (-)	77	ATTGTTACATTGATAAAATCAAATCACCATCTTTTAGCTAAGCTTGTGCTGGATTTGCTTTTTTTCTGATAAAGATG	0.655372	0.0594413
ENSG00000202283_st	0.460021	A	0.72869	A	0.637537	A	0.823316	A	0.91476	A	1.22231	P	0.649087	A	0.685499	A	1.27255	P	1.13097	A	0.904861	A	0.807299	A	miRNA-3_0	Homo sapiens	Oct 14, 2011	snoRNA	Affymetrix Proprietary Database	ENSG00000202283	chr6:104031010-104031143 (+)	134	AAGCTAGCCAATGAATCTGCTTACCTAAACATGTTTCTGCAGAAATTTTTATTTTAAAAAGCTGGTAATAGTAAAGCCATTTATGAGCCTTAAGTATATTGAAGTTGTTAAGATCCCTGAAAATGGCTATAACA	0.815307	0.0720426
ENSG00000202283_x_st	0.985607	A	0.453146	A	0.761424	A	0.580182	A	0.665043	A	0.928592	A	1.04859	A	0.95818	A	0.851962	A	1.14169	A	1.64535	A	0.635677	A	miRNA-3_0	Homo sapiens	Oct 14, 2011	snoRNA	Affymetrix Proprietary Database	ENSG00000202283	chr6:104031010-104031143 (+)	134	AAGCTAGCCAATGAATCTGCTTACCTAAACATGTTTCTGCAGAAATTTTTATTTTAAAAAGCTGGTAATAGTAAAGCCATTTATGAGCCTTAAGTATATTGAAGTTGTTAAGATCCCTGAAAATGGCTATAACA	0.890277	0.0910535
ENSG00000202335_st	0.537338	A	0.995291	A	0.878365	A	1.01439	A	0.832785	A	0.805062	A	0.493226	A	0.794185	A	0.967487	A	1.17688	A	1.18889	A	1.06298	A	miRNA-3_0	Homo sapiens	Oct 14, 2011	snoRNA	Affymetrix Proprietary Database	ENSG00000202335	chr12:110934157-110934226 (-)	70	AATCAATGATGAAACCTATCCCAAAGCTGATGACCTGAAGAAAAATACGTACAGATTCAGCTTCTGAGAT	0.922926	0.0636846
ENSG00000202335_x_st	0.383993	A	0.934891	A	0.577569	A	0.636322	A	0.574361	A	1.36063	A	1.17526	A	1.07781	A	0.562222	A	1.08406	A	1.05906	A	1.17099	A	miRNA-3_0	Homo sapiens	Oct 14, 2011	snoRNA	Affymetrix Proprietary Database	ENSG00000202335	chr12:110934157-110934226 (-)	70	AATCAATGATGAAACCTATCCCAAAGCTGATGACCTGAAGAAAAATACGTACAGATTCAGCTTCTGAGAT	0.996977	0.091695
ENSG00000202343_st	1.0753	A	0.934891	A	0.803408	A	0.784431	A	0.85134	A	1.091	A	0.963247	A	1.15087	A	1.36732	A	1.40102	A	1.51858	A	1.00879	P	miRNA-3_0	Homo sapiens	Oct 14, 2011	snoRNA	Affymetrix Proprietary Database	ENSG00000202343	chr6:149915761-149915895 (+)	135	TAGGCCCTGAATCAAGAAACGTGATGGTTTGCCATTGTAGCTATTGGTTTCAAACAAGAGCCAAGATTGATGTCTTTCTTATGGTCTGTTGGCTAATCCCAGTATGAATGGCCAGTTCAGCTAGAAGAAACAAAC	1.04205	0.0695776
ENSG00000202374_st	0.757863	A	1.07672	A	0.654369	A	1.12983	A	1.08223	A	0.492602	A	0.292982	A	1.00414	A	0.650442	A	0.788632	A	0.687353	A	0.516124	A	miRNA-3_0	Homo sapiens	Oct 14, 2011	snoRNA	Affymetrix Proprietary Database	ENSG00000202374	chr4:68612954-68613104 (+)	151	ATTTCATGTTTTAAAGGCATAATGATGTCACTGACTGGCTGATGAAATCCCAAGCGTAGGTAGTATGCTACATGAGGGGTGAGTTTTTTGCTAACACCACAAAGGTCTCTGGCCCAATGAGTGGAGTTTGATAGGAGTTCTTGTGACAAGT	0.722608	0.076814
ENSG00000202377_st	0.56535	A	1.15598	A	0.741678	A	0.624462	A	0.787214	A	0.652845	A	0.409699	A	0.471916	A	0.83897	A	0.943161	A	0.903243	A	0.402331	A	miRNA-3_0	Homo sapiens	Oct 14, 2011	snoRNA	Affymetrix Proprietary Database	ENSG00000202377	chr7:115221369-115221496 (-)	128	AGGCCATTTTAAAGAGGGCTCATGGGACTATGAAACCAAGAGCTCTTAATGCTGTGACCAAAGATTGAAGTTCTCTATAGGTTGCCAAAGCACTCAGTGGTGCTGTGTTTTCCTGAGGAGATATAAGA	0.697262	0.0666965
ENSG00000202379_st	-0.0079267	A	0.661676	A	0.875301	P	1.26622	A	1.07587	A	0.36523	A	0.444322	A	1.3302	A	0.721232	A	1.11345	A	1.04856	A	0.47225	A	miRNA-3_0	Homo sapiens	Oct 14, 2011	snoRNA	Affymetrix Proprietary Database	ENSG00000202379	chr3:108293412-108293545 (+)	134	ATAAACAAAAGAACACCAATTGTGCTCCTTTCCTCCTGGGGCCCAGTGTGCAATGGCTGCAAACAGCTGCCTCCTTGGTAGTATACATGGCCTGTTGCTTGTATGGGTTGGCCTAAGAAACCTGAGAGACAGCC	0.798267	0.117961
ENSG00000202389_st	0.350263	A	0.85311	A	0.583985	A	0.987602	A	0.773981	A	0.680924	A	0.56575	A	0.741987	A	0.896764	A	1.21478	A	0.977173	A	1.00418	A	miRNA-3_0	Homo sapiens	Oct 14, 2011	snoRNA	Affymetrix Proprietary Database	ENSG00000202389	chr17:26349356-26349490 (-)	135	TAGAAGCCAATTAAGCCAACTGAGTTTCTTTCCTCACAGGGACCTGGTGTGCCATGGCTGCAAACAGCAGCTTCCTTGTCAGGGTACGCAGACTGTTTCTTGGATGGGTTGCTCTAAGGGACCTTGGAGACAGGC	0.813546	0.0682266
ENSG00000202434_st	0.847456	A	0.524104	A	0.606997	A	0.79216	A	0.575968	A	0.444257	A	0.727469	A	0.763028	A	0.961282	P	1.30737	A	0.993027	A	0.708734	A	miRNA-3_0	Homo sapiens	Oct 14, 2011	snoRNA	Affymetrix Proprietary Database	ENSG00000202434	chr2:198269442-198269578 (+)	137	CTACCAAAAGTTAATTTTTTATGGGGAAGGCTTTCTAAATAACCTTTACCAATTTGGGCTATTTGGGAGAGTAAAGGAAAGACCACACTCCACAGCGGGCTATACCAATAGTTCACTACTATTTTGTGGTCTACATT	0.745248	0.0684224
ENSG00000202434_x_st	0.254573	A	0.443386	A	0.823733	A	0.85798	A	1.17956	A	0.975531	A	0.770953	A	1.5174	P	0.992936	A	1.10068	A	0.962484	A	0.900266	A	miRNA-3_0	Homo sapiens	Oct 14, 2011	snoRNA	Affymetrix Proprietary Database	ENSG00000202434	chr2:198269442-198269578 (+)	137	CTACCAAAAGTTAATTTTTTATGGGGAAGGCTTTCTAAATAACCTTTACCAATTTGGGCTATTTGGGAGAGTAAAGGAAAGACCACACTCCACAGCGGGCTATACCAATAGTTCACTACTATTTTGTGGTCTACATT	0.931375	0.0940314
ENSG00000202440_x_st	0.327506	A	1.88508	A	0.57138	A	0.797105	A	0.556953	A	0.473377	A	0.72768	A	1.16927	A	1.05869	A	0.813417	A	1.04856	A	0.84547	A	miRNA-3_0	Homo sapiens	Oct 14, 2011	snoRNA	Affymetrix Proprietary Database	ENSG00000202440	chr4:83323791-83323859 (-)	69	TAGCATATGATGGAAAAATCTTAATCTTCTGAGACTTGTGATGTCTTCAAAGGAACCACTTCAATGCAA	0.805261	0.118492
ENSG00000202449_st	0.65097	A	1.76602	P	0.774008	A	0.889365	A	0.603789	A	0.991003	A	0.724277	A	1.38305	A	1.10509	P	1.34858	A	1.19373	A	1.0765	A	miRNA-3_0	Homo sapiens	Oct 14, 2011	snoRNA	Affymetrix Proprietary Database	ENSG00000202449	chr4:14692334-14692456 (+)	123	AGGCAGGTACTGTTAGAATATAACTGAAGTGTTTTATTGTTATTGTCATTGCTTAAAGCATTGGATACATAACTATCTCTAACTCCATTCCATACTAAGACAGAGATGTTGCATCTCAAACAT	1.03375	0.0994799
ENSG00000202479_st	0.298126	A	0.738528	A	0.774008	A	0.595635	A	0.648323	A	0.830518	A	1.04989	A	1.13321	A	0.987247	A	1.33028	A	0.813096	A	1.06811	A	miRNA-3_0	Homo sapiens	Oct 14, 2011	snoRNA	Affymetrix Proprietary Database	ENSG00000202479	chr2:25192257-25192346 (-)	90	TCACTGTGATGATGGTTTTTCAACGTTCACAGTTTCCACCAGAAAGATTTTCCTTAGTGTTCGGTAAACCTTCCTTGGATGTCTATGAGA	0.821807	0.0800922
ENSG00000202479_x_st	0.746446	A	1.29233	A	0.606997	A	0.780553	A	0.625774	A	0.43314	A	0.484179	A	0.674099	A	0.619939	A	1.51917	A	0.836915	A	0.433736	A	miRNA-3_0	Homo sapiens	Oct 14, 2011	snoRNA	Affymetrix Proprietary Database	ENSG00000202479	chr2:25192257-25192346 (-)	90	TCACTGTGATGATGGTTTTTCAACGTTCACAGTTTCCACCAGAAAGATTTTCCTTAGTGTTCGGTAAACCTTCCTTGGATGTCTATGAGA	0.649937	0.0962814
ENSG00000202482_st	0.632899	A	1.67599	A	0.683419	A	1.31512	P	0.509971	A	0.775913	A	0.50296	A	1.2282	A	0.754298	A	1.24002	P	0.864123	A	0.716059	A	miRNA-3_0	Homo sapiens	Oct 14, 2011	snoRNA	Affymetrix Proprietary Database	ENSG00000202482	chrX:71945976-71946190 (-)	215	AGGGCTATACTTTCAGGGGTAATTTCTATAGTTCATTACTAGAGTAGTTTCTCTGAATGTGTAGGGTGCCAGAAACCACAAGGAGGAGGCACAGCATTCTCTAGTGAGTGTGAAGCCGGCTGTTGGTGTTGCTTCGCTGAAACTGCCATTTGCCACTGATAATCGTTCTTCTTTTCCATCAGGAGACTAAGAGGTAGAAAACGCAGTCTGAGTGG	0.765105	0.106485
ENSG00000202482_x_st	0.537338	A	0.622402	A	0.638195	A	0.564759	A	0.588125	A	0.614644	A	0.824663	A	1.00887	A	1.00006	A	0.995231	A	1.15766	A	0.6473	A	miRNA-3_0	Homo sapiens	Oct 14, 2011	snoRNA	Affymetrix Proprietary Database	ENSG00000202482	chrX:71945976-71946190 (-)	215	AGGGCTATACTTTCAGGGGTAATTTCTATAGTTCATTACTAGAGTAGTTTCTCTGAATGTGTAGGGTGCCAGAAACCACAAGGAGGAGGCACAGCATTCTCTAGTGAGTGTGAAGCCGGCTGTTGGTGTTGCTTCGCTGAAACTGCCATTTGCCACTGATAATCGTTCTTCTTTTCCATCAGGAGACTAAGAGGTAGAAAACGCAGTCTGAGTGG	0.642748	0.0628566
ENSG00000202498_st	4.55899	P	4.71396	P	4.06516	P	5.18948	P	2.86812	P	3.98132	P	3.86096	P	4.58041	P	4.5934	P	4.34452	P	4.11361	P	1.37053	A	miRNA-3_0	Homo sapiens	Oct 14, 2011	snoRNA	Affymetrix Proprietary Database	ENSG00000202498	chr1:215803368-215803459 (-)	92	AGATCATTGATGACTTCCATATATCCATTCCTTGGAAAGCTGAACAACATGAGTGAAAACTCTACTGAAAAAAGAAAAGAAATGGGAGGCCG	4.22907	0.292223
ENSG00000202498_x_st	2.59128	P	2.17219	P	1.86659	P	3.23851	P	1.61132	P	2.24968	P	2.18626	P	2.29799	P	2.70355	P	2.90219	P	2.2921	P	0.776832	A	miRNA-3_0	Homo sapiens	Oct 14, 2011	snoRNA	Affymetrix Proprietary Database	ENSG00000202498	chr1:215803368-215803459 (-)	92	AGATCATTGATGACTTCCATATATCCATTCCTTGGAAAGCTGAACAACATGAGTGAAAACTCTACTGAAAAAAGAAAAGAAATGGGAGGCCG	2.27089	0.183876
ENSG00000202517_st	0.821336	A	0.934891	A	0.580876	A	1.06205	A	0.674387	A	0.750739	A	1.17526	A	0.910489	A	0.5923	A	0.915455	A	1.18651	A	0.856195	A	miRNA-3_0	Homo sapiens	Oct 14, 2011	snoRNA	Affymetrix Proprietary Database	ENSG00000202517	chr3:40280099-40280232 (+)	134	AGACTCCCAGCTCTGCCCAGTTACACTAGGCTTCGCCTGTGTGGCTTCTGTAATGGGGAGGGAGAGAAAGGATCTCCCCAGGACCTCAGATTGGCTTTACTGTGGCATCTCTTTCCTTGAGGGACACAATAGGT	0.883342	0.0586387
ENSG00000202517_x_st	0.438175	A	1.94847	A	0.510295	A	1.39703	P	0.156357	A	0.664879	A	0.493226	A	0.697622	A	0.474127	A	1.50204	A	0.986551	A	0.806985	A	miRNA-3_0	Homo sapiens	Oct 14, 2011	snoRNA	Affymetrix Proprietary Database	ENSG00000202517	chr3:40280099-40280232 (+)	134	AGACTCCCAGCTCTGCCCAGTTACACTAGGCTTCGCCTGTGTGGCTTCTGTAATGGGGAGGGAGAGAAAGGATCTCCCCAGGACCTCAGATTGGCTTTACTGTGGCATCTCTTTCCTTGAGGGACACAATAGGT	0.681251	0.151819
ENSG00000202537_st	0.258423	A	1.08247	A	0.873646	A	0.919047	A	0.703427	A	0.927543	P	0.5455	A	0.889789	A	1.03271	A	1.3033	A	0.769394	A	0.627233	A	miRNA-3_0	Homo sapiens	Oct 14, 2011	snoRNA	Affymetrix Proprietary Database	ENSG00000202537	chr2:86574185-86574318 (-)	134	TCATCAGGTGGGATAATTCTTACCTGTTTCTCCTTTTGGAGGGCAGGAAGAATAGGCTGATTGGAGATGCATGAAATGTGGTTAATGTCTCTGCGTAATCAGGACTTGCAACACCCCGATTACTCCTTTCTGAT	0.881718	0.0788244
ENSG00000202537_x_st	0.740559	A	1.71155	A	0.502543	A	1.03769	A	0.745981	A	0.980399	A	0.508134	A	1.06258	A	1.56786	P	1.06627	A	0.95745	A	0.971456	A	miRNA-3_0	Homo sapiens	Oct 14, 2011	snoRNA	Affymetrix Proprietary Database	ENSG00000202537	chr2:86574185-86574318 (-)	134	TCATCAGGTGGGATAATTCTTACCTGTTTCTCCTTTTGGAGGGCAGGAAGAATAGGCTGATTGGAGATGCATGAAATGTGGTTAATGTCTCTGCGTAATCAGGACTTGCAACACCCCGATTACTCCTTTCTGAT	0.975928	0.105202
ENSG00000206592_st	0.620695	A	1.21548	A	0.646406	A	0.711838	A	0.406743	A	0.680924	A	0.532634	P	0.846173	A	0.988946	A	1.50204	P	0.807971	A	0.752852	A	miRNA-3_0	Homo sapiens	Oct 14, 2011	snoRNA	Affymetrix Proprietary Database	ENSG00000206592	chr5:78516765-78516896 (+)	132	GTGGAGGTCTATTCCAATGGGGCTTTTCCTGTAGCTGCATGTTGTTGGAAACTCCTCATAGACTAACTCTGTGGTTTTGCTTTACTCACAGGACTATTAGTTAGGTCTGTGGGAAGGAACTACAAGACAGTT	0.732345	0.0874027
ENSG00000206603_s_st	0.495582	A	0.934891	A	1.04058	P	0.694194	A	0.77627	A	0.674776	A	0.163189	A	0.953846	A	1.0528	P	1.1469	A	1.04562	A	0.658017	A	miRNA-3_0	Homo sapiens	Oct 14, 2011	snoRNA	Affymetrix Proprietary Database	ENSG00000206603	chr7:56123058-56123195 (+)	138	TTGCACAGTGAACACCCAAGTGTGCTTTATAGTTCCCTTGGCTTTGACCCTGTGCTAGAGCATTCATTACCTGTTCATCTGCTCTGCATTGAAAGGAATATTTGTCCTTTTAAATGTATTCAGAAAGCCAGCACATTA	0.85558	0.0821124
ENSG00000206603_st	0.251688	A	1.00125	A	0.685321	A	0.790759	A	0.426361	A	0.635826	A	0.874381	A	0.606998	A	0.65432	A	1.24532	A	0.990507	A	0.844901	A	miRNA-3_0	Homo sapiens	Oct 14, 2011	snoRNA	Affymetrix Proprietary Database	ENSG00000206603	chr7:56123058-56123195 (+)	138	TTGCACAGTGAACACCCAAGTGTGCTTTATAGTTCCCTTGGCTTTGACCCTGTGCTAGAGCATTCATTACCTGTTCATCTGCTCTGCATTGAAAGGAATATTTGTCCTTTTAAATGTATTCAGAAAGCCAGCACATTA	0.73804	0.0774753
ENSG00000206603_x_st	0.295825	A	1.12494	A	0.799597	A	1.11376	A	0.370634	A	0.928592	A	0.724599	A	0.916644	A	0.868377	A	0.741261	A	1.10041	A	1.00155	A	miRNA-3_0	Homo sapiens	Oct 14, 2011	snoRNA	Affymetrix Proprietary Database	ENSG00000206603	chr7:56123058-56123195 (+)	138	TTGCACAGTGAACACCCAAGTGTGCTTTATAGTTCCCTTGGCTTTGACCCTGTGCTAGAGCATTCATTACCTGTTCATCTGCTCTGCATTGAAAGGAATATTTGTCCTTTTAAATGTATTCAGAAAGCCAGCACATTA	0.89251	0.0780912
ENSG00000206637_x_st	0.537338	A	1.30247	A	0.606997	A	1.13339	A	0.979724	A	0.614858	A	0.71934	A	1.26734	A	0.85552	A	1.20194	A	0.894445	A	0.918095	A	miRNA-3_0	Homo sapiens	Oct 14, 2011	snoRNA	Affymetrix Proprietary Database	ENSG00000206637	chr1:201947589-201947723 (+)	135	CTGCAGCCAATTAAGCCGACTGAGTTCCTTTCCTCATGGGGGCCCAGTGTGCAATGGCTGTAAATAGCAGCTTCCTTGGTAGTGTATGCAGCCTGTTTGTTGTATGGGTTGCTCTAAGGGACCTTGGAGACAGTC	0.90627	0.0767774
ENSG00000206647_st	0.581613	A	0.641716	A	0.614961	A	0.881524	A	0.832191	A	0.79072	A	0.518533	A	0.688809	A	0.832203	A	1.02525	A	0.887507	A	0.552893	A	miRNA-3_0	Homo sapiens	Oct 14, 2011	snoRNA	Affymetrix Proprietary Database	ENSG00000206647	chr2:10295199-10295333 (-)	135	TAGGCCCTGAATCAAGACTAGTGTTTTGCTGTAGCTGTTGGTTTCAAACAGGATCCGAGAGTGATGTCTTCCTTGTGGTCTGTTCACTGCTCAGTATCCCAGTGTCAGTGGCCAATTCAGTTGGAAGCAACATGG	0.739765	0.046032
ENSG00000206649_st	0.305754	A	0.709259	A	0.762441	A	0.680942	A	0.566594	A	0.680924	A	0.985554	A	0.873109	A	0.815898	A	1.22234	A	1.04856	A	0.414865	A	miRNA-3_0	Homo sapiens	Oct 14, 2011	snoRNA	Affymetrix Proprietary Database	ENSG00000206649	chr8:81229174-81229304 (-)	131	CTTCCCATTTATTTGCTGCTATAGTCTCATAATGATACAAGCAGTTATATGCATGGGATAAAATAATATTGGGACATTGTAAATTGAAATGAAGTAACCATTTTCATCTTTTCTGCATGGACAAGACATTG	0.73585	0.0749507
ENSG00000206649_x_st	0.774865	A	1.36164	A	0.66603	A	0.672429	A	0.87305	P	0.450945	A	0.00103676	A	0.763562	A	1.12655	A	1.71518	P	1.04856	A	0.681012	A	miRNA-3_0	Homo sapiens	Oct 14, 2011	snoRNA	Affymetrix Proprietary Database	ENSG00000206649	chr8:81229174-81229304 (-)	131	CTTCCCATTTATTTGCTGCTATAGTCTCATAATGATACAAGCAGTTATATGCATGGGATAAAATAATATTGGGACATTGTAAATTGAAATGAAGTAACCATTTTCATCTTTTCTGCATGGACAAGACATTG	0.769214	0.126534
ENSG00000206661_st	0.208884	A	1.6218	A	0.43424	A	0.694558	A	0.606864	A	0.949133	A	0.509722	A	0.508424	A	0.463378	A	0.948915	A	1.07988	P	0.636994	A	miRNA-3_0	Homo sapiens	Oct 14, 2011	snoRNA	Affymetrix Proprietary Database	ENSG00000206661	chr8:4985801-4985934 (-)	134	CTGCAGCCAGTTAAGCCACCTGAGTTCCTTTCCTCATAGGGGTCCAATGTGCAATGGCTGCAAACAGCCGCTTCCCTGTAGTATATGCTGCCCATTTCTTGTATGGGTTGCTCTAAGGGACCTTGGAGACAGGC	0.621929	0.10891
ENSG00000206661_x_st	0.896677	A	1.0926	A	0.606838	A	0.468511	A	1.00813	A	0.730145	A	0.426873	A	0.836075	A	0.858203	A	1.10052	A	1.3557	P	0.858762	A	miRNA-3_0	Homo sapiens	Oct 14, 2011	snoRNA	Affymetrix Proprietary Database	ENSG00000206661	chr8:4985801-4985934 (-)	134	CTGCAGCCAGTTAAGCCACCTGAGTTCCTTTCCTCATAGGGGTCCAATGTGCAATGGCTGCAAACAGCCGCTTCCCTGTAGTATATGCTGCCCATTTCTTGTATGGGTTGCTCTAAGGGACCTTGGAGACAGGC	0.858483	0.0779864
ENSG00000206731_st	0.849998	A	1.16085	A	0.570118	A	0.669183	A	0.480162	A	1.02722	A	0.824663	A	0.695387	A	0.847335	A	1.21021	A	1.07165	A	0.683371	A	miRNA-3_0	Homo sapiens	Oct 14, 2011	snoRNA	Affymetrix Proprietary Database	ENSG00000206731	chr2:27864910-27865036 (-)	127	TTCTAAAGTGTTGAGTTCAGTCCAGGGTGGATCCCCTGCTCTGTTAATTGAACTGGAACATTTAAACTGGCTAGGCAAAATGCCTACATAGAAAGCATTACTCTTTATTCATCCCCAGCCTACAAAA	0.835999	0.0677583
ENSG00000206761_st	0.253686	A	0.630764	A	0.677154	A	0.87356	A	1.12477	P	0.745112	A	0.888851	A	0.899764	A	0.826237	A	1.50004	A	1.04856	A	0.445324	A	miRNA-3_0	Homo sapiens	Oct 14, 2011	snoRNA	Affymetrix Proprietary Database	ENSG00000206761	chr14:101611818-101612032 (-)	215	AAGACTATACTTTCAGGGATCATTTCTATAGTTCATTACTAGAGAAGTTTCTCTGAATGTGTAGAGCACCAGAAACTATGAGGAGGAGGCACAGAGTTCTCTCCTGAGCATGAAGCTGGCACTTGGTGTTGCTTTGCTGCAGCTGCCACTTACCATTGGTGATTGTTCTTGTCTTCCTCTTGGAGAGTAAGAGAAAGAGAATGCAGTCTGAGAGG	0.849899	0.0930971
ENSG00000206761_x_st	0.418206	A	1.54669	A	0.606997	A	0.670032	A	0.579762	A	0.660007	A	0.469199	A	0.367744	A	0.885994	A	0.46731	A	0.825031	A	0.80769	A	miRNA-3_0	Homo sapiens	Oct 14, 2011	snoRNA	Affymetrix Proprietary Database	ENSG00000206761	chr14:101611818-101612032 (-)	215	AAGACTATACTTTCAGGGATCATTTCTATAGTTCATTACTAGAGAAGTTTCTCTGAATGTGTAGAGCACCAGAAACTATGAGGAGGAGGCACAGAGTTCTCTCCTGAGCATGAAGCTGGCACTTGGTGTTGCTTTGCTGCAGCTGCCACTTACCATTGGTGATTGTTCTTGTCTTCCTCTTGGAGAGTAAGAGAAAGAGAATGCAGTCTGAGAGG	0.633502	0.0913188
ENSG00000206776_st	0.670943	A	0.762845	A	0.785486	A	1.06763	A	1.01774	A	1.07161	A	1.67393	P	0.647606	A	1.04268	A	1.08014	A	1.19158	A	0.988338	A	miRNA-3_0	Homo sapiens	Oct 14, 2011	snoRNA	Affymetrix Proprietary Database	ENSG00000206776	chr8:120400588-120400709 (+)	122	TGGTAATTACCAAGATTTTTAGAATGCAGTTTCTCATTTGCCAGGGAAATGACCATAAAATAATTTCCCACTAGATTTTTTTATCTGTTACCTTGCTAGCAAGCAGTCTATTGGGAACATTT	1.03021	0.0799616
ENSG00000206776_x_st	0.537338	A	1.19269	A	0.562427	A	0.573185	A	1.02635	A	0.65062	A	0.581427	A	0.899764	A	0.757835	A	0.710957	A	0.904649	A	0.555511	A	miRNA-3_0	Homo sapiens	Oct 14, 2011	snoRNA	Affymetrix Proprietary Database	ENSG00000206776	chr8:120400588-120400709 (+)	122	TGGTAATTACCAAGATTTTTAGAATGCAGTTTCTCATTTGCCAGGGAAATGACCATAAAATAATTTCCCACTAGATTTTTTTATCTGTTACCTTGCTAGCAAGCAGTCTATTGGGAACATTT	0.680789	0.0620287
ENSG00000206780_st	0.727024	A	1.00971	A	0.810067	A	0.547327	A	0.359426	A	0.313741	A	0.688716	A	1.18432	A	0.642143	A	0.977799	A	1.20047	A	0.61482	A	miRNA-3_0	Homo sapiens	Oct 14, 2011	snoRNA	Affymetrix Proprietary Database	ENSG00000206780	chr4:17322369-17322505 (-)	137	GGCTTCTCATTGAGCTCCTTTCTGTCCATTGATGGCAGTTGATGGATTTGCATGAGAAGAAGAGAGAATTCACAGAACTAGCGTTATTTTACTTTCTGTCTTTACAGAGGTATATTTGGCTGTTTTGTGAGACATTC	0.70787	0.0840349
ENSG00000206780_x_st	0.261918	A	0.917891	A	0.606997	A	0.85656	A	0.891783	A	0.646516	A	0.796772	A	0.99655	A	0.514558	A	0.915455	A	1.17449	P	0.84547	A	miRNA-3_0	Homo sapiens	Oct 14, 2011	snoRNA	Affymetrix Proprietary Database	ENSG00000206780	chr4:17322369-17322505 (-)	137	GGCTTCTCATTGAGCTCCTTTCTGTCCATTGATGGCAGTTGATGGATTTGCATGAGAAGAAGAGAGAATTCACAGAACTAGCGTTATTTTACTTTCTGTCTTTACAGAGGTATATTTGGCTGTTTTGTGAGACATTC	0.851015	0.0701227
ENSG00000206785_s_st	1.12874	P	1.10346	A	0.505918	A	1.55199	P	0.887839	A	0.827601	A	1.34383	P	0.919746	A	1.05195	P	0.947531	A	0.936725	A	0.744034	A	miRNA-3_0	Homo sapiens	Oct 14, 2011	snoRNA	Affymetrix Proprietary Database	ENSG00000206785	chr7:65225039-65225173 (+)	135	GCATGGCTGAATACTGTGTTCTTTTATCAGTAGTTTACACAGCCAGACACCATGCAAAAGCAGTCTTCCCTTTAGAATGACTGATGGTATGCTAAGGTTTTTCATAGCATATCATTATTAAAGGTGAATACAAAT	0.942128	0.0787118
ENSG00000206849_st	0.245714	A	1.8618	A	0.829673	A	0.973378	A	0.890895	A	0.934565	A	0.715902	A	0.88893	A	0.609105	A	1.06269	A	1.42315	A	1.32888	A	miRNA-3_0	Homo sapiens	Oct 14, 2011	snoRNA	Affymetrix Proprietary Database	ENSG00000206849	chr15:32220506-32220637 (+)	132	GTTGAGGTCTATCCCGATAGGTCTTTTCCTGTAGCCTGCACGTTGTTGGAAATGCCTCATAGAGTAACTCTGTGATTTTACTTTACTTACAGGACTATTGTTACATCTGTGGGAAGGAACCACAAGACAGTT	0.91273	0.119657
ENSG00000206849_x_st	0.95427	A	1.09707	A	0.763672	A	0.834609	A	0.535043	A	0.800172	P	0.27217	A	1.12288	A	0.609603	A	1.64579	A	0.88081	A	1.45274	P	miRNA-3_0	Homo sapiens	Oct 14, 2011	snoRNA	Affymetrix Proprietary Database	ENSG00000206849	chr15:32220506-32220637 (+)	132	GTTGAGGTCTATCCCGATAGGTCTTTTCCTGTAGCCTGCACGTTGTTGGAAATGCCTCATAGAGTAACTCTGTGATTTTACTTTACTTACAGGACTATTGTTACATCTGTGGGAAGGAACCACAAGACAGTT	0.85771	0.109948
ENSG00000206853_st	0.426828	A	0.818026	A	0.912159	A	1.08803	A	0.755596	A	1.18935	P	0.824522	A	1.01635	A	1.44395	P	1.21892	P	1.36036	P	1.0153	A	miRNA-3_0	Homo sapiens	Oct 14, 2011	snoRNA	Affymetrix Proprietary Database	ENSG00000206853	chr8:60049931-60050061 (-)	131	AGCCTCCTGGTGTTTAACACAGCTGTGTTCTTATACTGACTGTGTAGAAAGAGAAGGAAATAAACCTTACCCCATATGCATTTCATCCCCGGACCCTGCACCTCGTCTATATTGTGAATAGGGAAATATGG	1.01583	0.0815785
ENSG00000206853_x_st	1.03829	A	1.36164	A	1.04238	A	1.00838	A	1.12477	A	0.928592	A	1.09547	A	0.843625	A	0.82424	A	0.932093	A	1.01098	A	1.00617	A	miRNA-3_0	Homo sapiens	Oct 14, 2011	snoRNA	Affymetrix Proprietary Database	ENSG00000206853	chr8:60049931-60050061 (-)	131	AGCCTCCTGGTGTTTAACACAGCTGTGTTCTTATACTGACTGTGTAGAAAGAGAAGGAAATAAACCTTACCCCATATGCATTTCATCCCCGGACCCTGCACCTCGTCTATATTGTGAATAGGGAAATATGG	1.00968	0.0408339
ENSG00000206878_st	0.630591	A	1.3016	A	0.708682	A	0.440828	A	0.414546	A	0.693413	A	1.20471	A	1.0546	A	1.26408	A	0.667949	A	1.30033	A	0.441207	A	miRNA-3_0	Homo sapiens	Oct 14, 2011	snoRNA	Affymetrix Proprietary Database	ENSG00000206878	chr1:228788183-228788307 (+)	125	GGCCTTTTGGTGCTTACCACAGACTGTGCTCTTTCACTGACTGAATAGAGAGAGGAGGCAGAGTAAACCTATCCTATATACACCTCAGTCCAAGCCTGGTCTGTATTATGAATGGGGCAACATGG	0.701048	0.102813
ENSG00000206886_st	0.537338	A	1.78934	A	0.416279	A	0.839103	A	0.440923	A	0.708279	A	0.953188	A	0.708201	A	0.767526	A	1.4071	A	1.10617	A	0.863888	A	miRNA-3_0	Homo sapiens	Oct 14, 2011	snoRNA	Affymetrix Proprietary Database	ENSG00000206886	chr6:82473741-82473873 (+)	133	CTGCAGTCAATTAAGCCAGCTGTACTCCTTTCCTCACAGGGGCTCGGTGTAATGGCTGCAAACAACAGCCTCCTTTGTTGTATACACAGCTTGTTTCTTGTATGGGTTGCTCTAAAGAACATAGGAGACAGCC	0.803314	0.115471
ENSG00000206886_x_st	0.744741	A	0.410584	A	0.454068	A	0.761403	A	0.366341	A	0.47954	A	0.179678	A	1.1442	A	0.97368	A	1.00443	A	1.0385	A	0.984766	A	miRNA-3_0	Homo sapiens	Oct 14, 2011	snoRNA	Affymetrix Proprietary Database	ENSG00000206886	chr6:82473741-82473873 (+)	133	CTGCAGTCAATTAAGCCAGCTGTACTCCTTTCCTCACAGGGGCTCGGTGTAATGGCTGCAAACAACAGCCTCCTTTGTTGTATACACAGCTTGTTTCTTGTATGGGTTGCTCTAAAGAACATAGGAGACAGCC	0.753072	0.0929145
ENSG00000206897_st	0.791138	A	0.929137	A	0.654785	A	0.87356	A	0.603789	A	0.704745	A	0.442408	A	0.89401	A	0.823988	A	1.23665	A	1.0428	A	0.423661	A	miRNA-3_0	Homo sapiens	Oct 14, 2011	snoRNA	Affymetrix Proprietary Database	ENSG00000206897	chr12:124101255-124101387 (+)	133	TAGCAAGCCTCCAGCGTGCTTGGGTCTGCAGTGACCCCGTGGATTCCTACAGGGCTTGCCAGAACAGTTTTGAAATGGTTTGAGGCCTTGCCGTGCTCCATGTAGAGCAAGGTTATAGAAATTTCAGACAATG	0.807563	0.0683505
ENSG00000206897_x_st	0.847457	A	0.121046	A	0.898106	A	0.667934	A	0.603789	A	0.798409	A	0.363609	A	1.41042	A	0.912498	A	1.54882	A	1.09533	A	0.765246	A	miRNA-3_0	Homo sapiens	Oct 14, 2011	snoRNA	Affymetrix Proprietary Database	ENSG00000206897	chr12:124101255-124101387 (+)	133	TAGCAAGCCTCCAGCGTGCTTGGGTCTGCAGTGACCCCGTGGATTCCTACAGGGCTTGCCAGAACAGTTTTGAAATGGTTTGAGGCCTTGCCGTGCTCCATGTAGAGCAAGGTTATAGAAATTTCAGACAATG	0.822933	0.114748
ENSG00000206898_st	0.24651	A	1.12198	A	0.450736	A	0.672069	A	1.07526	A	0.458422	A	0.817695	A	1.21106	A	0.851564	A	1.49686	A	0.924481	A	0.84547	A	miRNA-3_0	Homo sapiens	Oct 14, 2011	snoRNA	Affymetrix Proprietary Database	ENSG00000206898	chr2:10436173-10436306 (-)	134	GGCCTCCTGGTACTTACCCACAGGCTGCGTTCTTACACTGGCTGTACAGAAAGAGGAGCTAGAGTAAACCTACCTAATATACACCTCAGCCCAGGCCCTGTGCCTGGTCTGTATTGTGAATGGGGGGGACATAG	0.848517	0.102568
ENSG00000206901_st	0.365625	A	1.67973	A	1.01772	A	1.0615	A	0.642015	A	0.868865	P	1.0126	A	1.22283	A	0.891319	A	1.4578	A	0.961921	A	1.28888	P	miRNA-3_0	Homo sapiens	Oct 14, 2011	snoRNA	Affymetrix Proprietary Database	ENSG00000206901	chr2:140268994-140269125 (+)	132	CTGTGAATATTCTCTGTGTTCTGATTATGTGAGAGCCAGGACAGGCTAAACATTTGCTACATTAAGACCATGCATGTGTACCCAGATGTAGCCCATTCCCTAGCTCTGGTCTTATAAATGCTGGTGATAAAC	1.01516	0.101188
ENSG00000206901_x_st	0.902378	A	1.41318	A	0.521818	A	1.06859	A	1.35165	A	0.661342	A	0.769742	A	1.74415	A	1.74477	P	1.31635	A	1.2585	A	1.0616	P	miRNA-3_0	Homo sapiens	Oct 14, 2011	snoRNA	Affymetrix Proprietary Database	ENSG00000206901	chr2:140268994-140269125 (+)	132	CTGTGAATATTCTCTGTGTTCTGATTATGTGAGAGCCAGGACAGGCTAAACATTTGCTACATTAAGACCATGCATGTGTACCCAGATGTAGCCCATTCCCTAGCTCTGGTCTTATAAATGCTGGTGATAAAC	1.16354	0.113814
ENSG00000206903_s_st	0.452198	A	0.770633	A	0.581425	A	0.831959	A	0.804299	A	0.697078	A	0.619811	A	0.92836	A	1.30001	A	1.0799	A	1.04536	A	0.877832	A	miRNA-3_0	Homo sapiens	Oct 14, 2011	snoRNA	Affymetrix Proprietary Database	ENSG00000206903	chr15:65577799-65577929 (-)	131	CTCCATGTATCTTTGGGACCTGTCAAGTGTGGCAGTCTCCCTTCCTTGCCATGGAAGAGCATATTCTTGTTTACCAGCAAAGCTGTCACCATTTAATTGGTATCAGATTCTGACTTGCACAAGTAACATTC	0.818129	0.0681018
ENSG00000206903_st	0.476879	A	1.6433	A	0.83346	A	0.853483	A	0.543308	A	0.868133	A	1.23572	P	0.851424	A	0.800992	A	1.17788	A	0.884799	A	0.801552	A	miRNA-3_0	Homo sapiens	Oct 14, 2011	snoRNA	Affymetrix Proprietary Database	ENSG00000206903	chr15:65577799-65577929 (-)	131	CTCCATGTATCTTTGGGACCTGTCAAGTGTGGCAGTCTCCCTTCCTTGCCATGGAAGAGCATATTCTTGTTTACCAGCAAAGCTGTCACCATTTAATTGGTATCAGATTCTGACTTGCACAAGTAACATTC	0.852453	0.0902833
ENSG00000206903_x_st	0.354819	A	1.07551	A	0.797997	A	0.815173	A	1.08876	A	0.905903	A	0.840487	A	0.950693	A	0.760108	A	0.915455	A	0.750971	A	0.584495	A	miRNA-3_0	Homo sapiens	Oct 14, 2011	snoRNA	Affymetrix Proprietary Database	ENSG00000206903	chr15:65577799-65577929 (-)	131	CTCCATGTATCTTTGGGACCTGTCAAGTGTGGCAGTCTCCCTTCCTTGCCATGGAAGAGCATATTCTTGTTTACCAGCAAAGCTGTCACCATTTAATTGGTATCAGATTCTGACTTGCACAAGTAACATTC	0.82783	0.0585318
ENSG00000206909_x_st	0.707379	A	0.760221	A	0.760319	A	1.32627	P	0.603695	A	0.694381	A	0.964445	A	0.6996	A	0.885608	P	1.54051	A	1.04443	A	0.860239	A	miRNA-3_0	Homo sapiens	Oct 14, 2011	snoRNA	Affymetrix Proprietary Database	ENSG00000206909	chr5:170793122-170793256 (+)	135	CTGCAGCCAATTAAGCCGACTGAGTTCCTTTCCTCATGGGGGCCCAGTGTGCAATCGCTGCAAACAGCAGCTTCCTTGGTAGTATATGCAGCCTGTTTATTGTACGGGTTGCTCTACGGGACCTTGGAGACAGGC	0.810279	0.0809494
ENSG00000206913_s_st	1.22514	A	1.74207	A	1.03674	A	1.13629	A	0.855762	A	1.09231	A	1.82873	A	0.899764	A	0.998066	A	1.10068	A	1.28508	A	1.75423	P	miRNA-3_0	Homo sapiens	Oct 14, 2011	snoRNA	Affymetrix Proprietary Database	ENSG00000206913	chr11:73963459-73963597 (-)	139	GAGCTTCCAGGATCACCCCTGCAGAGTGGCTAATATTCTGCCAGCTTCGGAAAGGGAGGGGAAGCAAGCCTGGCAGAGGCACCCATTCCATTCCCAGCTTGCTTAGTAGCTGGCCATGGGAAGACACTGTGCAACACTG	1.11849	0.0984778
ENSG00000206913_st	1.01989	A	0.37476	A	1.04908	A	0.747442	A	0.968331	P	0.89122	A	1.03509	A	1.6064	A	1.17517	A	1.14275	A	0.772315	A	1.01009	A	miRNA-3_0	Homo sapiens	Oct 14, 2011	snoRNA	Affymetrix Proprietary Database	ENSG00000206913	chr11:73963459-73963597 (-)	139	GAGCTTCCAGGATCACCCCTGCAGAGTGGCTAATATTCTGCCAGCTTCGGAAAGGGAGGGGAAGCAAGCCTGGCAGAGGCACCCATTCCATTCCCAGCTTGCTTAGTAGCTGGCCATGGGAAGACACTGTGCAACACTG	1.01499	0.0843298
ENSG00000206947_st	0.962151	P	1.49886	A	0.682396	A	0.796302	A	0.967235	A	0.936447	A	1.31248	A	1.0767	A	0.694874	A	0.951146	A	1.01775	A	0.956942	A	miRNA-3_0	Homo sapiens	Oct 14, 2011	snoRNA	Affymetrix Proprietary Database	ENSG00000206947	chr7:39368602-39368733 (-)	132	CTTCCCATTTATTTGCTGCTTATAGTCTCACTGTGATATGAGCAATTATACACATGGGATAAAATAATATTGAGCCACTGTAAATTGAGATGAAGTAACCGTTTTCATATCTTCTGCATGGACTAGACATTG	0.959547	0.06726
ENSG00000206947_x_st	0.214335	A	0.934891	A	0.736655	A	0.780914	A	0.818409	A	1.2507	P	0.601965	A	0.86241	A	1.00533	A	1.40505	A	0.861032	A	1.0486	A	miRNA-3_0	Homo sapiens	Oct 14, 2011	snoRNA	Affymetrix Proprietary Database	ENSG00000206947	chr7:39368602-39368733 (-)	132	CTTCCCATTTATTTGCTGCTTATAGTCTCACTGTGATATGAGCAATTATACACATGGGATAAAATAATATTGAGCCACTGTAAATTGAGATGAAGTAACCGTTTTCATATCTTCTGCATGGACTAGACATTG	0.861721	0.0877046
ENSG00000206958_st	0.869702	A	1.71325	A	0.774008	A	1.31692	A	1.20738	P	0.956952	P	0.90138	A	0.828781	A	1.03977	A	1.71227	P	1.36036	A	1.5996	P	miRNA-3_0	Homo sapiens	Oct 14, 2011	snoRNA	Affymetrix Proprietary Database	ENSG00000206958	chr5:87678589-87678724 (+)	136	CTGCAGCCAATTGAGTTGACCGAGCTCTTTTCCTCCTGGGGGCTTGGTGTGCAATGGCTGCAAACAGCAGATTCCTTGGTAGTGTATGCAGCCTGCTTCTTGTATGGGTTGCCTCTAAGGGACCTTGAAGGCAGCC	1.12357	0.100229
ENSG00000206958_x_st	0.848668	A	0.975764	A	0.566271	A	0.26762	A	0.605001	A	0.463561	A	0.557133	A	0.71137	A	0.650462	A	1.21627	A	0.670506	A	0.651022	A	miRNA-3_0	Homo sapiens	Oct 14, 2011	snoRNA	Affymetrix Proprietary Database	ENSG00000206958	chr5:87678589-87678724 (+)	136	CTGCAGCCAATTGAGTTGACCGAGCTCTTTTCCTCCTGGGGGCTTGGTGTGCAATGGCTGCAAACAGCAGATTCCTTGGTAGTGTATGCAGCCTGCTTCTTGTATGGGTTGCCTCTAAGGGACCTTGAAGGCAGCC	0.650742	0.0705393
ENSG00000206961_st	1.00545	A	1.36164	A	0.603128	A	0.70268	A	0.86719	A	0.54066	A	0.493226	A	0.579107	A	0.803044	A	0.92753	A	1.04856	A	0.716924	A	miRNA-3_0	Homo sapiens	Oct 14, 2011	snoRNA	Affymetrix Proprietary Database	ENSG00000206961	chr2:170584382-170584513 (+)	132	GGCTTCCTAGTACTTACCATGGTCTGTGTTCTTACGCTGACTGTATAGAAACAGGAGGCAGAGTAAACCGACCCCACATATACCTCAGCCCAGGCCCTGTGCTGCGTCTGTATTGTGAATCAGGAGACATGG	0.759984	0.0730973
ENSG00000206976_st	0.783164	A	1.10128	A	0.606997	A	1.31595	A	0.855762	A	0.973415	A	0.383702	A	0.899764	A	0.596306	A	0.679416	A	1.34105	A	0.609431	A	miRNA-3_0	Homo sapiens	Oct 14, 2011	snoRNA	Affymetrix Proprietary Database	ENSG00000206976	chr11:3943797-3943933 (+)	137	GGCCTCCTGGGATCCCATCTGGAAAGTGCTTAGTATTCTGCCTGCTTCACAAAGGGAGGGAAAGCAAACGTGGTGAGGCACCCTTTCCATTCCAGCTTGCTCGGTAGCTGGTGATTGGAAGACACTCTGTGACAGCG	0.819463	0.0857748
ENSG00000206977_st	0.468413	A	0.643841	A	0.513467	A	0.786447	A	0.476719	A	0.587394	A	0.101749	A	0.82415	A	1.07592	P	0.902482	A	0.957239	A	0.4223	A	miRNA-3_0	Homo sapiens	Oct 14, 2011	snoRNA	Affymetrix Proprietary Database	ENSG00000206977	chr6:41800592-41800731 (+)	140	TGCATTGCCATGGTATCTGCACTCAGTAGTTTATTCCTGCTGGGTGTCCAAAGATCAGTGCCATAGAAATTCAGTATCTAGCATCACTGATTTTCTTGGCTTTGTGCTTGTTAAAACTTGGTATTTCTATTGACACAGTA	0.615618	0.0791237
ENSG00000206977_x_st	0.511614	A	0.599048	A	0.743805	A	0.808876	A	0.788925	A	0.647326	A	0.480183	A	1.26921	A	1.4371	P	1.06708	A	0.905009	A	0.673478	A	miRNA-3_0	Homo sapiens	Oct 14, 2011	snoRNA	Affymetrix Proprietary Database	ENSG00000206977	chr6:41800592-41800731 (+)	140	TGCATTGCCATGGTATCTGCACTCAGTAGTTTATTCCTGCTGGGTGTCCAAAGATCAGTGCCATAGAAATTCAGTATCTAGCATCACTGATTTTCTTGGCTTTGTGCTTGTTAAAACTTGGTATTTCTATTGACACAGTA	0.766365	0.085624
ENSG00000206987_s_st	0.82873	A	0.768979	A	0.654898	A	0.740663	A	0.626314	A	1.18427	A	0.444288	A	1.13232	A	0.82424	A	1.35636	A	1.04766	A	0.617923	A	miRNA-3_0	Homo sapiens	Oct 14, 2011	snoRNA	Affymetrix Proprietary Database	ENSG00000206987	chr15:32718489-32718621 (-)	133	TAGTCAGGCGGGATAATCCTTACCTGTTCCTCCTTTTGGAGGGCAGTAGAATGTGGTAGTTGGAGTTGCATGATACTTGATTGATATCTCTGTGTAATGATGGCATGCAATACCCTGACTGCTCCTTTCGAAT	0.79661	0.0784823
ENSG00000207002_st	0.890731	A	1.17067	A	0.712015	A	0.444468	A	0.4573	A	0.572646	A	0.867938	A	1.25491	A	1.23361	A	0.862961	A	1.09183	A	0.950487	A	miRNA-3_0	Homo sapiens	Oct 14, 2011	snoRNA	Affymetrix Proprietary Database	ENSG00000207002	chr3:123532924-123533054 (+)	131	TGCAGCTGTGTCAAATTTGGTGCCTGCCCTGCCTGTGTAGGCACTGACCCAGAAGGCTGCCACAGAAACACTGACTCATGGGCCCTGTTCCTGTGTCTCGGGCTCAGGGATAAATTTGGTTACAGATACCA	0.879335	0.082173
ENSG00000207002_x_st	1.0204	A	1.49476	A	0.968542	A	0.845377	A	0.724402	A	0.968752	A	1.04343	A	0.650114	A	0.741967	A	1.09503	A	1.02668	A	0.448406	A	miRNA-3_0	Homo sapiens	Oct 14, 2011	snoRNA	Affymetrix Proprietary Database	ENSG00000207002	chr3:123532924-123533054 (+)	131	TGCAGCTGTGTCAAATTTGGTGCCTGCCCTGCCTGTGTAGGCACTGACCCAGAAGGCTGCCACAGAAACACTGACTCATGGGCCCTGTTCCTGTGTCTCGGGCTCAGGGATAAATTTGGTTACAGATACCA	0.968647	0.0765328
ENSG00000207022_st	0.461366	A	1.32391	A	0.797762	A	0.61824	A	0.503891	A	0.871689	A	0.824663	P	0.871611	A	0.966709	A	1.02471	A	0.959327	A	0.335778	A	miRNA-3_0	Homo sapiens	Oct 14, 2011	snoRNA	Affymetrix Proprietary Database	ENSG00000207022	chr1:93311616-93311739 (+)	124	GGCCTCCTGGTGCTTACCCCAGGCTGTGTTCTTATACTGACTGTATAGAATGAGGAGGTGAACTCCCATGTACACCTCAGCCCAGGCCCTGCGCCTTGTCTGTATTGTGAACGGGAGCACACAG	0.848137	0.0797623
ENSG00000207027_st	0.494326	A	1.03096	A	0.738213	A	0.77577	A	0.742636	A	0.926866	A	0.781651	A	0.847759	A	0.86588	A	1.30134	A	1.15746	A	0.872026	A	miRNA-3_0	Homo sapiens	Oct 14, 2011	snoRNA	Affymetrix Proprietary Database	ENSG00000207027	chr8:23663742-23663890 (-)	149	ATCCAAGGGGATTCCCTCTCCAAGGGAACATGCAGTGCCCCTCTCAGGAAAGTAACAACCTGGAATAGAATCTGGCATGCCTAAGGTCTTTGAGGAATAGAGGAATAGAGGATGCTTGTTTCCTCTGCCTTCCTTGGCTGCCTACATGG	0.85682	0.060865
ENSG00000207027_x_st	0.796902	A	0.834193	A	0.807143	A	0.783005	A	0.73063	A	1.10147	A	0.552486	A	0.677001	A	0.820395	A	0.941407	A	1.00048	A	0.854183	A	miRNA-3_0	Homo sapiens	Oct 14, 2011	snoRNA	Affymetrix Proprietary Database	ENSG00000207027	chr8:23663742-23663890 (-)	149	ATCCAAGGGGATTCCCTCTCCAAGGGAACATGCAGTGCCCCTCTCAGGAAAGTAACAACCTGGAATAGAATCTGGCATGCCTAAGGTCTTTGAGGAATAGAGGAATAGAGGATGCTTGTTTCCTCTGCCTTCCTTGGCTGCCTACATGG	0.813769	0.0417135
ENSG00000207062_s_st	0.253432	A	1.17907	A	0.591439	A	0.916584	A	0.603789	A	0.680924	A	0.650022	A	0.540286	A	1.04443	A	1.33959	A	1.09181	A	1.08103	P	miRNA-3_0	Homo sapiens	Oct 14, 2011	snoRNA	Affymetrix Proprietary Database	ENSG00000207062	chr7:64530916-64531050 (+)	135	GCATGGCTGAATACTGTGTTCTTTTATCAGTAGTTTACACAGCCAGACACCATGCAAAAGCAGTCTTCCCTTTAGAATGACTGATGGTATGCTAAGGTTTTTCATAGCATATCATTATTAAAGGTGAATACAAAT	0.798754	0.0931607
ENSG00000207084_st	0.376138	A	1.36481	A	0.749928	A	0.99801	A	0.847939	A	0.694551	A	0.498096	A	0.805296	A	0.816961	A	0.918628	A	1.20364	A	0.596419	A	miRNA-3_0	Homo sapiens	Oct 14, 2011	snoRNA	Affymetrix Proprietary Database	ENSG00000207084	chr3:160414717-160414848 (+)	132	CTGTGAATATTCTCGCTGTTCTGATTTTGTAATAATCACGATGGGCTAAACATTCGCAATATTAAGACCATGTATGTATCCCTAGACCTAGTTCTTTCCCCAGGTCTGGTTTTATAAATGCTGGTGATAAAC	0.811128	0.0806046
ENSG00000207084_x_st	0.919412	A	0.931487	A	1.28015	P	1.0123	A	0.62443	A	0.655126	A	0.757583	A	0.832684	A	0.975601	A	1.4688	A	1.18729	A	0.72357	A	miRNA-3_0	Homo sapiens	Oct 14, 2011	snoRNA	Affymetrix Proprietary Database	ENSG00000207084	chr3:160414717-160414848 (+)	132	CTGTGAATATTCTCGCTGTTCTGATTTTGTAATAATCACGATGGGCTAAACATTCGCAATATTAAGACCATGTATGTATCCCTAGACCTAGTTCTTTCCCCAGGTCTGGTTTTATAAATGCTGGTGATAAAC	0.92545	0.0746305
ENSG00000207094_x_st	0.340189	A	1.56484	A	0.629581	A	0.809936	A	0.772961	A	0.807279	A	0.311751	A	1.55445	A	0.947383	A	1.29656	A	1.17491	A	0.747075	A	miRNA-3_0	Homo sapiens	Oct 14, 2011	snoRNA	Affymetrix Proprietary Database	ENSG00000207094	chr7:88078407-88078546 (-)	140	ATCCAAGGCGATTCCCTCTCCAAGGGGACATCTAGTGCCCCTCTCAGGAAAGTAGCAACTTGGAATAGAATCTGGCATGCCTAAGGTCTTTGAGGAACAGGGATGCTTATTTCCTCTGCCTTCCTTGGCTGCCTACATAG	0.808607	0.119726
ENSG00000207098_st	0.485608	A	1.76199	A	0.784774	A	0.877858	A	1.04472	A	1.19633	A	1.88411	A	0.771363	A	0.814786	A	0.941906	A	0.838621	A	0.413753	A	miRNA-3_0	Homo sapiens	Oct 14, 2011	snoRNA	Affymetrix Proprietary Database	ENSG00000207098	chr21:34214171-34214305 (-)	135	CTGCAACCAATTAAGCTGACTGAATTCCTTTCCTCCCGGGGGCCAGGTGTGCAATGGCTGCAAACAGCAGCTTCCTTGGTAGTGTACGCAGCCTGTTTCTTGTATGCGTTGCTCTAAGGGACCTTGGAGACAGGC	0.858239	0.128674
ENSG00000207098_x_st	0.911905	A	0.617973	A	0.901094	A	0.741933	A	0.897886	A	0.879603	A	1.44229	A	0.964211	A	0.981788	A	1.20955	A	1.06266	A	0.620498	A	miRNA-3_0	Homo sapiens	Oct 14, 2011	snoRNA	Affymetrix Proprietary Database	ENSG00000207098	chr21:34214171-34214305 (-)	135	CTGCAACCAATTAAGCTGACTGAATTCCTTTCCTCCCGGGGGCCAGGTGTGCAATGGCTGCAAACAGCAGCTTCCTTGGTAGTGTACGCAGCCTGTTTCTTGTATGCGTTGCTCTAAGGGACCTTGGAGACAGGC	0.906499	0.067131
ENSG00000207100_st	0.716007	A	1.00642	A	0.550873	A	0.616305	A	0.668782	A	0.685945	A	0.829684	A	0.826769	A	0.768116	A	1.22357	A	0.833555	A	0.620498	A	miRNA-3_0	Homo sapiens	Oct 14, 2011	snoRNA	Affymetrix Proprietary Database	ENSG00000207100	chrX:132286782-132286920 (+)	139	TGCACTGCGTGGTATCTGCACTCAGCAGTTTACTCCTGCTAGGGTGTTCAAAGGTCAGTGCCATAGAAATCCAGTATCTGGTTTCATTGGTTTTCTTGGCTTTGTGCTTGTTAAACCTGGTATTTCTATTGATACAGCA	0.742061	0.0540564
ENSG00000207100_x_st	0.378192	A	0.279949	A	1.02637	P	0.749908	A	0.535458	A	0.71255	A	0.758151	A	0.565805	A	0.884864	A	1.18038	A	1.06355	A	0.747002	A	miRNA-3_0	Homo sapiens	Oct 14, 2011	snoRNA	Affymetrix Proprietary Database	ENSG00000207100	chrX:132286782-132286920 (+)	139	TGCACTGCGTGGTATCTGCACTCAGCAGTTTACTCCTGCTAGGGTGTTCAAAGGTCAGTGCCATAGAAATCCAGTATCTGGTTTCATTGGTTTTCTTGGCTTTGTGCTTGTTAAACCTGGTATTTCTATTGATACAGCA	0.748455	0.0787005
ENSG00000207109_st	0.537338	A	0.958021	A	0.418816	A	0.87356	A	0.603789	A	0.680924	A	0.351256	A	0.899764	A	0.619939	A	0.915455	A	1.21839	A	0.411751	A	miRNA-3_0	Homo sapiens	Oct 14, 2011	snoRNA	Affymetrix Proprietary Database	ENSG00000207109	chr3:53367087-53367155 (-)	69	TGTCAGTGATGAAAATTTTGTCTAGTTCTGCTACTGACATTAAGTTATGATAAAGTCTGTCTGAGGAGA	0.650432	0.0767403
ENSG00000207109_x_st	0.228237	A	0.934891	A	0.761257	A	0.944965	A	0.39252	A	0.907575	A	0.424772	A	0.709709	A	0.82424	A	1.78988	A	0.904649	A	0.831122	A	miRNA-3_0	Homo sapiens	Oct 14, 2011	snoRNA	Affymetrix Proprietary Database	ENSG00000207109	chr3:53367087-53367155 (-)	69	TGTCAGTGATGAAAATTTTGTCTAGTTCTGCTACTGACATTAAGTTATGATAAAGTCTGTCTGAGGAGA	0.827681	0.113027
ENSG00000207118_st	0.760225	A	1.01683	A	0.723287	A	0.646942	P	0.846127	A	0.922205	A	0.430946	A	0.821448	A	1.04268	A	1.24128	A	1.04111	A	0.927404	A	miRNA-3_0	Homo sapiens	Oct 14, 2011	snoRNA	Affymetrix Proprietary Database	ENSG00000207118	chr11:122929617-122929703 (-)	87	TCGCTATGATGATGGATTCCAAAACCATTCGTAGTTTCCACCAGAAAGTCTTATGTTGGCCAGTTCCTTCCTTGGATGTTTGAGCGA	0.884166	0.0617621
ENSG00000207118_x_st	0.490016	A	0.622203	A	0.498057	A	0.462236	A	0.433812	A	1.05571	A	0.23593	A	0.318179	A	0.696949	A	1.0508	A	1.15746	A	0.620498	A	miRNA-3_0	Homo sapiens	Oct 14, 2011	snoRNA	Affymetrix Proprietary Database	ENSG00000207118	chr11:122929617-122929703 (-)	87	TCGCTATGATGATGGATTCCAAAACCATTCGTAGTTTCCACCAGAAAGTCTTATGTTGGCCAGTTCCTTCCTTGGATGTTTGAGCGA	0.559278	0.0868976
ENSG00000207119_st	1.07403	A	1.35341	A	0.852615	A	1.10013	A	1.00566	A	0.928592	A	0.761521	A	0.813526	A	1.10747	A	1.33095	A	1.10492	A	1.16862	A	miRNA-3_0	Homo sapiens	Oct 14, 2011	snoRNA	Affymetrix Proprietary Database	ENSG00000207119	chr15:69750281-69750488 (-)	208	AAGAGTATAATTTCAGGCATCAATTCTGTAGTTCCTTACTAGAGAAGTTTCTCTTAACATGTACAACACTGGAAACCATGAGGAGGTGGCAGCACAGCATTCTCTGCTGAGCGTGAGGTTGGCTCTTGGTGTTGCTTTGCTGCAACTGTCATTTGCCATTGATGATGGTTCTTCTCTTCCTCCGAGGGAGAGAATGCAGTCTGAGTGG	1.08708	0.0543053
ENSG00000207130_s_st	0.913526	P	0.774546	A	0.770073	A	0.743147	A	0.816931	A	0.712192	A	0.449855	A	0.574846	A	1.27412	A	0.981525	A	0.768562	A	0.867317	A	miRNA-3_0	Homo sapiens	Oct 14, 2011	snoRNA	Affymetrix Proprietary Database	ENSG00000207130	chr3:128433414-128433548 (-)	135	CTCCATGTGTCTTTGGAACCTGTCAGCTGTGGCAGTTGCCCTTCCTAGCCATGGAAGAGTAAGTATATTCTTGTTTATTGGCAAAGCTGTCACCATTTCATTGGTATCAGATTCTGACTTGCACAAGTAACATTC	0.772309	0.0591633
ENSG00000207130_st	0.408707	A	1.41133	A	0.607511	A	0.496822	A	0.502363	A	0.560326	A	0.352614	A	1.13321	A	0.557483	A	0.852999	A	0.927959	A	0.620498	A	miRNA-3_0	Homo sapiens	Oct 14, 2011	snoRNA	Affymetrix Proprietary Database	ENSG00000207130	chr3:128433414-128433548 (-)	135	CTCCATGTGTCTTTGGAACCTGTCAGCTGTGGCAGTTGCCCTTCCTAGCCATGGAAGAGTAAGTATATTCTTGTTTATTGGCAAAGCTGTCACCATTTCATTGGTATCAGATTCTGACTTGCACAAGTAACATTC	0.583919	0.0916812
ENSG00000207130_x_st	0.683604	A	0.824887	A	0.705445	A	0.607754	A	0.625344	A	0.761721	A	0.747935	A	0.992883	A	0.947011	A	1.18656	A	1.04856	A	0.735466	A	miRNA-3_0	Homo sapiens	Oct 14, 2011	snoRNA	Affymetrix Proprietary Database	ENSG00000207130	chr3:128433414-128433548 (-)	135	CTCCATGTGTCTTTGGAACCTGTCAGCTGTGGCAGTTGCCCTTCCTAGCCATGGAAGAGTAAGTATATTCTTGTTTATTGGCAAAGCTGTCACCATTTCATTGGTATCAGATTCTGACTTGCACAAGTAACATTC	0.754828	0.0524396
ENSG00000207147_st	0.507549	A	0.321569	A	0.632779	A	0.587911	A	0.70011	A	0.736862	A	0.542414	A	0.815246	A	0.873428	A	0.885666	A	0.736303	A	0.460939	A	miRNA-3_0	Homo sapiens	Oct 14, 2011	snoRNA	Affymetrix Proprietary Database	ENSG00000207147	chr21:41885071-41885206 (+)	136	GCCCGCCTTGGCCTCCCAAAGTGCTGGGATTCTTACATCGACTGCATAGAAAGAGGAGAGAACATAACCTACCTACCCCGTACATACTTCAGCCCAGGTCCTGTGCCTCATCTGTAATATGAATGAAGAGACATGG	0.666445	0.0499923
ENSG00000207171_st	0.106376	A	1.21633	A	0.795143	A	0.72111	A	0.816562	A	0.639091	A	0.594392	A	0.817198	A	0.698057	A	1.19634	A	0.822083	A	0.84547	A	miRNA-3_0	Homo sapiens	Oct 14, 2011	snoRNA	Affymetrix Proprietary Database	ENSG00000207171	chr4:169392560-169392690 (+)	131	GGCTTGCTGGTGCTTACCACAGGCTGAATTCTTACACTGACTATATAGAAAAGGAGGTAGAGTAAACCTACCCAATATACCCCTCAGCCCAGGCTCTGTGCCTGATCTATATTGTGAATGTGGGAACATAG	0.805853	0.0821254
ENSG00000207171_x_st	0.746884	A	0.75033	A	0.767582	A	0.789697	A	0.727174	A	0.697307	A	0.505433	A	0.911971	A	1.0706	A	1.23056	A	0.771028	A	0.656515	A	miRNA-3_0	Homo sapiens	Oct 14, 2011	snoRNA	Affymetrix Proprietary Database	ENSG00000207171	chr4:169392560-169392690 (+)	131	GGCTTGCTGGTGCTTACCACAGGCTGAATTCTTACACTGACTATATAGAAAAGGAGGTAGAGTAAACCTACCCAATATACCCCTCAGCCCAGGCTCTGTGCCTGATCTATATTGTGAATGTGGGAACATAG	0.758956	0.0551572
ENSG00000207177_st	0.699349	A	0.562547	A	0.48588	A	0.927132	P	0.419882	A	0.767562	A	0.493226	A	0.730093	A	0.898576	A	1.10068	A	0.953896	A	0.620498	A	miRNA-3_0	Homo sapiens	Oct 14, 2011	snoRNA	Affymetrix Proprietary Database	ENSG00000207177	chr5:110020495-110020628 (-)	134	GGCCTCCTGGTGCTTACAAGCAGCTGTGTGCTTGCATTGACTGTACAGAAAAAAAGAGATAGAGTAAACACACCCCGTATACAACTCAGCCCAGGTCCTGTGCCTTGTCTATATTGTGAATAGGGGGGACATAG	0.714721	0.0620471
ENSG00000207187_s_st	1.17633	P	1.36776	A	0.816364	A	1.46622	P	0.963711	P	1.19815	P	0.564716	A	1.63974	P	0.996047	A	1.30269	P	1.54123	P	0.683914	A	miRNA-3_0	Homo sapiens	Oct 14, 2011	snoRNA	Affymetrix Proprietary Database	ENSG00000207187	chr2:30410300-30410432 (+)	133	GGTCTCTCAGCTCTGCTTAACCACACGGGTCCAGTGTGTGCTTGGCGTGTTTTCAGGGAGGCAGAGAAAGGCTCTCCTAATGCACGACAGACCCGCCCAGAATGGCCTCTCTGTTCCTAGGAGTGTGACAATT	1.18724	0.0990707
ENSG00000207199_st	0.520549	A	0.842576	A	0.774008	A	0.780495	A	0.582018	A	0.884348	A	0.745298	A	0.598107	A	1.27412	A	1.00345	A	0.904649	A	1.00659	P	miRNA-3_0	Homo sapiens	Oct 14, 2011	snoRNA	Affymetrix Proprietary Database	ENSG00000207199	chr8:38876134-38876202 (-)	69	TCTTAGTGATGAAAACTTTGTCCAGTTCTGCTAATGACTTTAAGTGATGATAAACTATGTCTGAGGGGA	0.811535	0.0609787
ENSG00000207199_x_st	0.344762	A	0.927375	A	0.794673	A	0.684951	A	0.391299	A	0.72801	A	0.699789	A	1.43304	P	0.764852	A	0.915455	A	0.999888	A	0.730087	A	miRNA-3_0	Homo sapiens	Oct 14, 2011	snoRNA	Affymetrix Proprietary Database	ENSG00000207199	chr8:38876134-38876202 (-)	69	TCTTAGTGATGAAAACTTTGTCCAGTTCTGCTAATGACTTTAAGTGATGATAAACTATGTCTGAGGGGA	0.747469	0.081476
ENSG00000207215_st	0.527895	A	0.820392	A	0.666897	A	1.07753	A	0.741263	A	0.698887	A	0.879484	A	0.94938	A	1.15108	A	1.51272	A	1.01664	A	0.675319	A	miRNA-3_0	Homo sapiens	Oct 14, 2011	snoRNA	Affymetrix Proprietary Database	ENSG00000207215	chr8:98370493-98370702 (+)	210	AAGACTATACTCTCAGGAATCATTTCTATAGTTTTTTACTAGAGAAATTTCTCTGAACGTGTAGAGCACTGGAAACCGTGAGGAGAAGCTGCCTTCTCTTCTGAGCATGAAGTGAGCTCTCAGTGTTGCTTCTCTGCAACTGCCATTTGCCATTGATGATCGTTCTTCTCTTCCTCTGGGAGAGTAAAAGGGTACAGGATGCAGTCTGAG	0.849938	0.0779058
ENSG00000207217_st	1.08614	P	0.934891	A	0.610612	A	1.16498	A	0.926499	P	0.761501	A	0.609652	A	1.15244	P	1.15935	A	0.81355	A	0.908263	P	0.87317	A	miRNA-3_0	Homo sapiens	Oct 14, 2011	snoRNA	Affymetrix Proprietary Database	ENSG00000207217	chr7:6056508-6056642 (+)	135	GCATGGGTTTGGATTATGACAGGCCCATCCCCCTGGACCTCTCATAGTGCCCCATGCCAGAGCAAACTGTGGCCCCGAACCATTGCCTGGCTTCTGTACCCGTGGGCCACTGGCACTGAAGAGGGTTACACAGTG	0.917381	0.057068
ENSG00000207217_x_st	0.380391	A	1.23134	A	0.823471	A	0.81715	A	1.08463	A	0.667419	A	0.405082	A	1.00291	A	0.912384	A	1.13193	A	0.972149	A	1.21466	A	miRNA-3_0	Homo sapiens	Oct 14, 2011	snoRNA	Affymetrix Proprietary Database	ENSG00000207217	chr7:6056508-6056642 (+)	135	GCATGGGTTTGGATTATGACAGGCCCATCCCCCTGGACCTCTCATAGTGCCCCATGCCAGAGCAAACTGTGGCCCCGAACCATTGCCTGGCTTCTGTACCCGTGGGCCACTGGCACTGAAGAGGGTTACACAGTG	0.942267	0.08222
ENSG00000207244_st	0.52133	A	0.48133	A	0.570511	A	0.671084	A	0.815737	A	0.641109	A	0.788177	A	0.640821	A	1.0144	A	0.882508	A	1.01207	A	0.62146	A	miRNA-3_0	Homo sapiens	Oct 14, 2011	snoRNA	Affymetrix Proprietary Database	ENSG00000207244	chr8:8819085-8819218 (+)	134	CTGCAGCCAATTGAGCTGATGGAGTTCCTTTCCTCCTGGGGCCCAGTGTGCAAAAGCTGCAAACAGCAGCTTCCTTGGTAGTGTACGCAGCCTGTTTCTTATATGGGTTGCTCTAAGGGACCTTGGAGACAGTC	0.656097	0.051899
ENSG00000207244_x_st	0.251816	A	1.14478	P	0.774136	A	0.798256	A	0.953083	A	0.526249	A	0.0169232	A	0.761619	A	0.950067	A	1.37187	A	1.17438	A	0.695802	A	miRNA-3_0	Homo sapiens	Oct 14, 2011	snoRNA	Affymetrix Proprietary Database	ENSG00000207244	chr8:8819085-8819218 (+)	134	CTGCAGCCAATTGAGCTGATGGAGTTCCTTTCCTCCTGGGGCCCAGTGTGCAAAAGCTGCAAACAGCAGCTTCCTTGGTAGTGTACGCAGCCTGTTTCTTATATGGGTTGCTCTAAGGGACCTTGGAGACAGTC	0.786196	0.111156
ENSG00000207249_st	0.925939	A	1.21608	A	0.628449	A	0.977401	A	0.972445	P	0.783033	A	0.903335	A	0.742543	A	0.667019	A	0.656846	A	0.902999	A	0.699911	A	miRNA-3_0	Homo sapiens	Oct 14, 2011	snoRNA	Affymetrix Proprietary Database	ENSG00000207249	chr2:105349692-105349820 (+)	129	CTGAGAATATCTTGCTGTTCTGATTTTGTAATAGGACAGGCTATAAAGATTGGCTATATTAAGGCCACGCACATGTCCCCAGACTTAATTCTTTCCCTAGGTCTGGTTTTATAAACTCTGGTAATAAAC	0.843016	0.0502878
ENSG00000207249_x_st	0.332781	A	0.795632	A	0.58696	A	0.753522	A	0.684882	A	0.762017	A	0.844189	A	0.713602	A	0.902271	A	0.741261	A	0.718487	A	0.632187	A	miRNA-3_0	Homo sapiens	Oct 14, 2011	snoRNA	Affymetrix Proprietary Database	ENSG00000207249	chr2:105349692-105349820 (+)	129	CTGAGAATATCTTGCTGTTCTGATTTTGTAATAGGACAGGCTATAAAGATTGGCTATATTAAGGCCACGCACATGTCCCCAGACTTAATTCTTTCCCTAGGTCTGGTTTTATAAACTCTGGTAATAAAC	0.729874	0.041911
ENSG00000207274_x_st	0.259113	A	0.76971	A	0.940571	A	0.932215	A	0.860469	A	0.928592	A	0.397298	A	0.937257	A	0.919753	A	1.71518	A	1.2584	A	0.990029	A	miRNA-3_0	Homo sapiens	Oct 14, 2011	snoRNA	Affymetrix Proprietary Database	ENSG00000207274	chr2:215711671-215711805 (+)	135	CTGCAGCCAATTAAGCCAACTGAGTTCCTTTCCTTGTGGGGGCCCAGTGTGCAATGGCTGCACACAGCAGCTTCCTTGGTAGTGTACACAGCCTGTTGGTTGTATGGGTTGCTCTGAGGGACCTTGGAGACAGGC	0.930403	0.10615
ENSG00000207299_st	0.943045	A	1.36164	A	0.879367	P	0.378388	A	0.882909	A	0.266069	A	0.520373	A	0.899764	A	0.841264	A	1.54721	A	1.17702	A	0.872617	A	miRNA-3_0	Homo sapiens	Oct 14, 2011	snoRNA	Affymetrix Proprietary Database	ENSG00000207299	chr11:89851559-89851629 (+)	71	CTACAATGATGGCAATATGTTTCATCGACAGCAGTTCACCCATTGAGTGTTGATACCGTGGGTCTGAGTGA	0.881138	0.107631
ENSG00000207344_s_st	0.235411	A	1.39842	A	0.856369	A	0.407217	A	0.700206	A	1.02266	A	0.162444	A	1.14283	P	0.807962	A	1.10068	A	1.14498	A	0.654818	A	miRNA-3_0	Homo sapiens	Oct 14, 2011	snoRNA	Affymetrix Proprietary Database	ENSG00000207344	chr7:64526377-64526510 (+)	134	TTGCACAGTGAACACCCAAGTGTGCTTTATAGTTCCCTTGGCTTTGACCCTGTGCTAGAGCATTGCCTGCTCTTCTCCTCTGCATTGAAAGGAATATTTATCCCTTTAAATGTATTCAGAAAGCCAGCACATTA	0.832166	0.111747
ENSG00000207407_st	0.527719	A	0.653697	A	1.01905	P	1.07791	A	0.670696	A	1.18584	P	1.02383	A	1.35243	A	0.761487	A	1.50204	A	0.979735	A	1.08596	A	miRNA-3_0	Homo sapiens	Oct 14, 2011	snoRNA	Affymetrix Proprietary Database	ENSG00000207407	chr11:19612703-19612838 (-)	136	TGCCCCATTCTCAAAGAGAATAGGCACTGTTGATCATGCGATCCAGAGATTGTTAATGGGGCTGCATTGAGAAACAAGCTATGTTTCCATTCACAGCAAACACATCGCAGTGGTGACAATGAGACCTGTAACATTT	1.02144	0.084017
ENSG00000207410_x_st	1.09354	A	1.54995	A	1.08252	P	0.80281	A	0.738427	A	0.463609	A	0.824663	A	0.928892	A	0.8048	A	1.21647	A	1.12415	A	1.09352	P	miRNA-3_0	Homo sapiens	Oct 14, 2011	snoRNA	Affymetrix Proprietary Database	ENSG00000207410	chr17:65267585-65267723 (+)	139	TGCACTGCATGGCATCTGCACCCAGCAGTTTACTCTTGCTAAGGTGTTCAAAGGTCAGTGCTATAGAAATTCAGTATCTGGCATCATTGGTTTTCTTGACTTTGTGCTTGTTAAACCTAGTATTTCTATTGATACAGTA	1.00571	0.0803199
ENSG00000207419_st	0.302866	A	1.02132	A	0.606997	A	0.813961	A	0.906941	A	0.97977	A	0.824663	A	0.528345	A	0.624531	A	1.43809	A	1.04856	A	1.08596	A	miRNA-3_0	Homo sapiens	Oct 14, 2011	snoRNA	Affymetrix Proprietary Database	ENSG00000207419	chr6:11710052-11710193 (+)	142	ATCCAAGGTGAGTCTCTCTCCAAGGGGCTGACTAGTGCCTCTCTTAGGACAGTAGCAAGTTGGAATAAAATCTGGCATGCCTAAGGTCTTTAAGGAACAGGGGATGCTTACTTCTTTTGCGTTCCTCTGGCGGCCTACATAG	0.865802	0.0872565
ENSG00000207430_s_st	0.337969	A	0.516927	A	0.780561	A	0.540845	A	0.987927	A	0.695122	A	0.361641	A	0.700394	A	0.427235	A	0.918147	A	0.773064	A	0.620498	A	miRNA-3_0	Homo sapiens	Oct 14, 2011	snoRNA	Affymetrix Proprietary Database	ENSG00000207430	chr15:30873387-30873519 (+)	133	TAGTCAGGCGGGATAATCCTTACCTGTGCCTCCTTTTGGAGGGCAGCAGAATGTGGTAGTTGGAGTTGCATGATACTTGATTCATATCTCTGTGTAATGATGGCATGCAATACCCTGACTGCTCCTTTCGAAT	0.65781	0.0604197
ENSG00000207432_s_st	0.799536	A	0.563401	A	1.04935	A	0.672429	A	0.370634	A	0.960454	A	0.593091	A	0.749709	A	0.811109	A	0.905776	A	1.07491	P	0.819117	A	miRNA-3_0	Homo sapiens	Oct 14, 2011	snoRNA	Affymetrix Proprietary Database	ENSG00000207432	chr15:30404401-30404533 (+)	133	TAGTCAGGCGGGATAATCCTTACCTGTGCCTCCTTTTGGAGGGCAGCAGAATGTGGTAGTTGGAATTGCATGATACTTGATTCATATCTCTGTGTAATGATGGCATGCAATACCCTGACTGCTCCTTTCGAAT	0.805322	0.0598418
ENSG00000207444_st	0.375415	A	1.70167	A	0.523154	A	0.677447	A	0.603789	A	0.517866	A	1.12018	A	1.37911	A	1.29662	P	0.701711	A	0.949636	A	0.84547	A	miRNA-3_0	Homo sapiens	Oct 14, 2011	snoRNA	Affymetrix Proprietary Database	ENSG00000207444	chr14:71865054-71865124 (+)	71	CTACAATCATGGCAATATTTTTTGTCAACAGCGGTTCACCTAGTGAATGTTGATACTTTGGGTTTGAGTGA	0.77359	0.117495
ENSG00000207444_x_st	0.251688	A	0.658435	A	0.923908	A	0.845324	A	0.681653	A	0.82606	A	0.461969	A	1.02391	A	1.0976	A	1.34131	A	0.880611	A	0.685111	P	miRNA-3_0	Homo sapiens	Oct 14, 2011	snoRNA	Affymetrix Proprietary Database	ENSG00000207444	chr14:71865054-71865124 (+)	71	CTACAATCATGGCAATATTTTTTGTCAACAGCGGTTCACCTAGTGAATGTTGATACTTTGGGTTTGAGTGA	0.835692	0.0833919
ENSG00000207502_st	1.18637	A	1.10659	A	1.07173	P	1.38317	A	1.31974	A	1.18769	A	1.55644	A	1.36895	A	1.28281	A	1.66841	A	1.04856	A	0.855517	A	miRNA-3_0	Homo sapiens	Oct 14, 2011	snoRNA	Affymetrix Proprietary Database	ENSG00000207502	chr1:116164493-116164626 (-)	134	GCATGGTAGTGGGTTCATTGGGGGCCCTTCTCTGTGGGCCTCATAGCGTACCCATGCCAGTGTAAACTTGAGCCTTGAACCATTGCCCAGCCTCCTTCCCATGGGCTGTGTGTAGCGAAGGGGGTTGCACAGTG	1.23525	0.0653176
ENSG00000207502_x_st	0.631891	A	1.01414	P	0.517914	A	0.795149	A	0.502758	A	0.467298	A	0.240458	A	0.891397	A	1.06051	A	1.392	A	1.01287	A	0.429575	A	miRNA-3_0	Homo sapiens	Oct 14, 2011	snoRNA	Affymetrix Proprietary Database	ENSG00000207502	chr1:116164493-116164626 (-)	134	GCATGGTAGTGGGTTCATTGGGGGCCCTTCTCTGTGGGCCTCATAGCGTACCCATGCCAGTGTAAACTTGAGCCTTGAACCATTGCCCAGCCTCCTTCCCATGGGCTGTGTGTAGCGAAGGGGGTTGCACAGTG	0.71352	0.0969416
ENSG00000207503_st	0.656413	A	0.513299	A	0.83501	A	0.672429	A	0.775359	A	0.482363	A	0.593333	A	0.960766	P	1.10368	A	1.26435	A	1.1045	A	0.967222	A	miRNA-3_0	Homo sapiens	Oct 14, 2011	snoRNA	Affymetrix Proprietary Database	ENSG00000207503	chr21:42911133-42911253 (+)	121	TGGTTGTTACCAAGGCATTTAGCATGCAATTTCTCATTTGCTGTGGACACGACGAGAAGAGAATTCCTCACTCGGTTTTCTGTCTGCCACCTTGCTAGCGATCAGCCCACTGGGAACATTT	0.805185	0.0733347
ENSG00000207516_st	0.281851	A	1.3212	A	1.06378	A	0.88662	A	0.883158	A	0.843088	A	1.38945	P	1.09278	A	1.32205	A	1.31556	A	1.04793	A	0.845469	A	miRNA-3_0	Homo sapiens	Oct 14, 2011	snoRNA	Affymetrix Proprietary Database	ENSG00000207516	chr15:45829448-45829575 (+)	128	TTCCACCACTATTGGTCTGCAGCTCTTCTTATGGTAGCAGTTGTTGCATTTCTCTGTGGGAAAGAAAAGAGGATTAAACACCTCTTTCTTAGCAAAACAGAGAGTAGGCATATGTGTGACAGACACAA	1.05586	0.0894723
ENSG00000207516_x_st	0.0922914	A	0.995981	A	0.634803	A	1.06269	A	0.85863	A	0.74698	A	1.16525	A	1.18121	A	0.908466	A	1.71805	A	0.957687	A	1.12502	A	miRNA-3_0	Homo sapiens	Oct 14, 2011	snoRNA	Affymetrix Proprietary Database	ENSG00000207516	chr15:45829448-45829575 (+)	128	TTCCACCACTATTGGTCTGCAGCTCTTCTTATGGTAGCAGTTGTTGCATTTCTCTGTGGGAAAGAAAAGAGGATTAAACACCTCTTTCTTAGCAAAACAGAGAGTAGGCATATGTGTGACAGACACAA	0.976834	0.110827
ENSG00000208308_x_st	1.32892	P	0.689926	A	0.941205	A	1.02345	A	0.852095	A	0.947062	A	0.247045	A	1.16231	A	1.02916	A	0.855715	A	1.1154	A	0.553795	A	miRNA-3_0	Homo sapiens	Oct 14, 2011	snoRNA	Affymetrix Proprietary Database	ENSG00000208308	chr2:135894198-135894325 (+)	128	TGCACTTATGTATGTTTTTGTTTAACTTGTGGACAAAGACTTATGGATAGGTGCAAAAAATAAATCCTCTTTTGCAACCCAGAACTCATTGTTCAGTATGAGTTTTGATACATATAAGAAGGGATATT	0.944133	0.0839082
ENSG00000212134_x_st	0.398634	A	0.601828	A	0.495331	A	0.865739	A	0.648384	A	0.725259	A	1.17526	P	1.14923	A	1.08702	A	1.00398	A	1.10199	A	0.636572	A	miRNA-3_0	Homo sapiens	Oct 14, 2011	snoRNA	Affymetrix Proprietary Database	ENSG00000212134	chr20:29964122-29964249 (+)	128	TACACTTGTTTATATTTTTGTTTAACTTGTGGACAAAGATTTATAGACAGGTGCAAAAAATAAATCCTCTTTTGCAACCCAGAACTCATTGTTCGGTATGAGTTTTAATACATATAAGAAGGGATATT	0.795499	0.0789987
ENSG00000212144_st	0.537338	A	1.33166	A	0.744032	A	0.538362	A	1.0896	A	0.658978	A	0.831812	A	0.555756	A	1.24415	A	1.15803	A	0.904649	A	0.769308	A	miRNA-3_0	Homo sapiens	Oct 14, 2011	snoRNA	Affymetrix Proprietary Database	ENSG00000212144	chr1:234729021-234729148 (+)	128	TTGTCAGGTGGGATAATCCTTACCTATGTTTGGAGGACAGTATTAGGACATAATGATTGGAGTCACATGATATGATTAATGTCTGCTTCATAATCAGGTCTCACACACCCTGATTGCTCCTATCTGAT	0.80056	0.0814831
ENSG00000212145_st	0.845838	A	1.37483	A	1.0715	A	1.62343	A	0.967134	A	1.29194	P	0.551953	A	0.971201	A	1.1702	A	1.19264	A	0.958651	A	0.620498	A	miRNA-3_0	Homo sapiens	Oct 14, 2011	snoRNA	Affymetrix Proprietary Database	ENSG00000212145	chr3:41940603-41940745 (-)	143	TAGTCAGGCAGGATAATCCCTATCTGTTCCTCCTTTTGGAGGGCAGTAGAATGTGGTAATTGGAGTGGCATAATACTTGATTAATAATTGTGCACTTTCCAATTCATGCTATTATGGCTTCCTGGAGTGGTGTCTTCTCTGAT	1.02135	0.0880608
ENSG00000212148_st	0.220073	A	0.882194	A	0.52371	A	0.68505	A	0.608868	A	0.908924	A	0.796998	A	0.962504	A	0.909787	A	0.950014	A	1.11154	P	0.573787	A	miRNA-3_0	Homo sapiens	Oct 14, 2011	snoRNA	Affymetrix Proprietary Database	ENSG00000212148	chr10:36727589-36727716 (+)	128	TGCACTTCTGTATGTTTTTGTTTAACTTGTGGACAAAGACTTGTGGATAGGTGCAAAAAATAAGTCCTCTTTTGCAACCTGGAACTCATTGTTCAGTATGAGTTTTGATACATATAAGAAGGGATATT	0.839596	0.0713549
ENSG00000212148_x_st	0.251688	A	0.513299	A	0.561027	A	1.31512	P	0.847707	P	0.694863	A	1.04994	A	0.532409	A	0.71628	A	1.43179	A	0.929877	A	1.04096	P	miRNA-3_0	Homo sapiens	Oct 14, 2011	snoRNA	Affymetrix Proprietary Database	ENSG00000212148	chr10:36727589-36727716 (+)	128	TGCACTTCTGTATGTTTTTGTTTAACTTGTGGACAAAGACTTGTGGATAGGTGCAAAAAATAAGTCCTCTTTTGCAACCTGGAACTCATTGTTCAGTATGAGTTTTGATACATATAAGAAGGGATATT	0.781993	0.100266
ENSG00000212149_x_st	0.918185	A	1.05816	A	0.759786	A	0.87356	A	0.405656	A	0.646521	A	0.193181	A	1.25199	A	0.624512	A	1.30114	A	0.993423	A	0.850043	A	miRNA-3_0	Homo sapiens	Oct 14, 2011	snoRNA	Affymetrix Proprietary Database	ENSG00000212149	chr17:41092592-41092719 (-)	128	TGCACTTATGTATGTTTTTGTTTAACTTGTGGACAAAGACTTATGGATAGGTGCAACAAATAAATCCTCTTTTGCAACCCAGAACTCATTGTTCAGCATGAGTTTTGATACATACAGGAAGGGATATT	0.861801	0.0935304
ENSG00000212161_st	0.597669	A	0.910405	A	0.927658	A	1.09837	A	0.831277	A	0.680924	A	0.800178	A	1.75686	A	0.759237	A	1.44598	A	0.896265	A	0.836169	A	miRNA-3_0	Homo sapiens	Oct 14, 2011	snoRNA	Affymetrix Proprietary Database	ENSG00000212161	chr1:159821696-159821762 (-)	67	GGATTTATAATGAGCTGTGTTTACTGAGCATTATGAAGTAAAGTTCAATATGATTACTCTGAAGTCT	0.866217	0.0955354
ENSG00000212161_x_st	0.454811	A	0.852364	A	0.826115	A	1.16008	A	0.918813	A	0.680924	A	0.54316	A	0.916352	A	0.60738	A	1.16703	A	0.955904	P	0.839615	A	miRNA-3_0	Homo sapiens	Oct 14, 2011	snoRNA	Affymetrix Proprietary Database	ENSG00000212161	chr1:159821696-159821762 (-)	67	GGATTTATAATGAGCTGTGTTTACTGAGCATTATGAAGTAAAGTTCAATATGATTACTCTGAAGTCT	0.84599	0.0644943
ENSG00000212165_st	0.441023	A	1.1084	A	0.655898	A	0.690145	A	0.544141	A	0.499696	A	0.304086	A	0.666501	A	0.82424	A	0.789198	A	0.88404	A	0.735976	A	miRNA-3_0	Homo sapiens	Oct 14, 2011	snoRNA	Affymetrix Proprietary Database	ENSG00000212165	chr20:16963477-16963678 (-)	202	AAGATTATATTTTCAGGGATCATTTCTATAGTTTGTCACTAGGGAAGTTCCTCTGAATGTGTAGAGCACCAGAAACATGAGGAAGAGGCACAGGGTTCTCTCCTGAGTGTGAAGCTGGCTCTTGGCGCTGCTTTCCTGCAACTGCTATTTGCCATTCGTGATTGTGGAGAGTCAGAGGGAGAGGATGATGCAGTCTGAGTGG	0.678323	0.0622344
ENSG00000212165_x_st	0.376515	A	1.02577	A	0.549897	A	0.511606	A	0.442966	A	0.461576	A	0.173312	A	1.00493	A	0.836991	A	1.02062	A	0.760455	A	1.09631	A	miRNA-3_0	Homo sapiens	Oct 14, 2011	snoRNA	Affymetrix Proprietary Database	ENSG00000212165	chr20:16963477-16963678 (-)	202	AAGATTATATTTTCAGGGATCATTTCTATAGTTTGTCACTAGGGAAGTTCCTCTGAATGTGTAGAGCACCAGAAACATGAGGAAGAGGCACAGGGTTCTCTCCTGAGTGTGAAGCTGGCTCTTGGCGCTGCTTTCCTGCAACTGCTATTTGCCATTCGTGATTGTGGAGAGTCAGAGGGAGAGGATGATGCAGTCTGAGTGG	0.655176	0.0888799
ENSG00000212168_st	0.566925	A	1.11948	A	0.79894	A	0.903147	A	0.591523	A	0.671834	A	0.822639	A	1.09129	A	1.7047	P	0.961034	A	1.12554	A	0.875057	A	miRNA-3_0	Homo sapiens	Oct 14, 2011	snoRNA	Affymetrix Proprietary Database	ENSG00000212168	chr2:57771670-57771734 (+)	65	CTGTAATGATGTTGCTCAAATATCTGACCTGAAATGATTATATAGACCAATTTAATACTGAAGAA	0.889102	0.0890317
ENSG00000212168_x_st	0.537338	A	0.518445	A	0.951197	A	1.14506	A	0.855762	A	1.0731	A	1.1804	A	0.891336	A	0.652014	A	1.11137	A	0.909795	A	1.08501	A	miRNA-3_0	Homo sapiens	Oct 14, 2011	snoRNA	Affymetrix Proprietary Database	ENSG00000212168	chr2:57771670-57771734 (+)	65	CTGTAATGATGTTGCTCAAATATCTGACCTGAAATGATTATATAGACCAATTTAATACTGAAGAA	0.930496	0.0668489
ENSG00000212175_st	0.574422	A	1.36164	A	0.644081	A	0.722579	A	1.00578	A	0.640916	A	0.895219	A	1.13736	P	0.857535	A	1.23565	A	1.04856	A	0.84547	A	miRNA-3_0	Homo sapiens	Oct 14, 2011	snoRNA	Affymetrix Proprietary Database	ENSG00000212175	chr2:55792839-55792986 (+)	148	GGTTGTGGTGGTTTTCTTTCTGGTACATTTGTTAAGTTTTCAAATGAGCCTAACTCTGCCACATATATCATATAGGAGCTGGCAAAGGCTTGATGACAAAGAGATCTCTCTCAAGCCTTTCCCACATCAGAGGCTGGCTTTCACACAC	0.876377	0.0721886
ENSG00000212175_x_st	0.615636	A	0.973126	A	0.870139	A	1.40779	A	0.616183	A	1.38842	P	1.28948	A	0.784629	P	1.04438	A	1.40814	A	0.904352	A	1.00395	A	miRNA-3_0	Homo sapiens	Oct 14, 2011	snoRNA	Affymetrix Proprietary Database	ENSG00000212175	chr2:55792839-55792986 (+)	148	GGTTGTGGTGGTTTTCTTTCTGGTACATTTGTTAAGTTTTCAAATGAGCCTAACTCTGCCACATATATCATATAGGAGCTGGCAAAGGCTTGATGACAAAGAGATCTCTCTCAAGCCTTTCCCACATCAGAGGCTGGCTTTCACACAC	0.988539	0.0839318
ENSG00000212181_st	0.836603	A	1.33594	A	0.778949	A	0.484983	A	0.830067	A	0.902897	A	0.11162	A	0.881276	A	0.452219	A	1.27418	A	1.04011	A	0.79245	A	miRNA-3_0	Homo sapiens	Oct 14, 2011	snoRNA	Affymetrix Proprietary Database	ENSG00000212181	chr2:149018143-149018277 (-)	135	TATCTCTGACCTGGGTAGAGCAGCATCTGGTTGGTGGTGCCCATCTCATATCAGCCAGAGATACAGCAATTCCTTGTTTATCCCAGCTTGGCTTTTAGTCTGTGCCCATGCCTGGTTCACGTGTGAAAAATATGG	0.833335	0.0985693
ENSG00000212181_x_st	0.460829	A	1.0479	A	0.709475	A	0.743722	A	0.629373	A	0.911039	A	0.493226	A	0.793852	A	0.727742	A	0.950402	A	0.88606	A	0.670489	A	miRNA-3_0	Homo sapiens	Oct 14, 2011	snoRNA	Affymetrix Proprietary Database	ENSG00000212181	chr2:149018143-149018277 (-)	135	TATCTCTGACCTGGGTAGAGCAGCATCTGGTTGGTGGTGCCCATCTCATATCAGCCAGAGATACAGCAATTCCTTGTTTATCCCAGCTTGGCTTTTAGTCTGTGCCCATGCCTGGTTCACGTGTGAAAAATATGG	0.735732	0.0513327
ENSG00000212182_st	0.663111	A	1.36852	A	0.46612	A	0.672429	A	0.537436	P	0.680924	A	0.843596	A	0.643968	A	1.04268	A	1.21513	P	0.962804	A	0.841397	A	miRNA-3_0	Homo sapiens	Oct 14, 2011	snoRNA	Affymetrix Proprietary Database	ENSG00000212182	chr2:114763018-114763232 (-)	215	AAGACTGTAGTTTCAGGGATTGTTTCTATAGTTTGCTACTAGAGAAGTTTCTCTGAACGTGTAGAGCCCCGGAAACCCCCGGGTGGTGGTGCAGCATCCTCTCTTGAGGTGAAGCCGGCTTTTGGTGTTGCTTCACTGCAACTACCTTTTGCCATGGATGATTGTCCTTCTCCTCCTCTGGCAGAGGGAGAGGGAGAGGACATAAGTCTGAGTGG	0.761161	0.0792478
ENSG00000212187_st	0.619119	A	1.36164	A	0.877863	P	0.758498	A	0.941831	A	1.01466	A	0.73656	A	1.30468	A	2.01068	P	1.0264	A	0.854631	A	0.710929	A	miRNA-3_0	Homo sapiens	Oct 14, 2011	snoRNA	Affymetrix Proprietary Database	ENSG00000212187	chr1:212198903-212199024 (+)	122	ATGCCCTTTTAAGGTTGATGTGGTGCTTTAAGAAGCTAACATAGAAGGATAAAGTAAGTCTCTACAAAACCCAGAGAAGAGACTGGAAAACTCCTCTCTGGATCCTGCCTGGAGTCACAGCT	0.909847	0.111391
ENSG00000212191_st	0.815242	A	1.02156	A	1.06774	P	1.13075	A	0.942428	A	0.905422	A	0.445794	A	1.66214	P	0.604139	A	0.892285	A	1.08378	A	0.84547	A	miRNA-3_0	Homo sapiens	Oct 14, 2011	snoRNA	Affymetrix Proprietary Database	ENSG00000212191	chr4:179607040-179607110 (-)	71	AAATAATTAAATTTCTCCAAATAGCTGGAGTTACTGGCAAATTGTTTAGTGGCAAACATGGTTTTCTGAAT	0.923925	0.0863824
ENSG00000212195_st	0.247334	A	0.788678	A	0.503163	A	0.60446	A	0.457417	A	0.781573	A	0.593874	A	1.00041	A	0.596348	A	1.0161	A	0.806412	A	0.741635	A	miRNA-3_0	Homo sapiens	Oct 14, 2011	snoRNA	Affymetrix Proprietary Database	ENSG00000212195	chr17:56709003-56709197 (-)	195	AAGACTATATTTTGAGGGATAATTTCTATAGTGTGTTTCTCGAGGAGTATATCTGAACGTGTAGAACGCTGGAAACCGCGAGAGGGAGATATTTGTGTTCTCTCACGAGTGGGATAGCAGTGTTTGGTGTTGCGTTATTCTAACTGCTGTTTGCTGTTGGTGACCGTTCTTCTCTAGAGAAGGCAGTCTGAGTAG	0.673048	0.0642928
ENSG00000212206_st	0.892781	A	1.62782	P	0.778841	A	1.03158	A	0.930828	A	0.546754	A	1.04109	A	1.35008	A	0.899306	A	0.839148	A	0.913549	A	0.313277	A	miRNA-3_0	Homo sapiens	Oct 14, 2011	snoRNA	Affymetrix Proprietary Database	ENSG00000212206	chr17:8232901-8233037 (+)	137	AAAGCAAGCTGGAATTACAGTGCTTCATTTTGTGAAATACTAAATACCATCATTATGCTGCTGAAAGAAAAGCTGTTTTAATGATTTTTGATTTGTCTTTGTGAGAGTAAAATCACGACAGATTGACATGGACAATT	0.906428	0.0971954
ENSG00000212206_x_st	0.847457	A	0.525713	A	0.525245	A	0.861146	A	0.733065	A	0.945846	A	0.704512	A	1.14563	A	0.847203	A	0.764224	A	1.08032	A	1.09353	A	miRNA-3_0	Homo sapiens	Oct 14, 2011	snoRNA	Affymetrix Proprietary Database	ENSG00000212206	chr17:8232901-8233037 (+)	137	AAAGCAAGCTGGAATTACAGTGCTTCATTTTGTGAAATACTAAATACCATCATTATGCTGCTGAAAGAAAAGCTGTTTTAATGATTTTTGATTTGTCTTTGTGAGAGTAAAATCACGACAGATTGACATGGACAATT	0.84733	0.0590694
ENSG00000212211_st	1.08217	A	1.45402	A	0.969865	A	0.907563	A	0.799926	A	1.22603	A	0.423835	A	1.13448	A	1.30812	A	1.03798	A	1.08256	A	0.879473	A	miRNA-3_0	Homo sapiens	Oct 14, 2011	snoRNA	Affymetrix Proprietary Database	ENSG00000212211	chr3:60842062-60842277 (-)	216	AAGATTATATTTCCAGGGGTCATTTCTGTGGTTCATTACTTAAAGGAGTTTCCCCAAGTGTGTAGAGCACTGGAAACCACAGGAAGATATGCAATGTTCTCTCCCGAGCACGAAGCTCGTTCTTGGTGTTGCTTCATTGCAACTGCCATTTGCCATTGATCATTGTTTTTTTCTTCCTTTGGGGAGATTAAGAGGAAGAGGACACAGTCTGAGTGA	1.06008	0.0765463
ENSG00000212214_st	0.63893	A	1.69151	A	0.606997	A	0.525691	A	0.855762	A	0.912337	A	1.11003	A	0.259964	A	1.25467	A	1.50355	A	0.90182	A	0.918828	A	miRNA-3_0	Homo sapiens	Oct 14, 2011	snoRNA	Affymetrix Proprietary Database	ENSG00000212214	chrX:3450158-3450292 (-)	135	TTTCCCTGACCTGGGTAGAGTGGCATCCAGTTGGTGGTGCCCATCTCATATCAGCCAGGGACAAAGCAACCCCTTGTTCCTCCCAGCTTGGCTTTTCATCTGTGCCTATGCCTGGTTCATGCCTTGGACACATTT	0.907078	0.118541
ENSG00000212214_x_st	0.688185	A	1.08574	A	0.874116	A	1.08817	A	0.855762	A	0.831771	A	0.488358	A	1.13321	A	1.19609	A	1.02265	A	1.23468	A	1.00793	A	miRNA-3_0	Homo sapiens	Oct 14, 2011	snoRNA	Affymetrix Proprietary Database	ENSG00000212214	chrX:3450158-3450292 (-)	135	TTTCCCTGACCTGGGTAGAGTGGCATCCAGTTGGTGGTGCCCATCTCATATCAGCCAGGGACAAAGCAACCCCTTGTTCCTCCCAGCTTGGCTTTTCATCTGTGCCTATGCCTGGTTCATGCCTTGGACACATTT	1.01529	0.0634041
ENSG00000212224_st	0.655444	A	0.862504	A	0.894828	A	1.04362	P	0.976582	A	0.857391	A	0.403213	A	1.0432	A	0.552737	A	1.07736	A	0.898434	A	1.4105	A	miRNA-3_0	Homo sapiens	Oct 14, 2011	snoRNA	Affymetrix Proprietary Database	ENSG00000212224	chr20:40341118-40341239 (-)	122	GTGTCCTTTTAAGGTTGACACAGTGCTTTAAGAGCCTAACACAGAAAGGTAAAGTAAGTTTCCGTAAAACCCAGAAATGATATTGCAAAATTCCTCTTTGAATCATGTCTGGAGTCACAGCT	0.896631	0.0762882
ENSG00000212224_x_st	0.775347	A	0.862782	A	0.561044	A	0.97994	A	0.495556	A	0.919545	A	0.384993	A	0.791531	A	0.934449	A	1.33699	A	0.940325	A	1.19636	A	miRNA-3_0	Homo sapiens	Oct 14, 2011	snoRNA	Affymetrix Proprietary Database	ENSG00000212224	chr20:40341118-40341239 (-)	122	GTGTCCTTTTAAGGTTGACACAGTGCTTTAAGAGCCTAACACAGAAAGGTAAAGTAAGTTTCCGTAAAACCCAGAAATGATATTGCAAAATTCCTCTTTGAATCATGTCTGGAGTCACAGCT	0.891163	0.0792297
ENSG00000212228_st	0.80089	A	1.24297	A	0.65534	A	1.13132	A	1.11931	A	0.876814	A	0.772886	A	0.734625	A	1.08779	A	1.35814	A	1.32955	A	0.967289	A	miRNA-3_0	Homo sapiens	Oct 14, 2011	snoRNA	Affymetrix Proprietary Database	ENSG00000212228	chr16:11367970-11368093 (-)	124	CCACCCTGACCTGGGTAGAGTGGCCTCTGGTTGGTGGTGTCCATCTTGCATCAGTCAGGGACAAAGCAACCCCTTGTTCATCCCAGCTTGGTTTCTGGCCTGTTCCCATGCCTTGGACAAACAA	1.02754	0.069155
ENSG00000212229_st	0.120224	A	0.934891	A	0.774008	A	1.08817	A	0.742423	A	0.699461	A	0.723932	A	0.86741	A	0.82424	A	1.06743	A	1.0328	A	0.620498	A	miRNA-3_0	Homo sapiens	Oct 14, 2011	snoRNA	Affymetrix Proprietary Database	ENSG00000212229	chr6:67920301-67920373 (-)	73	AAACGATGAACTCACCTAAAATAGCTGTAATAACCAGCAGATTATGTAATGGCAAACCTACAGTTTTCTGAAT	0.799124	0.0751452
ENSG00000212249_st	0.967993	P	0.633836	A	0.574069	A	1.29574	P	0.822834	A	0.648702	A	0.824663	A	1.0203	A	0.982442	A	0.882526	A	0.944644	A	1.32086	P	miRNA-3_0	Homo sapiens	Oct 14, 2011	snoRNA	Affymetrix Proprietary Database	ENSG00000212249	chr5:68169781-68169914 (+)	134	CCCAAAGTGCTGGGATAACCCTTACCTGTTTCTCCTTTGCAGGGCAGATAGAACATGATAATTGGAGATGCATGAAACGTGATTAATCTCTCTGTATAATCAGGACTTGCAACACACTTAATTTTTTTTTTAAT	0.913585	0.0681244
ENSG00000212249_x_st	0.428555	A	0.647802	A	0.621699	A	0.807511	A	0.987666	P	0.776283	A	0.323111	A	1.01489	P	0.749306	A	1.55845	A	1.17552	A	0.782081	A	miRNA-3_0	Homo sapiens	Oct 14, 2011	snoRNA	Affymetrix Proprietary Database	ENSG00000212249	chr5:68169781-68169914 (+)	134	CCCAAAGTGCTGGGATAACCCTTACCTGTTTCTCCTTTGCAGGGCAGATAGAACATGATAATTGGAGATGCATGAAACGTGATTAATCTCTCTGTATAATCAGGACTTGCAACACACTTAATTTTTTTTTTAAT	0.779182	0.0959529
ENSG00000212264_st	0.53775	A	0.542319	A	0.755106	A	0.815085	A	0.577629	A	1.17384	A	1.06991	A	0.823502	A	0.874225	A	0.995548	A	1.04856	A	0.464151	A	miRNA-3_0	Homo sapiens	Oct 14, 2011	snoRNA	Affymetrix Proprietary Database	ENSG00000212264	chr7:23436065-23436135 (+)	71	AAATAATGAAATCACCCAAAATAGCTGGAATTACTGGCAGATTGTGTAGCAATAAACCTAGTTTTCTGAAG	0.819293	0.0684152
ENSG00000212264_x_st	1.35787	P	0.984028	A	0.530495	A	0.945041	A	0.603789	A	0.680924	A	0.493226	A	1.38646	A	0.699698	A	1.53207	A	0.990279	A	0.84547	A	miRNA-3_0	Homo sapiens	Oct 14, 2011	snoRNA	Affymetrix Proprietary Database	ENSG00000212264	chr7:23436065-23436135 (+)	71	AAATAATGAAATCACCCAAAATAGCTGGAATTACTGGCAGATTGTGTAGCAATAAACCTAGTTTTCTGAAG	0.895255	0.100705
ENSG00000212266_st	0.428754	A	1.36164	A	0.627802	A	0.695092	A	1.00534	A	0.922669	P	1.06031	A	0.875533	A	0.709294	A	0.843002	A	1.20047	A	0.731882	A	miRNA-3_0	Homo sapiens	Oct 14, 2011	snoRNA	Affymetrix Proprietary Database	ENSG00000212266	chr1:118231243-118231364 (-)	122	TGCACTTGTGTTTTTGTTTAACTGTGAACAAAGACTTATAGAGAAGTGCAAAAAATAAATCCTCTTTTGCAACCCAGAACTCATTGTTTAGTAAGGGTTTTGATACATATAAAAGAGATATT	0.859268	0.0747623
ENSG00000212270_st	0.548767	A	1.23197	A	0.942906	A	0.680866	A	0.717461	A	0.978003	A	1.04611	A	1.00407	A	1.33976	A	1.07015	A	1.06564	A	1.60251	A	miRNA-3_0	Homo sapiens	Oct 14, 2011	snoRNA	Affymetrix Proprietary Database	ENSG00000212270	chr14:26275854-26275918 (-)	65	GTTCATGATAAGTAACATTTCTTCAATTTGACCTGATGTGTATTGAAGAAAACCAGCATCTGAGG	1.02509	0.0838619
ENSG00000212273_x_st	0.992106	P	1.0502	A	0.648236	A	2.52446	P	0.856864	A	0.928761	P	1.42309	P	1.17671	P	1.46807	A	1.24978	A	1.12621	A	1.03942	A	miRNA-3_0	Homo sapiens	Oct 14, 2011	snoRNA	Affymetrix Proprietary Database	ENSG00000212273	chr8:134656841-134656968 (-)	128	TGCACTTATGTATGTTTTTGTTTAAACTGTGGACAAAGACTTATGGATAAGTACAAAAAATAAATCCTCTTTTGCAACCCAGAACTCATTGTTCAGTATGAGTTTTAATACATATAGCCAGGGAAATT	1.08821	0.136817
ENSG00000212277_st	0.853877	A	0.458122	A	0.480558	A	0.87356	A	0.866903	P	1.018	P	0.493226	A	1.47029	A	0.82424	A	1.50204	A	0.820697	A	0.626918	A	miRNA-3_0	Homo sapiens	Oct 14, 2011	snoRNA	Affymetrix Proprietary Database	ENSG00000212277	chr11:74427732-74427794 (-)	63	ACAGATGATGAACTCATTGACAGACATACAGAGACTGTGTGCTGATTGTCATGTTCTGACTTA	0.839058	0.0995054
ENSG00000212277_x_st	0.894874	A	0.735721	A	0.686819	A	1.08817	A	0.826211	A	0.928592	A	0.888296	A	0.728263	A	0.871657	A	1.3602	A	0.961369	A	0.6588	A	miRNA-3_0	Homo sapiens	Oct 14, 2011	snoRNA	Affymetrix Proprietary Database	ENSG00000212277	chr11:74427732-74427794 (-)	63	ACAGATGATGAACTCATTGACAGACATACAGAGACTGTGTGCTGATTGTCATGTTCTGACTTA	0.879976	0.0561283
ENSG00000212278_st	0.349116	A	1.76199	P	0.746291	A	0.970988	A	0.875758	A	0.700921	P	0.682934	A	0.638848	A	1.14011	A	0.838689	A	1.06855	A	0.84547	A	miRNA-3_0	Homo sapiens	Oct 14, 2011	snoRNA	Affymetrix Proprietary Database	ENSG00000212278	chr5:18236232-18236305 (+)	74	TTGGATATACGATAATCTCACTCCGACTTAAACTCTCTCACTGATTATTTGATAATAACAGGTCAGATATTCTT	0.842079	0.10003
ENSG00000212279_st	0.00378537	A	0.502	A	0.69079	A	0.871837	A	0.847262	P	0.624714	A	0.881999	A	1.13321	A	0.598454	A	1.3539	A	0.96797	A	0.611159	A	miRNA-3_0	Homo sapiens	Oct 14, 2011	snoRNA	Affymetrix Proprietary Database	ENSG00000212279	chr15:74783299-74783372 (-)	74	TGGATACTGTGACAGTTGCATCGTTCAGCAGATTGAGTCACGAAGAGATGTATACCATCTGTCTGATGTATCTG	0.769026	0.0984708
ENSG00000212284_st	1.13638	A	0.970389	A	0.809506	A	0.707927	A	1.104	A	0.928592	A	0.875541	A	1.88391	P	1.04268	A	1.24052	A	1.32041	A	1.37521	P	miRNA-3_0	Homo sapiens	Oct 14, 2011	snoRNA	Affymetrix Proprietary Database	ENSG00000212284	chr15:25511738-25511808 (+)	71	TCAATAATGAAATCTTCTGATTTGGTGAGAAATAATGCCTTAAAATTACACTCAATAGGATTATGCTGAGG	1.07334	0.0910671
ENSG00000212284_x_st	0.847457	P	0.494712	A	0.774008	A	0.703713	A	0.737338	A	0.898618	A	1.20724	P	1.59774	A	1.18979	A	1.38362	A	1.28722	A	1.33971	P	miRNA-3_0	Homo sapiens	Oct 14, 2011	snoRNA	Affymetrix Proprietary Database	ENSG00000212284	chr15:25511738-25511808 (+)	71	TCAATAATGAAATCTTCTGATTTGGTGAGAAATAATGCCTTAAAATTACACTCAATAGGATTATGCTGAGG	1.0442	0.0977129
ENSG00000212293_st	1.27804	A	1.52699	A	1.01858	A	1.04131	A	0.870308	A	1.38353	A	0.850365	A	1.02333	A	1.75663	A	1.32034	A	1.27686	A	0.850954	A	miRNA-3_0	Homo sapiens	Oct 14, 2011	snoRNA	Affymetrix Proprietary Database	ENSG00000212293	chr13:32994527-32994653 (-)	127	AATTGGGATCAAAGATGCAGCCGCCTTCCCATTTAAGCAGCACAGACAGCCCAAAGTGACAGTTTTCCTGTACAGTTACTCTTCTGTTATCTGTAACTGATCTATGACATTTTGGGAAAAAACAGCC	1.15908	0.083284
ENSG00000212295_st	0.729194	A	0.598553	A	0.79635	A	0.788307	A	0.745716	A	0.896212	A	1.10078	A	0.794218	A	1.22024	A	1.26107	A	0.985596	A	1.19933	A	miRNA-3_0	Homo sapiens	Oct 14, 2011	snoRNA	Affymetrix Proprietary Database	ENSG00000212295	chr6:156699884-156699958 (+)	75	TTCAGATGATTTGAATTGATAAGCTGAGGTTCTGTGAGGAATGACAGTTAAGAGCATGTTAAAGTTGTTATGAAA	0.846281	0.0639681
ENSG00000212295_x_st	0.344312	A	1.10922	A	0.823543	A	1.30472	A	0.938695	A	0.742519	A	0.600738	A	1.34976	A	0.712562	A	1.11049	A	0.972529	A	0.593057	A	miRNA-3_0	Homo sapiens	Oct 14, 2011	snoRNA	Affymetrix Proprietary Database	ENSG00000212295	chr6:156699884-156699958 (+)	75	TTCAGATGATTTGAATTGATAAGCTGAGGTTCTGTGAGGAATGACAGTTAAGAGCATGTTAAAGTTGTTATGAAA	0.881119	0.0877322
ENSG00000212300_st	0.528628	A	0.709703	A	0.867764	A	0.648372	A	0.603789	A	0.941691	A	0.272995	A	0.765233	A	1.32468	P	0.813293	A	1.19176	A	0.520113	A	miRNA-3_0	Homo sapiens	Oct 14, 2011	snoRNA	Affymetrix Proprietary Database	ENSG00000212300	chr4:159621843-159622060 (+)	218	AAGACTATACTTTCAGGGATCATTTCTCTAGTTCAATACTACAGAAGTTTCTCTGAAGGTGTAGCAAGCACCAGAAACCACGAGGAAAGTGCAGTATTCTCTCCCAAGTGTGATGCCGCCCGTCTCTTGATGTTGCTTTGCTCAGCTGCCATTCGGCATTGATGATTGTTTTATCCTTCCTTAGGAAGAGTGAGAGGGAAAGGATGCAGTCCAAGTGG	0.737468	0.0843888
ENSG00000212302_st	0.340248	A	1.01686	A	0.543519	A	0.792823	A	0.459195	A	0.847855	A	1.43368	A	0.988324	A	0.688345	A	0.836411	A	0.823912	A	0.620498	A	miRNA-3_0	Homo sapiens	Oct 14, 2011	snoRNA	Affymetrix Proprietary Database	ENSG00000212302	chr14:23225970-23226038 (-)	69	AGGGAAGTGATGACAACTGTGACTGTTGTGTGACACTGATTTCTCTCATATTTGTACTGGCTGATCCTG	0.808368	0.0836055
ENSG00000212302_x_st	0.251688	A	0.513299	A	0.822444	A	0.802076	A	0.686683	A	0.859777	A	0.203139	A	0.56006	A	0.702833	A	1.30411	A	1.09699	A	0.226448	A	miRNA-3_0	Homo sapiens	Oct 14, 2011	snoRNA	Affymetrix Proprietary Database	ENSG00000212302	chr14:23225970-23226038 (-)	69	AGGGAAGTGATGACAACTGTGACTGTTGTGTGACACTGATTTCTCTCATATTTGTACTGGCTGATCCTG	0.694758	0.0988105
ENSG00000212309_st	0.376257	A	1.06621	A	0.756816	A	1.28191	A	0.56089	A	0.941766	A	0.781933	A	0.532998	A	0.589555	A	0.851459	A	0.785121	A	0.460782	A	miRNA-3_0	Homo sapiens	Oct 14, 2011	snoRNA	Affymetrix Proprietary Database	ENSG00000212309	chr2:203142831-203142915 (+)	85	TTCAATGTTGTCAATGATGCATTCTTATTGGAACTGAATTTAAGTGATCTGACTCATTCGTCACTACCACTGAGACAACATTGAG	0.769374	0.0760881
ENSG00000212309_x_st	0.530758	A	0.934891	A	0.748436	A	0.819655	A	0.684112	A	0.666174	A	0.919312	A	0.893183	A	1.0117	A	0.979051	A	1.20047	A	0.725228	A	miRNA-3_0	Homo sapiens	Oct 14, 2011	snoRNA	Affymetrix Proprietary Database	ENSG00000212309	chr2:203142831-203142915 (+)	85	TTCAATGTTGTCAATGATGCATTCTTATTGGAACTGAATTTAAGTGATCTGACTCATTCGTCACTACCACTGAGACAACATTGAG	0.856419	0.0528654
ENSG00000212321_st	0.537338	A	0.947576	A	0.774008	A	0.886245	A	0.373076	A	0.941277	A	0.201293	A	0.944052	A	0.664227	A	1.71518	A	0.768562	A	0.72419	A	miRNA-3_0	Homo sapiens	Oct 14, 2011	snoRNA	Affymetrix Proprietary Database	ENSG00000212321	chrX:121974279-121974497 (+)	219	AAGGCTATACTTTCAGGGATCATTTTTATAGCTTATTACTAGAGGAGTTAATGTGAATGTGTAGAGCACCAGAAACCTTGAGGAGGAGGTGCAGCGTTCTCTCCTGAGCATAAAGCTGGCCCGCAGTATTGTGTTGCCTCACTGCAACTGCCATTTGCCATTGATGATGATTGTTCTCTTTCACTGAGAGAGTAAGAGGACAGGATGCATTCTAACTGG	0.771285	0.108075
ENSG00000212338_st	0.537338	A	1.32967	A	0.575027	A	0.87356	A	0.376069	A	0.45638	A	0.187599	A	0.905198	A	0.645118	A	1.93829	A	0.698623	A	0.835699	A	miRNA-3_0	Homo sapiens	Oct 14, 2011	snoRNA	Affymetrix Proprietary Database	ENSG00000212338	chr1:179165608-179165714 (+)	107	ATCCAAGGTGATTCCTTCTCCAAGGGGGACATCCAGTGACCCTCTCAGGAAGTAGCAACTTGGAATAGAATAGTCCAGGAGTTCCAGGACCAGCCTGGCCAATATGG	0.671871	0.135284
ENSG00000212338_x_st	0.962732	A	1.37201	A	0.605087	A	1.2015	A	0.48591	A	0.550626	A	0.344325	A	1.01504	A	0.710618	A	1.17838	A	0.918259	A	0.506876	A	miRNA-3_0	Homo sapiens	Oct 14, 2011	snoRNA	Affymetrix Proprietary Database	ENSG00000212338	chr1:179165608-179165714 (+)	107	ATCCAAGGTGATTCCTTCTCCAAGGGGGACATCCAGTGACCCTCTCAGGAAGTAGCAACTTGGAATAGAATAGTCCAGGAGTTCCAGGACCAGCCTGGCCAATATGG	0.814439	0.0958768
ENSG00000212342_st	0.537338	A	1.25437	A	1.1548	A	0.837497	A	0.704154	A	0.784005	A	0.50809	A	1.02193	A	1.04268	A	1.33352	A	1.21577	A	0.826932	A	miRNA-3_0	Homo sapiens	Oct 14, 2011	snoRNA	Affymetrix Proprietary Database	ENSG00000212342	chr8:131175218-131175373 (+)	156	TCTCGTGGTAGTTTTCTTTTTGGCACATTTGTTAAGTTTTCAAATGGGCCTAACACTGCCACATGTATTATACTGGAGTTGGCAAAGGCCTGTGACAATGAGATATCTCTCAAGCCTTTCACGCCTTTCCTCTATCAGAGAATGGCTCCCACATGT	0.929712	0.0799989
ENSG00000212342_x_st	0.377463	A	1.36164	A	0.747192	A	0.583772	A	0.919817	A	0.806699	A	0.581681	A	0.900604	A	0.864589	A	1.17593	A	0.896001	A	0.800076	A	miRNA-3_0	Homo sapiens	Oct 14, 2011	snoRNA	Affymetrix Proprietary Database	ENSG00000212342	chr8:131175218-131175373 (+)	156	TCTCGTGGTAGTTTTCTTTTTGGCACATTTGTTAAGTTTTCAAATGGGCCTAACACTGCCACATGTATTATACTGGAGTTGGCAAAGGCCTGTGACAATGAGATATCTCTCAAGCCTTTCACGCCTTTCCTCTATCAGAGAATGGCTCCCACATGT	0.835644	0.0756803
ENSG00000212347_x_st	0.376289	A	0.27265	A	0.571201	A	0.670753	A	0.400982	A	0.563487	A	0.663614	A	0.930405	A	0.846582	A	1.35008	A	1.03942	A	0.480365	A	miRNA-3_0	Homo sapiens	Oct 14, 2011	snoRNA	Affymetrix Proprietary Database	ENSG00000212347	chrX:45752346-45752417 (-)	72	AGGGTACTATGATAGTTGCATAGTTCAGCAGATTGAATCATCAAGAGATTTAATATTTGTCTGATGTATCTG	0.617407	0.0900455
ENSG00000212363_st	0.511741	A	0.778848	A	0.692369	A	0.864372	A	0.699719	A	1.3854	P	0.342688	A	0.675962	A	0.730405	A	0.68845	A	1.20982	A	1.00432	A	miRNA-3_0	Homo sapiens	Oct 14, 2011	snoRNA	Affymetrix Proprietary Database	ENSG00000212363	chr5:74178481-74178608 (-)	128	TGCGTGACATGTATGTTTTTGTTTAACTTGTATACAAAGGCTTATGGATAGGTGCAAAAATAAATTCTCTTTTGCAACCCAGAACTCATTGTTCAGTGTGAGTTTTGATACATATAAGAAGGGATATT	0.715062	0.0827328
ENSG00000212363_x_st	0.729094	A	1.33453	A	0.782034	A	1.48781	P	0.452116	A	0.692812	A	0.430474	A	0.591433	A	1.16684	A	1.08386	A	0.89704	A	1.32782	A	miRNA-3_0	Homo sapiens	Oct 14, 2011	snoRNA	Affymetrix Proprietary Database	ENSG00000212363	chr5:74178481-74178608 (-)	128	TGCGTGACATGTATGTTTTTGTTTAACTTGTATACAAAGGCTTATGGATAGGTGCAAAAATAAATTCTCTTTTGCAACCCAGAACTCATTGTTCAGTGTGAGTTTTGATACATATAAGAAGGGATATT	0.839537	0.103796
ENSG00000212367_st	0.329924	A	0.961696	A	0.606997	A	0.672429	A	0.408834	A	0.469303	A	0.292049	A	0.707651	A	0.723379	A	1.10068	A	1.00809	A	0.723938	A	miRNA-3_0	Homo sapiens	Oct 14, 2011	snoRNA	Affymetrix Proprietary Database	ENSG00000212367	chr18:24269281-24269493 (-)	213	AAGACTGTACGTTCCAAGATTGTTTCTATAGTTGGTTGTGAGAGAAGTTTCTCTGAACTTGCAGAGCACGGGAAACCAGGAGGAGGAGGCTCAGGGTGCTCTCCACACGTGTGAAACCGGCTGTGGGTGTTGCTTTCCTGTGACTGCCATTTGCCACTGATGATCTTCTCTTCCTCTGGAAGAGTAAGAGGGGGAAGGACACAGTTTCAGTGC	0.69004	0.0760239
ENSG00000212371_st	1.25059	A	1.09918	A	0.878961	A	0.738896	A	0.813687	A	0.284634	A	1.53091	P	0.986183	A	1.00061	A	0.981922	A	0.854981	A	0.911937	A	miRNA-3_0	Homo sapiens	Oct 14, 2011	snoRNA	Affymetrix Proprietary Database	ENSG00000212371	chr14:77932627-77932779 (+)	153	GGTCATATAAGTAGAAACCACTGAGTGAATCTTACTAGAAAAGTGAATGGCCATTCTTGGTTACTCTGTAGCACAGAAGAATTCCTGGCTTCTTTGTGTTGCACAGCTGACTTGTGCCATTCTGCTGCTATAGTGTGGAGTTGAGAAACATGA	0.946929	0.085986
ENSG00000212377_st	0.537338	A	1.83654	A	0.792526	A	0.982761	A	1.05641	A	0.639119	A	0.958374	A	1.06486	A	1.34867	A	1.37111	A	0.843113	A	0.84547	A	miRNA-3_0	Homo sapiens	Oct 14, 2011	snoRNA	Affymetrix Proprietary Database	ENSG00000212377	chr13:73028040-73028105 (-)	66	GTAGGTGACGACCAATATTTTTTTTACTTTGACTTGATGTCTATTGAAGAAATCTAGCATCTGAGA	0.970568	0.102911
ENSG00000212378_s_st	0.847457	A	0.717696	A	0.536255	A	0.82504	A	0.370634	A	0.655342	A	0.582827	A	1.39456	A	0.334156	A	1.26429	A	0.870278	A	0.659196	A	miRNA-3_0	Homo sapiens	Oct 14, 2011	snoRNA	Affymetrix Proprietary Database	ENSG00000212378	chr2:72987663-72987731 (+)	69	ATGTAATAATGTTCATCAAATGTCTGACCTGAAATGAGCATGTAGACAAGTTAATTTAACACTGAAGAA	0.688446	0.0920308
ENSG00000212378_st	0.279662	A	0.939807	A	0.804694	A	1.11615	A	0.920298	A	1.01962	A	0.706849	A	0.771871	A	1.06965	P	1.12865	A	0.995674	A	0.764866	A	miRNA-3_0	Homo sapiens	Oct 14, 2011	snoRNA	Affymetrix Proprietary Database	ENSG00000212378	chr2:72987663-72987731 (+)	69	ATGTAATAATGTTCATCAAATGTCTGACCTGAAATGAGCATGTAGACAAGTTAATTTAACACTGAAGAA	0.930053	0.0681184
ENSG00000212378_x_st	0.740167	A	2.11239	A	0.707641	A	1.07639	A	0.359185	A	0.78649	A	0.925307	A	1.10861	A	0.904741	A	0.780813	A	0.694899	A	0.338087	A	miRNA-3_0	Homo sapiens	Oct 14, 2011	snoRNA	Affymetrix Proprietary Database	ENSG00000212378	chr2:72987663-72987731 (+)	69	ATGTAATAATGTTCATCAAATGTCTGACCTGAAATGAGCATGTAGACAAGTTAATTTAACACTGAAGAA	0.783652	0.131404
ENSG00000212380_st	0.315042	A	1.39023	A	0.540931	A	0.716419	A	0.855762	A	0.646347	A	0.507993	A	1.01366	A	0.887594	A	1.31133	A	0.904649	A	1.05138	A	miRNA-3_0	Homo sapiens	Oct 14, 2011	snoRNA	Affymetrix Proprietary Database	ENSG00000212380	chr15:25509657-25509737 (+)	81	GGGGCAATATGGAGATGTTATATTGTCTTCGACAGGGAAGATGACATAAAAATTATGTTCAATAGGATTATGTGGAGACTT	0.871678	0.0926934
ENSG00000212380_x_st	0.455185	A	0.843564	A	0.539421	A	0.672429	A	0.370634	A	0.837265	A	0.493226	A	0.565851	A	0.82424	A	1.51168	A	0.969156	A	0.615247	A	miRNA-3_0	Homo sapiens	Oct 14, 2011	snoRNA	Affymetrix Proprietary Database	ENSG00000212380	chr15:25509657-25509737 (+)	81	GGGGCAATATGGAGATGTTATATTGTCTTCGACAGGGAAGATGACATAAAAATTATGTTCAATAGGATTATGTGGAGACTT	0.643838	0.0888336
ENSG00000212383_st	0.547222	A	0.335708	A	0.582312	A	0.757144	A	0.735365	A	1.11779	P	0.320184	A	0.34559	A	0.848706	A	1.37009	A	0.773072	A	0.488543	A	miRNA-3_0	Homo sapiens	Oct 14, 2011	snoRNA	Affymetrix Proprietary Database	ENSG00000212383	chr12:57255159-57255292 (+)	134	TGTTCCCGATCTGGTAGAGTAGCATCTGGTTGGTGGTGACCATCTAATACCAGCCAGGGACAAAGCAACCCCTTGTTTATCCCAGCTTGGCTTTTGGTCTGTTCCCATGCTTGGTTCATGCCTTGGACACATGG	0.658839	0.0928247
ENSG00000212383_x_st	0.51796	A	0.513843	A	0.682015	A	1.13629	A	0.811159	A	0.869549	A	0.700596	A	0.899764	A	1.32138	A	1.10189	A	0.964998	A	0.877341	A	miRNA-3_0	Homo sapiens	Oct 14, 2011	snoRNA	Affymetrix Proprietary Database	ENSG00000212383	chr12:57255159-57255292 (+)	134	TGTTCCCGATCTGGTAGAGTAGCATCTGGTTGGTGGTGACCATCTAATACCAGCCAGGGACAAAGCAACCCCTTGTTTATCCCAGCTTGGCTTTTGGTCTGTTCCCATGCTTGGTTCATGCCTTGGACACATGG	0.873445	0.0705235
ENSG00000212391_st	0.855573	A	0.944843	A	0.725885	A	0.883512	A	0.792412	A	0.928592	A	0.811461	A	0.803518	A	0.834192	A	1.11063	A	1.20047	A	0.989711	A	miRNA-3_0	Homo sapiens	Oct 14, 2011	snoRNA	Affymetrix Proprietary Database	ENSG00000212391	chr2:227833705-227833838 (-)	134	TGTTCTGACATGGGAAGAGTAGCTTCTGGTTGGTGGAGCCCATCTCACATTAGCCAGAGACAAAGCAACACCTTGTTTATCCCGGCTTGGCTTTTGGCCTGTGTCCATGACTGGTCCATACCTTGGACACATGG	0.869543	0.0399428
ENSG00000212395_st	0.62744	A	1.03947	A	1.14141	A	1.02045	A	1.13105	P	0.805384	A	1.12723	A	1.53797	A	0.82424	A	1.10068	A	1.00923	A	0.725082	A	miRNA-3_0	Homo sapiens	Oct 14, 2011	snoRNA	Affymetrix Proprietary Database	ENSG00000212395	chr9:134658247-134658345 (-)	99	TTTACAAGGGAAAAGCAACCCCATTAAAAAGTGGGCAAAGTAAGGTCTTTGGGGAACAGGGATGCTTATTTCCTCTGCCTTCCTTGTCTGCCTACACGG	1.02996	0.0694922
ENSG00000212395_x_st	0.847457	A	1.49339	A	0.721027	A	0.492345	A	0.863101	A	0.502445	A	1.14811	A	0.915312	A	1.04268	A	1.84693	P	0.956149	A	0.482547	A	miRNA-3_0	Homo sapiens	Oct 14, 2011	snoRNA	Affymetrix Proprietary Database	ENSG00000212395	chr9:134658247-134658345 (-)	99	TTTACAAGGGAAAAGCAACCCCATTAAAAAGTGGGCAAAGTAAGGTCTTTGGGGAACAGGGATGCTTATTTCCTCTGCCTTCCTTGTCTGCCTACACGG	0.889207	0.118288
ENSG00000212397_st	0.731329	A	1.12888	P	0.58119	A	1.50911	P	0.735404	A	1.02353	P	0.934018	P	1.51326	P	1.07164	A	1.10068	A	1.15791	P	0.715003	A	miRNA-3_0	Homo sapiens	Oct 14, 2011	snoRNA	Affymetrix Proprietary Database	ENSG00000212397	chr11:112473077-112473175 (-)	99	ATTCTTAAATGAATGATGAAATACCAAAAAGAAAAATAAGCAAAGAACAGATAACAGAAAGAAGCACAGCAAATACAACATAATACTGACAGTAAAAAT	1.04758	0.0861543
ENSG00000212411_st	0.864587	P	1.0338	A	1.0108	A	1.06996	A	0.943437	A	1.19203	A	0.773585	A	0.824848	A	1.16389	A	1.44033	A	1.03677	A	1.03135	A	miRNA-3_0	Homo sapiens	Oct 14, 2011	snoRNA	Affymetrix Proprietary Database	ENSG00000212411	chr10:29864235-29864310 (+)	76	AGGCCAATGCTGAATTATTATCTTGACGAGAAATGATGACGTAAAAATTAAGCTTAGTAGGATTACACTGAGGCCC	1.03257	0.0520207
ENSG00000212411_x_st	0.247689	A	1.49053	P	0.446737	A	0.698022	A	0.836444	A	0.706517	A	0.488462	A	0.899764	A	1.17157	A	1.27082	A	0.905413	A	1.22782	A	miRNA-3_0	Homo sapiens	Oct 14, 2011	snoRNA	Affymetrix Proprietary Database	ENSG00000212411	chr10:29864235-29864310 (+)	76	AGGCCAATGCTGAATTATTATCTTGACGAGAAATGATGACGTAAAAATTAAGCTTAGTAGGATTACACTGAGGCCC	0.868104	0.107874
ENSG00000212414_st	0.76743	A	0.649915	A	0.5029	A	0.746036	A	0.591729	A	0.90202	A	0.779169	A	0.901941	A	0.428152	A	1.50204	A	1.13183	A	0.981859	A	miRNA-3_0	Homo sapiens	Oct 14, 2011	snoRNA	Affymetrix Proprietary Database	ENSG00000212414	chr8:101016811-101016877 (+)	67	ATACTATGATGGTTGCATAGTTCAGCAGATTGAATTCATGAAGAGATTTACAATGTCTGATGTAGTT	0.7733	0.0846976
ENSG00000212414_x_st	0.771016	A	1.53087	A	0.304628	A	0.582102	A	0.855762	A	0.928592	A	0.993893	A	0.938462	A	0.998657	A	1.33838	A	0.95001	A	1.08596	A	miRNA-3_0	Homo sapiens	Oct 14, 2011	snoRNA	Affymetrix Proprietary Database	ENSG00000212414	chr8:101016811-101016877 (+)	67	ATACTATGATGGTTGCATAGTTCAGCAGATTGAATTCATGAAGAGATTTACAATGTCTGATGTAGTT	0.944236	0.0914178
ENSG00000212415_st	1.04298	A	1.36164	A	0.473652	A	0.87356	A	0.991423	A	0.787857	A	0.931596	A	1.0067	A	0.931172	A	0.71801	A	0.639982	A	0.826105	A	miRNA-3_0	Homo sapiens	Oct 14, 2011	snoRNA	Affymetrix Proprietary Database	ENSG00000212415	chr15:33262928-33262992 (+)	65	ATACTATGATGTTTGCATAGTTCAGCAGATTGAATTATGAAGAGATCTACCATTTGTCTGGTGTT	0.902366	0.0647044
ENSG00000212415_x_st	1.00952	A	1.13679	A	0.952143	A	0.930827	A	0.414754	A	0.709343	A	0.678764	A	1.1265	A	0.82424	A	1.54838	A	0.881756	A	0.940057	A	miRNA-3_0	Homo sapiens	Oct 14, 2011	snoRNA	Affymetrix Proprietary Database	ENSG00000212415	chr15:33262928-33262992 (+)	65	ATACTATGATGTTTGCATAGTTCAGCAGATTGAATTATGAAGAGATCTACCATTTGTCTGGTGTT	0.935442	0.0807859
ENSG00000212421_st	0.422967	A	1.36164	A	0.606997	A	0.597838	A	0.84792	A	0.749482	A	0.824663	A	1.49196	A	0.785339	A	1.25766	A	1.29269	A	0.958325	A	miRNA-3_0	Homo sapiens	Oct 14, 2011	snoRNA	Affymetrix Proprietary Database	ENSG00000212421	chr9:89875365-89875500 (+)	136	GTGCCCTTTTAAGGTAGACGCAGTTTCGTAAGAGGCTAACACATAAGGGTAAATTAAAGTAAGTCTCCATAAAACCCAGAGAAGAGACAGAAGAGACTGTGAAACTCCTCTTTGGACCCCATCTGGAGCCACAGCA	0.836292	0.0986574
ENSG00000212422_st	0.724429	A	1.02537	A	0.604811	A	0.976526	A	0.946845	A	1.02283	A	0.629432	A	1.37911	A	1.30233	A	1.23689	A	1.04086	A	0.84547	A	miRNA-3_0	Homo sapiens	Oct 14, 2011	snoRNA	Affymetrix Proprietary Database	ENSG00000212422	chr7:10262424-10262637 (+)	214	AAGATGATACTTTCAGTGATCTTTTTTCAGTTTATTACTAGAAAAGTGTCTCTGAACCTGGAGAGCACCAGAAACCAAGAGGAGGAGATGTAGCGCTCTCTCCTGAGCTTAAAGCTGGCTCTTGGTTTTGCTTTGCTGCAACTGCTTTTTGCCATTGATGATCATTCTTCTCTTCCTCCTGGGAAGTAAGAGAGAGAAGATGCAGCACGAATGG	0.999678	0.0720325
ENSG00000212428_st	0.537338	A	0.985373	A	0.828092	A	0.797997	A	0.659077	A	0.854378	A	0.666679	A	0.953848	A	0.427124	A	1.76566	P	0.822646	A	1.18566	A	miRNA-3_0	Homo sapiens	Oct 14, 2011	snoRNA	Affymetrix Proprietary Database	ENSG00000212428	chr15:25404368-25404426 (+)	59	GGGTCATGAGGAGGTTTGATGACATAAAAATTATGCTCATAAGTATTATGCTGAGACCC	0.825369	0.100155
ENSG00000212428_x_st	0.751197	A	1.36164	A	0.774008	A	0.980745	A	0.532378	A	0.714818	A	0.756116	A	1.02875	A	0.99596	A	1.00513	A	0.894532	A	0.88437	A	miRNA-3_0	Homo sapiens	Oct 14, 2011	snoRNA	Affymetrix Proprietary Database	ENSG00000212428	chr15:25404368-25404426 (+)	59	GGGTCATGAGGAGGTTTGATGACATAAAAATTATGCTCATAAGTATTATGCTGAGACCC	0.889451	0.0605337
ENSG00000212432_s_st	1.12869	A	1.36164	A	0.774277	A	1.48199	A	0.469443	A	1.19203	P	1.52579	P	0.96208	A	0.824508	A	1.4039	A	1.20755	A	1.29123	A	miRNA-3_0	Homo sapiens	Oct 14, 2011	snoRNA	Affymetrix Proprietary Database	ENSG00000212432	chr12:9597654-9597801 (+)	148	GCCATGATGCTCTTCGGTTTAGGAGCAATTAAAATGACTACAGATTGGTGGCAGTTTATGGATTTGCACAAGAAGAGAACTCACAGAACTAGCATTATTTTACCCTCTGTCTTTACAGAGGTGTATTTGGCTGTTTTGTTAGACATTC	1.19979	0.0924885
ENSG00000212434_st	0.910864	A	1.36164	A	1.12706	A	0.913841	A	0.715419	A	0.648372	A	0.928726	A	0.901138	A	1.02167	A	1.11288	A	0.982401	A	0.817924	A	miRNA-3_0	Homo sapiens	Oct 14, 2011	snoRNA	Affymetrix Proprietary Database	ENSG00000212434	chrX:68912800-68912998 (+)	199	AAGACTATACTTTCAGGGATCATTTCTATAGTTTATTACTGGAGAAGTTTCTTTGAATGTATAGAGCACTAAAAACCATATTATCTCCCAAGTGTAAAGCTGCCTCTTGGTGTTGGTTTACTTCAGTTGCCATTTGCCATTAATGATTGTTCTTCTTTTCTTTGGGGAGAATAAGAGACAGAGGACACAGTCTGGGTGG	0.921283	0.0552196
ENSG00000212440_s_st	1.44249	P	1.36588	A	0.83318	A	1.43758	A	1.47417	P	1.25445	A	0.497473	A	1.06329	A	1.39208	A	1.15652	A	0.989385	A	1.52845	P	miRNA-3_0	Homo sapiens	Oct 14, 2011	snoRNA	Affymetrix Proprietary Database	ENSG00000212440	chr12:9439269-9439418 (-)	150	GCCATGATGCTCTTCGGTTTAGGGGCAATTAAAATGACTACAGATTGGTGGCAGTTTATGGATTTGCACAAGAAGAGAGAACTCACAGAACTAGCATTATTTTACCCTCTGTCTTTACAGAGGTATATTTGGCTGTTTTGTTAGACATTC	1.31017	0.0895531
ENSG00000212445_st	0.813308	A	0.490456	A	0.952143	A	0.483325	A	0.675102	A	0.378328	A	0.646266	A	0.899764	A	1.09346	A	1.37051	A	0.909813	A	1.33971	A	miRNA-3_0	Homo sapiens	Oct 14, 2011	snoRNA	Affymetrix Proprietary Database	ENSG00000212445	chr16:68223190-68223324 (+)	135	TGTCCTTGACTTGGGTAGAGTGATGTCTGGTTGGTGCTGCCTATCTCATATAAGCCAGGGACAAATCAATGCCTTATTTATTCCAGCTTGGCTTTTGGTCTGTGCCCATACCTGGTTTATGCCTTGGACACATGG	0.856536	0.0931083
ENSG00000212455_st	0.509709	A	0.410368	A	0.671076	A	0.87356	A	0.853391	A	0.825661	A	0.47581	A	0.697822	A	1.1672	A	1.10068	A	0.893013	A	0.620498	A	miRNA-3_0	Homo sapiens	Oct 14, 2011	snoRNA	Affymetrix Proprietary Database	ENSG00000212455	chr2:18221872-18221999 (-)	128	TAGACTTGTGCATGTTTTTGCTTAACTTGTGGATAAAGTCTTACAGACAGGTGCAAAAAATAAATCCTCTTTTGCAACCCAGAACTCATTGTTCAGTATGAGTTTTGATACATATAAGAAAGGACATT	0.761741	0.0686638
ENSG00000212455_x_st	0.643534	A	1.33296	A	0.345575	A	0.713377	A	0.603789	A	0.969539	A	1.20475	A	0.871092	A	0.660886	A	1.69963	P	0.932363	A	0.934639	A	miRNA-3_0	Homo sapiens	Oct 14, 2011	snoRNA	Affymetrix Proprietary Database	ENSG00000212455	chr2:18221872-18221999 (-)	128	TAGACTTGTGCATGTTTTTGCTTAACTTGTGGATAAAGTCTTACAGACAGGTGCAAAAAATAAATCCTCTTTTGCAACCCAGAACTCATTGTTCAGTATGAGTTTTGATACATATAAGAAAGGACATT	0.901727	0.10587
ENSG00000212458_st	0.537338	A	0.288057	A	0.587127	A	0.78091	A	0.785884	A	0.771972	A	0.867993	A	1.06677	A	0.82424	A	1.10068	A	0.950657	A	0.819874	A	miRNA-3_0	Homo sapiens	Oct 14, 2011	snoRNA	Affymetrix Proprietary Database	ENSG00000212458	chr4:1112672-1112801 (+)	130	TGTCCTTGGCCTGGGTAGAGTGGCACCTAGTTGGTGGTGCCCATATTAGCCAGGGACAAAGCAACCCTTTGTTCATCCCAGCTTGGCTTTTGATCTGTACCTATACCTGGTTCATGCCTTAGACACATGG	0.802879	0.0653454
ENSG00000212458_x_st	0.412749	A	0.681407	A	0.775104	A	0.70291	A	0.9959	A	1.17007	A	0.752004	A	1.30132	A	0.752474	A	1.83014	P	1.12563	A	0.788605	A	miRNA-3_0	Homo sapiens	Oct 14, 2011	snoRNA	Affymetrix Proprietary Database	ENSG00000212458	chr4:1112672-1112801 (+)	130	TGTCCTTGGCCTGGGTAGAGTGGCACCTAGTTGGTGGTGCCCATATTAGCCAGGGACAAAGCAACCCTTTGTTCATCCCAGCTTGGCTTTTGATCTGTACCTATACCTGGTTCATGCCTTAGACACATGG	0.781855	0.10784
ENSG00000212461_st	1.34565	P	3.23633	P	1.44481	P	0.607672	A	0.86329	A	1.08247	A	1.80169	P	1.56886	A	1.77232	A	1.4537	A	1.79971	P	0.71185	A	miRNA-3_0	Homo sapiens	Oct 14, 2011	snoRNA	Affymetrix Proprietary Database	ENSG00000212461	chr12:72033135-72033263 (+)	129	ATTTTACATAGCGCTGCAGATGTGGCTGCTGTGTCACATTTGTGTTATTAGGTGGCAGAGAGAAGAGAGGCTATGTCTATGCTCAGTGTTCTGCCCCATGAACATTTGAATGTTTAATAGTCAGACACT	1.44926	0.20024
ENSG00000212461_x_st	0.847457	A	2.02784	P	0.891136	A	0.988889	A	0.654773	P	0.965063	A	0.782433	A	1.04865	A	1.04268	A	1.28112	A	1.00633	A	0.685557	A	miRNA-3_0	Homo sapiens	Oct 14, 2011	snoRNA	Affymetrix Proprietary Database	ENSG00000212461	chr12:72033135-72033263 (+)	129	ATTTTACATAGCGCTGCAGATGTGGCTGCTGTGTCACATTTGTGTTATTAGGTGGCAGAGAGAAGAGAGGCTATGTCTATGCTCAGTGTTCTGCCCCATGAACATTTGAATGTTTAATAGTCAGACACT	0.976976	0.104354
ENSG00000212479_st	0.847457	A	1.02666	A	0.795745	P	0.492838	A	1.01628	A	0.7465	A	1.8064	P	0.594902	A	0.774926	A	1.44569	A	1.01697	A	1.22179	A	miRNA-3_0	Homo sapiens	Oct 14, 2011	snoRNA	Affymetrix Proprietary Database	ENSG00000212479	chr21:30552747-30552960 (-)	214	AAGACGACGCTTGCAGGGATTGTTTCTATAGCTCACTACCAGATAAGTTTCTCCGAACATGTAGAGCACCAGAAACCACATGCAGCGGTGCAGCGCTCTCTCGGGAGCCTGACACTGGCTCTGGGTGCTGCTTCACTGCAACTTCCATTTGCCATTGAGAACTGTTCCGCTCTTCCTCTGGGAAAGTAAGAGAGAGAGGGTGCAATCTGAGGGG	0.931867	0.106486
ENSG00000212490_st	0.583649	A	0.55961	A	0.433319	A	0.672429	A	0.60958	A	0.458565	A	0.500846	A	0.569024	A	0.870551	A	0.702099	A	0.94459	A	0.41175	A	miRNA-3_0	Homo sapiens	Oct 14, 2011	snoRNA	Affymetrix Proprietary Database	ENSG00000212490	chr4:53614304-53614426 (+)	123	TGCCCCTTTTAAGGTTGACACAGTGCATTAAGCAGAAGGGTTAAGTAAGTCTCCATAAAACCCAGAGAAGAGAATGTAAAGCTCCTCTTTGGAGGAGCTAGACTCCTGTCTGGAGTCACAGCT	0.576336	0.0478709
ENSG00000212490_x_st	0.881454	A	1.34447	A	1.06342	A	0.87356	A	0.820779	A	1.08197	A	0.589654	A	1.02627	A	1.46036	P	1.50204	A	1.19406	A	0.701158	A	miRNA-3_0	Homo sapiens	Oct 14, 2011	snoRNA	Affymetrix Proprietary Database	ENSG00000212490	chr4:53614304-53614426 (+)	123	TGCCCCTTTTAAGGTTGACACAGTGCATTAAGCAGAAGGGTTAAGTAAGTCTCCATAAAACCCAGAGAAGAGAATGTAAAGCTCCTCTTTGGAGGAGCTAGACTCCTGTCTGGAGTCACAGCT	1.04484	0.0838176
ENSG00000212502_st	0.618887	A	0.59799	A	0.607362	A	0.380186	A	0.570093	A	0.642923	A	0.487762	A	1.14825	A	0.787632	A	0.915819	A	0.816003	A	1.00281	A	miRNA-3_0	Homo sapiens	Oct 14, 2011	snoRNA	Affymetrix Proprietary Database	ENSG00000212502	chr12:109171920-109172047 (-)	128	TGGACTTATGCGTGCGTTTGTTTAACTTGTGGGCAAGTACTTATAGACAGGTGCAAACAATAAATCTCCTTTTGCAACTGAGAACTTGTTGTTCAGTATGAGTTTTGATACATATAAGAAAGGCTATT	0.630905	0.0645959
ENSG00000212502_x_st	0.458488	A	0.873675	A	0.520032	A	0.869684	A	0.570769	A	0.692471	A	1.10162	P	1.11517	A	0.763024	A	0.654354	A	0.855386	A	0.84547	A	miRNA-3_0	Homo sapiens	Oct 14, 2011	snoRNA	Affymetrix Proprietary Database	ENSG00000212502	chr12:109171920-109172047 (-)	128	TGGACTTATGCGTGCGTTTGTTTAACTTGTGGGCAAGTACTTATAGACAGGTGCAAACAATAAATCTCCTTTTGCAACTGAGAACTTGTTGTTCAGTATGAGTTTTGATACATATAAGAAAGGCTATT	0.804247	0.0603585
ENSG00000212511_st	0.797296	A	0.709556	A	0.606997	A	0.87356	A	1.04374	P	0.532972	A	0.90669	A	1.05587	A	0.623757	A	1.39194	A	1.0521	A	0.880456	A	miRNA-3_0	Homo sapiens	Oct 14, 2011	snoRNA	Affymetrix Proprietary Database	ENSG00000212511	chr15:37144841-37145059 (+)	219	AAGACGATACTTTCAAGAATCATGATCATTCTATACAGTTCATTACTAGAAAAGTTTCTCTAAACATGTAGAGCGCTGGAAGCCATGAGGAGGAGTCTCAGTGTTGTTGCCTGAGCATGAAGCAGACTCTTGTTGCTTCACTGCAACCACCATGTACCATTGATGATGGTTCTTCTCTTCCTCCAGGAGAGTAAGAGGGAAAGAATTCAGTCTGAGTGG	0.877008	0.0699623
ENSG00000212517_st	0.251688	A	1.25094	A	0.511635	A	0.656029	A	0.682824	A	0.409657	A	0.909842	A	0.851581	A	1.60123	P	0.948268	A	1.1331	A	0.604098	A	miRNA-3_0	Homo sapiens	Oct 14, 2011	snoRNA	Affymetrix Proprietary Database	ENSG00000212517	chr20:5102063-5102185 (-)	123	GTTCCCTTTTAAGGCTGACCCAGTGCTTTAAGAGGCTGATACAGAAGGGTAAAGTTAAGTCTCCACAAAATCCAGGGAAGAGACTGTGAAACTCATCTTAGAACCTTGTATGGAGTCACAGCT	0.767203	0.110037
ENSG00000212517_x_st	0.429328	A	1.51825	A	0.900992	A	1.26397	A	0.81633	A	0.846106	A	0.308232	A	1.75687	P	1.04268	A	1.11903	A	1.14633	A	0.581066	A	miRNA-3_0	Homo sapiens	Oct 14, 2011	snoRNA	Affymetrix Proprietary Database	ENSG00000212517	chr20:5102063-5102185 (-)	123	GTTCCCTTTTAAGGCTGACCCAGTGCTTTAAGAGGCTGATACAGAAGGGTAAAGTTAAGTCTCCACAAAATCCAGGGAAGAGACTGTGAAACTCATCTTAGAACCTTGTATGGAGTCACAGCT	0.971836	0.122763
ENSG00000212528_st	0.838397	A	0.945271	A	0.454394	A	1.09658	A	0.859421	A	1.0912	A	0.671862	A	0.715373	A	0.723412	A	1.10434	A	0.913057	A	0.797256	A	miRNA-3_0	Homo sapiens	Oct 14, 2011	snoRNA	Affymetrix Proprietary Database	ENSG00000212528	chr15:25513613-25513698 (+)	86	AAGACAACGTAAATATATGTATAAAGAGTATCTTCAGGAGACGTAATAATGTAAAAATCATGCTCAATAGAATTAAGCTGAGGCTC	0.848909	0.0565486
ENSG00000212529_st	0.253823	A	1.3717	A	0.8579	A	0.87023	A	0.613852	A	0.450945	A	0.188608	A	0.487229	A	0.619939	A	1.04934	A	0.778625	A	0.974199	A	miRNA-3_0	Homo sapiens	Oct 14, 2011	snoRNA	Affymetrix Proprietary Database	ENSG00000212529	chr5:171679338-171679482 (-)	145	CCTCGCTTTCTTTGCAGGGAGCAGGTATGTATGTTCCCTATTATGTCTGGAGGCAGAGGGAAAAGGCTTCAGTCCCCTGGGCATCATGTCTTTGGTGCCGCTGGCTTCCTGTCTGCCAATTCTATCCTCAAGCACTGGGACACAG	0.699282	0.0988224
ENSG00000212532_st	0.156932	A	1.52649	A	0.681094	A	0.837287	A	0.415257	A	0.657542	A	0.553613	A	0.885897	A	1.26874	A	1.12825	A	0.818718	A	1.33146	A	miRNA-3_0	Homo sapiens	Oct 14, 2011	snoRNA	Affymetrix Proprietary Database	ENSG00000212532	chr6:51329488-51329563 (+)	76	GTCCTCTGATGACTTCATGTTAGTGCCACCTGTCTGGGCCACGGAGAACCCATGATGGAACTGAGAATCTGAGGAA	0.828003	0.115702
ENSG00000212532_x_st	0.830416	A	1.50999	A	0.935103	A	1.55199	A	0.603789	A	0.663883	A	0.973022	A	1.46303	A	1.17429	A	1.11405	A	1.08113	A	0.822967	A	miRNA-3_0	Homo sapiens	Oct 14, 2011	snoRNA	Affymetrix Proprietary Database	ENSG00000212532	chr6:51329488-51329563 (+)	76	GTCCTCTGATGACTTCATGTTAGTGCCACCTGTCTGGGCCACGGAGAACCCATGATGGAACTGAGAATCTGAGGAA	1.02708	0.0921341
ENSG00000212533_s_st	0.397652	A	0.587238	A	1.07358	P	1.10231	A	0.929701	A	0.87008	A	0.682381	A	1.17035	A	1.31467	A	1.10461	A	1.04856	A	0.809653	A	miRNA-3_0	Homo sapiens	Oct 14, 2011	snoRNA	Affymetrix Proprietary Database	ENSG00000212533	chr12:31229801-31229950 (-)	150	GCCACGATGCTCTTCGGTTTAGGGGCAATTAAAATGACTACAGATTGGTGGCAGTTTATGGATTTGCACAAGAAGAGAGAACTCACAGAACTAGCATTATTTTACCCTCTGTCTTCACAGAGGTATATTTGGCTGTTTTGTTAGACATTC	0.989129	0.0768931
ENSG00000212538_st	0.643006	A	1.04056	A	0.774008	A	0.748789	A	0.985247	A	0.786592	A	0.744016	A	1.46753	A	1.04268	P	1.39159	A	0.769301	A	0.84547	A	miRNA-3_0	Homo sapiens	Oct 14, 2011	snoRNA	Affymetrix Proprietary Database	ENSG00000212538	chr1:163892907-163893109 (+)	203	AAGACTATTCTTTCAGGGATCATTATGCGAGAAGTTTTTCTGAATGCCTAAAGAACCAGAAAACCATGAGGACAGACAGCAGCATTTTCTCCTGAGCTTGAAGCTGGCTCTTGGCACTGGTTTGCTGCAACTGCCGTTTGCCATTGCTGATCATTTTTCTCTTCCTTTGGGAGAGTGAGGGGAAGAGAATGCAATCTGAGTGA	0.816031	0.0757346
ENSG00000212539_st	0.523055	A	0.88142	A	0.952143	P	0.87356	A	0.875076	P	0.952212	P	0.503932	A	1.04809	A	0.891306	A	1.07902	A	1.11396	P	0.891785	A	miRNA-3_0	Homo sapiens	Oct 14, 2011	snoRNA	Affymetrix Proprietary Database	ENSG00000212539	chr18:54624501-54624699 (+)	199	TAGACGATACTTTCAAGGATCATTTCTATAGTTTGTTACTAGAGAAATTGCTCTGAATGTGTAGAGCAGCAGAAATCACAAAGAGGAGGCGCAGCATCCTCCCCTGAGCATGTTGCTTCCCTTCAACTGCGCTTTGCCATTACTGATGGTTCTTCTCTTCCTCTGCGAGAGTAAGAGGGAGAGGATGCAGTCTGAATGG	0.891545	0.0551948
ENSG00000212551_st	0.528407	A	1.36164	A	0.606997	A	0.904072	A	0.425744	A	1.09898	A	0.450119	A	1.39472	A	1.05068	A	1.50204	A	0.880002	A	0.41175	A	miRNA-3_0	Homo sapiens	Oct 14, 2011	snoRNA	Affymetrix Proprietary Database	ENSG00000212551	chr11:32103310-32103518 (+)	209	AAGACTATACTTTCAGGGATCATTTCTATAGTTCATTACTAAAGAAGTCTATCTGAACATGTAGAACACATGACACCATAAGGAGGAGGCACAACATTCTCCCTAGAGCCTGAAGCTGGCTCTTGGTGTTTCATGACTACAGCAGCCATTTGCCACTGATGACTGTTCTCTTCCAGGAGAATAAGAAGGAGAAGATGCAGTTTGGGTTG	0.892037	0.115791
ENSG00000212553_st	0.425469	A	1.32264	A	0.50326	A	0.926084	A	0.777326	A	0.876048	A	1.20565	A	1.40949	A	1.00516	A	1.26882	A	0.99773	A	1.11634	A	miRNA-3_0	Homo sapiens	Oct 14, 2011	snoRNA	Affymetrix Proprietary Database	ENSG00000212553	chr13:40431272-40431364 (-)	93	AGATTGATGATGGCACCCCCATAAAACCATTCCTTAGGAAATCTGAACAAAATGAGTGAAAACTCACTAGTTGTTCTCATTGAGGCTGGGCCC	1.00144	0.0889697
ENSG00000212553_x_st	0.697639	A	1.42134	A	0.838555	A	0.529468	A	0.612955	A	0.611247	A	0.681702	A	0.990251	A	1.43442	P	0.915455	A	0.96303	A	1.15134	A	miRNA-3_0	Homo sapiens	Oct 14, 2011	snoRNA	Affymetrix Proprietary Database	ENSG00000212553	chr13:40431272-40431364 (-)	93	AGATTGATGATGGCACCCCCATAAAACCATTCCTTAGGAAATCTGAACAAAATGAGTGAAAACTCACTAGTTGTTCTCATTGAGGCTGGGCCC	0.877005	0.0882571
ENSG00000212558_st	0.947158	A	1.13247	A	0.606997	A	0.485089	A	0.93396	A	0.807997	A	0.571423	A	1.11508	A	0.649714	A	1.50204	A	1.07987	A	0.845576	A	miRNA-3_0	Homo sapiens	Oct 14, 2011	snoRNA	Affymetrix Proprietary Database	ENSG00000212558	chr2:10230332-10230446 (-)	115	GTGCCTAAGGTTAACACAGCGCCTTAAGAGGCTAACACAGAAGGGCAAAGTAAGTCTCCATAAAACCCAGAGAAGACTGTGAACCCCTCTCTGGATCCTGTCTGGAGTCACAGCT	0.889768	0.0842646
ENSG00000212558_x_st	0.847457	A	1.02548	A	0.669185	A	0.915418	A	0.728204	A	0.6127	A	0.986417	A	1.02418	A	0.744354	A	1.2251	A	1.17297	A	0.783992	A	miRNA-3_0	Homo sapiens	Oct 14, 2011	snoRNA	Affymetrix Proprietary Database	ENSG00000212558	chr2:10230332-10230446 (-)	115	GTGCCTAAGGTTAACACAGCGCCTTAAGAGGCTAACACAGAAGGGCAAAGTAAGTCTCCATAAAACCCAGAGAAGACTGTGAACCCCTCTCTGGATCCTGTCTGGAGTCACAGCT	0.881437	0.056709
ENSG00000212565_st	-0.14613	A	1.4773	A	0.679664	A	0.949969	A	0.676781	A	0.730277	A	0.799372	A	0.76156	A	0.812372	A	0.928207	A	1.20047	A	0.761316	A	miRNA-3_0	Homo sapiens	Oct 14, 2011	snoRNA	Affymetrix Proprietary Database	ENSG00000212565	chr17:46958202-46958329 (+)	128	GTCGCACTTAAACTTAAGACTCTTTTTCTTGCAGCAGTGGTTTAAACAGAGGAACAAACAGGAAGATCTTGTCGCCTTTGAGGGGCTGTGGTTGGGCCCCTCAAAGTGACTTTGGAGGTTCTACGCCA	0.780466	0.109779
ENSG00000212567_st	0.444293	A	0.558525	A	0.697879	A	0.595645	A	0.468886	A	0.545949	A	0.458264	A	0.850052	A	0.788111	A	1.13564	A	0.691778	A	0.78867	A	miRNA-3_0	Homo sapiens	Oct 14, 2011	snoRNA	Affymetrix Proprietary Database	ENSG00000212567	chr5:40790179-40790306 (-)	128	CCTCCTTTTCTTGTCAGGGACTGAGTGTGTGGTCCTGCTCCTGTTATGTATGGAGGCAAAGGGAAAGGGCTCCGGCCCCCTCAAAATCATGTCTTTGGTGCCAGCCGGTTCTGTTCTCAGTCACCTGG	0.643712	0.0582621
ENSG00000212579_x_st	0.787361	A	1.34714	A	0.85702	A	1.09862	A	0.923993	A	0.930948	P	0.824663	A	1.0071	A	1.05801	A	1.23566	A	0.890005	A	0.480101	A	miRNA-3_0	Homo sapiens	Oct 14, 2011	snoRNA	Affymetrix Proprietary Database	ENSG00000212579	chr6:35619595-35619722 (+)	128	TGTATACTACACTGTTTTTGTTTAACTTGTGGACAAAGACTTATGGTTAGGTGCAAAAAATAAATCCTCTTTTGCAACCCAGAACTCATTGTTCAGTATGAGTTTTGATACATATAAGAAGGTGTTGC	0.92747	0.0646931
ENSG00000212580_st	0.3281	A	1.86434	A	0.547348	A	1.00846	A	1.04519	A	1.01695	P	0.669847	A	0.891712	A	1.13372	A	1.47974	A	1.007	A	0.850511	A	miRNA-3_0	Homo sapiens	Oct 14, 2011	snoRNA	Affymetrix Proprietary Database	ENSG00000212580	chr2:50116006-50116124 (-)	119	TTCTTATTGAGCTCCTTTCTGTCTACTGGTGGCAGTCTATGGATTTGCACAAGACAAAACTAGCGCTATTTTACCTTCTGTCTTTAAACAGGTATATTTGACTGTTTTGTGAGAAATTC	1.00773	0.11661
ENSG00000212581_st	0.435522	A	0.244729	A	0.897691	A	0.929204	A	0.802007	A	0.579108	A	0.551239	A	0.423411	A	0.566184	A	1.35458	A	1.20047	A	0.885548	A	miRNA-3_0	Homo sapiens	Oct 14, 2011	snoRNA	Affymetrix Proprietary Database	ENSG00000212581	chr2:186526501-186526633 (+)	133	TTATCAGCTGGGATAATCTTTACCTGTTCCTTCTTTTGGAGGGCAAATTAGGACATGATTGGGGTTCACATAGTATGCGATTAACGTCTCTGAGTAATCAGGACTTCCAGTACCCTGATTGTGCCTATCTGAT	0.690558	0.0955597
ENSG00000212586_st	0.467567	A	1.05655	A	0.514325	A	0.606642	A	0.922938	A	1.20338	A	0.538841	A	0.941287	A	0.835818	A	1.06422	A	0.699161	A	0.654212	A	miRNA-3_0	Homo sapiens	Oct 14, 2011	snoRNA	Affymetrix Proprietary Database	ENSG00000212586	chr6:38790083-38790180 (-)	98	ACCTCTGCTGGGGTGTTTAAAGGTCAGCGCTGTAGATATTCAGCATCTGGCATCTTGGCTTCCTGCTTGTTAAACCTGGTATTTTTACTGATACAGTA	0.767489	0.0708758
ENSG00000212586_x_st	0.656262	A	0.725278	A	0.639569	A	1.3237	P	0.803338	A	0.546485	A	0.61215	A	0.765324	A	0.758574	A	1.03438	A	1.41245	P	0.951517	P	miRNA-3_0	Homo sapiens	Oct 14, 2011	snoRNA	Affymetrix Proprietary Database	ENSG00000212586	chr6:38790083-38790180 (-)	98	ACCTCTGCTGGGGTGTTTAAAGGTCAGCGCTGTAGATATTCAGCATCTGGCATCTTGGCTTCCTGCTTGTTAAACCTGGTATTTTTACTGATACAGTA	0.761949	0.0801863
ENSG00000212587_st	1.18814	P	1.5635	A	0.730181	A	1.18999	A	0.650079	A	0.692736	A	1.18707	P	0.882707	A	0.896361	A	1.19188	A	1.20743	P	0.899943	A	miRNA-3_0	Homo sapiens	Oct 14, 2011	snoRNA	Affymetrix Proprietary Database	ENSG00000212587	chr6:111169749-111169876 (+)	128	TGCACTTATGTATGTTTTTGTTTAACTTGTGGACAAAGACTTTAGGAAAGGTGCAAAAAATAAATCTTCTTTTGCAACCCAGAACTCATTGTTCAGTATGAGTTTTGATACATATCAGAATGGATACT	1.04351	0.0788888
ENSG00000212589_st	0.113557	A	1.58581	A	0.849889	A	0.932381	A	0.725272	A	1.01585	A	0.456992	A	0.739667	A	0.8665	A	1.00964	A	0.806871	A	0.69452	A	miRNA-3_0	Homo sapiens	Oct 14, 2011	snoRNA	Affymetrix Proprietary Database	ENSG00000212589	chr10:115580218-115580349 (+)	132	ACTGCCCCTGGAGGCATTGCAGATGTGGCTGCTGTGTCACATTTGTGTCATTAGGTAGCAGCGATTAGAGAGGCTATGTCTATGCTCAGCGTTCTGTCCCATGAACATTTGAATGTTTAATAGTCTGACTCT	0.82838	0.100698
ENSG00000212589_x_st	0.438538	A	1.23551	A	0.564228	A	0.360945	A	0.631133	A	0.708268	A	0.367101	A	0.899764	A	0.429917	A	0.974556	A	0.690127	A	0.620498	A	miRNA-3_0	Homo sapiens	Oct 14, 2011	snoRNA	Affymetrix Proprietary Database	ENSG00000212589	chr10:115580218-115580349 (+)	132	ACTGCCCCTGGAGGCATTGCAGATGTGGCTGCTGTGTCACATTTGTGTCATTAGGTAGCAGCGATTAGAGAGGCTATGTCTATGCTCAGCGTTCTGTCCCATGAACATTTGAATGTTTAATAGTCTGACTCT	0.625816	0.0768537
ENSG00000212590_st	0.597935	A	0.802305	A	0.886541	A	0.718629	A	0.664386	A	0.450945	A	0.567001	A	1.45288	A	1.09957	A	1.29656	A	1.18581	A	1.05747	A	miRNA-3_0	Homo sapiens	Oct 14, 2011	snoRNA	Affymetrix Proprietary Database	ENSG00000212590	chr7:152306398-152306519 (+)	122	GCACCCCTTTAAGGCTGATGCAATGCTTTAAGAGGCTAACGCAGAAGGGTGAAGCCAGTCTCCTTAAAACCCAAAGAAGAGATTGTAAAACTTCTCTTTGGATCCTGTCTGGAGTCACAGCT	0.844423	0.091748
ENSG00000212590_x_st	0.672402	A	1.03033	A	0.606997	A	0.756865	A	0.524453	A	0.586009	A	0.62829	A	1.30231	A	0.755003	A	1.00745	A	1.21314	A	0.937463	A	miRNA-3_0	Homo sapiens	Oct 14, 2011	snoRNA	Affymetrix Proprietary Database	ENSG00000212590	chr7:152306398-152306519 (+)	122	GCACCCCTTTAAGGCTGATGCAATGCTTTAAGAGGCTAACGCAGAAGGGTGAAGCCAGTCTCCTTAAAACCCAAAGAAGAGATTGTAAAACTTCTCTTTGGATCCTGTCTGGAGTCACAGCT	0.755934	0.0744605
ENSG00000212593_st	0.570413	A	1.39471	A	0.304628	A	1.12125	A	0.824874	A	0.72277	P	0.714311	A	1.17159	A	0.808927	A	1.13932	A	0.819714	A	0.841583	A	miRNA-3_0	Homo sapiens	Oct 14, 2011	snoRNA	Affymetrix Proprietary Database	ENSG00000212593	chr16:23453162-23453242 (+)	81	CACTAGAAGACAGAATTCACAGAAGTAGCATTTCACCTTTTGCCTTTACAGAAGTATATTTGGCTGTTTTGTGAGACATTC	0.822294	0.085562
ENSG00000212593_x_st	1.02036	A	1.33112	A	0.810342	A	1.21144	P	0.789896	A	0.898079	A	0.996791	A	1.16955	A	0.997139	A	1.13384	A	1.19305	A	0.442033	A	miRNA-3_0	Homo sapiens	Oct 14, 2011	snoRNA	Affymetrix Proprietary Database	ENSG00000212593	chr16:23453162-23453242 (+)	81	CACTAGAAGACAGAATTCACAGAAGTAGCATTTCACCTTTTGCCTTTACAGAAGTATATTTGGCTGTTTTGTGAGACATTC	1.00875	0.0696602
ENSG00000212594_st	0.770805	A	0.628386	A	0.642308	A	0.724654	A	0.970849	A	0.486256	A	0.734594	A	0.823112	A	0.836935	A	1.55427	A	0.869589	A	0.768818	A	miRNA-3_0	Homo sapiens	Oct 14, 2011	snoRNA	Affymetrix Proprietary Database	ENSG00000212594	chr12:103985890-103986021 (+)	132	TCATCAGATGGGATAACTTTTACCTGTTCCTCCTTTTGGAGGTTAGATTCTAATACGATGATTGAAGTTCGTATGATACGTGATTAATGTCTCTGCATAATCAGGACTTGTAACACCTTGATTGCTTCTGAT	0.769811	0.076162
ENSG00000212598_st	1.17633	A	0.934891	A	0.971401	A	0.700637	A	1.05316	A	1.12599	A	0.188608	A	0.721232	A	0.712357	A	1.33556	A	1.00344	A	0.836152	A	miRNA-3_0	Homo sapiens	Oct 14, 2011	snoRNA	Affymetrix Proprietary Database	ENSG00000212598	chr3:90079434-90079644 (+)	211	AAGACTATTCTTTCAGGGATCATTTTTATGCTTTGTACTAGAAGTTTCTCTGAAAGTGTAGAGCACCATCAACTATGGGAAAGGGGCACAGCATTGTCTCCTAAGCATGAAGCCAGCTCTCTGTGTTGTGTTGCTGCAACTGACACTTGGTATTGATGATCATTCTTTCCCTCCCTCAAAAGAATAAGAGGGGAGGATGAAGTCTGAGAGG	0.953146	0.0859238
ENSG00000212604_st	1.45273	A	1.7938	A	1.10622	P	0.639057	A	1.05727	A	0.866071	A	1.68498	A	1.13433	A	1.22783	A	1.25476	A	1.24028	A	0.941322	A	miRNA-3_0	Homo sapiens	Oct 14, 2011	snoRNA	Affymetrix Proprietary Database	ENSG00000212604	chr15:26254087-26254221 (-)	135	TGCCCCTGACCTGGGAAGAGAGGGGCCTGGCTGGTGGTATCCATCTCATACCAGCTAGGGATGAAGAAACCGCTTGCTCATCCCAGCCTGGCTCCTGGTCTATGCCCATGCCTGGTTCGTGCCTTGGACATATCA	1.18108	0.0946939
ENSG00000212604_x_st	0.651518	A	1.08231	A	0.786672	A	0.660266	A	0.540403	A	0.626228	A	0.712136	A	0.620434	A	0.964181	A	0.753925	A	1.01883	A	0.630661	A	miRNA-3_0	Homo sapiens	Oct 14, 2011	snoRNA	Affymetrix Proprietary Database	ENSG00000212604	chr15:26254087-26254221 (-)	135	TGCCCCTGACCTGGGAAGAGAGGGGCCTGGCTGGTGGTATCCATCTCATACCAGCTAGGGATGAAGAAACCGCTTGCTCATCCCAGCCTGGCTCCTGGTCTATGCCCATGCCTGGTTCGTGCCTTGGACATATCA	0.686201	0.0506926
ENSG00000212608_st	0.809748	A	0.988394	A	0.398042	A	0.944839	A	0.706843	A	0.680924	A	0.493226	A	1.08028	A	1.31509	A	1.27083	A	1.08516	A	0.877001	A	miRNA-3_0	Homo sapiens	Oct 14, 2011	snoRNA	Affymetrix Proprietary Database	ENSG00000212608	chr3:53421740-53421863 (-)	124	TGAACTTTAAAATGCAAGTTCATAGTTCTTTAAGAGACTAACACAGAAAGCTAAAGTAATTCTCCATAAAACCCAGAGACGAGATTGTAAAACTCCTCTGTAGATACTGTCTGGAGTCACAGCT	0.91092	0.0823868
ENSG00000212608_x_st	0.686513	A	1.24735	A	0.660957	A	1.523	A	0.996897	A	1.07578	A	1.05437	A	1.56804	P	1.24922	A	1.53639	A	0.933641	A	1.07518	A	miRNA-3_0	Homo sapiens	Oct 14, 2011	snoRNA	Affymetrix Proprietary Database	ENSG00000212608	chr3:53421740-53421863 (-)	124	TGAACTTTAAAATGCAAGTTCATAGTTCTTTAAGAGACTAACACAGAAAGCTAAAGTAATTCTCCATAAAACCCAGAGACGAGATTGTAAAACTCCTCTGTAGATACTGTCTGGAGTCACAGCT	1.07548	0.0880728
ENSG00000212610_st	0.356563	A	0.622192	A	0.518996	A	1.18611	A	0.370634	A	0.747132	A	1.1106	A	0.947992	A	0.853813	A	1.29487	A	0.819723	A	0.836214	A	miRNA-3_0	Homo sapiens	Oct 14, 2011	snoRNA	Affymetrix Proprietary Database	ENSG00000212610	chr1:218715033-218715241 (-)	209	AAGACTATACTTTCAGGGATTATTTCAGATAAACTTCTAGAGTTTCTCTGAACCTGTAGAGCACCAGAAACCATGAAAAGAGGGTGTAGCATTCTCTCCTGCGTGTGAGGCCGGCTCTTGGTGCTACCTCACTGAAACTGCCATTGCCACGGATGATCATTCTTCTCTTACTCTGAGAGAGAAAGAGAGAGAGAATACAGTCTGAGTGG	0.827968	0.0875148
ENSG00000212611_st	0.268504	A	0.855729	A	0.883428	A	1.08817	A	0.535677	A	0.371783	A	0.188608	A	0.808095	A	1.27468	A	1.01769	A	1.04856	A	0.495336	A	miRNA-3_0	Homo sapiens	Oct 14, 2011	snoRNA	Affymetrix Proprietary Database	ENSG00000212611	chrX:113260261-113260330 (+)	70	ATACATGATGACTTACATGGACTCTCATTCAGCTAATGACTTGCTGCTGAAACATGGAAATCTGATTTTT	0.831912	0.102299
ENSG00000212611_x_st	0.618101	A	0.934891	A	1.07911	P	0.592323	A	1.45295	P	0.502672	A	0.824663	A	0.477166	A	0.875967	A	1.65185	A	0.91753	A	1.00131	A	miRNA-3_0	Homo sapiens	Oct 14, 2011	snoRNA	Affymetrix Proprietary Database	ENSG00000212611	chrX:113260261-113260330 (+)	70	ATACATGATGACTTACATGGACTCTCATTCAGCTAATGACTTGCTGCTGAAACATGGAAATCTGATTTTT	0.896748	0.104104
ENSG00000212615_x_st	0.954731	A	1.4811	A	0.809029	A	0.813088	A	0.896608	A	1.13816	A	0.54378	A	0.680846	A	1.51605	P	1.25594	A	1.00794	A	1.33971	A	miRNA-3_0	Homo sapiens	Oct 14, 2011	snoRNA	Affymetrix Proprietary Database	ENSG00000212615	chr14:45557446-45557511 (+)	66	CTGTGATGATGGCATTTCTTAGGACAATTTTGGATTAATTATGAAAACAACTACTCTCTGAGCAAT	0.981334	0.0902882
ENSG00000212618_st	0.883138	A	0.970572	A	0.64849	A	0.667542	A	0.667409	A	0.923705	A	0.528907	A	0.828421	A	1.08417	A	1.19725	A	1.04754	A	0.615611	A	miRNA-3_0	Homo sapiens	Oct 14, 2011	snoRNA	Affymetrix Proprietary Database	ENSG00000212618	chr17:18847312-18847386 (+)	75	TTCTTACAAATCTAAATGTGCTTTGATGCAAGTATATTTGAATCCCTTTCCATCTGATAACTGAGCAAAATAATA	0.85578	0.0615261
ENSG00000212620_st	0.537338	A	1.24271	A	0.612451	A	0.618623	A	0.47568	A	0.800483	A	0.765395	A	0.623153	A	0.619939	A	1.22328	A	0.851975	A	0.719574	A	miRNA-3_0	Homo sapiens	Oct 14, 2011	snoRNA	Affymetrix Proprietary Database	ENSG00000212620	chr4:80764256-80764382 (+)	127	GACTTCTCACTGAGCTTCTTTCTGTCTGTTGCTGGCAGCTTATGGATTCATATGAGCAGAGAGAATCACAGAACTAGCATTACTTTTGTCTTTACAGGAGTATATTTGGCTGTCTTGTGAGATATTA	0.671364	0.0712362
ENSG00000212624_st	0.462101	A	0.412643	A	0.606997	A	0.660254	A	0.581048	A	0.449336	A	0.824663	A	0.680846	A	1.27206	A	1.11996	A	1.57078	P	0.912095	A	miRNA-3_0	Homo sapiens	Oct 14, 2011	snoRNA	Affymetrix Proprietary Database	ENSG00000212624	chr1:52190447-52190568 (-)	122	GTGCCCTTTTAAGGTTGACGCAGTGCTTTAAGGGGCTAACACAGAAGGGTAAAGGAAGTCTCCATAAACCCCAGAGAAGAGATTGTAAAGCTCCTCTTTAGAACCTTTCTGGAGTCACACCT	0.67055	0.104389
ENSG00000212624_x_st	0.904653	A	1.33299	A	0.65274	A	0.750133	A	1.12091	A	1.25249	A	0.53672	A	1.19368	A	0.968051	A	1.25792	A	0.988094	A	0.806832	A	miRNA-3_0	Homo sapiens	Oct 14, 2011	snoRNA	Affymetrix Proprietary Database	ENSG00000212624	chr1:52190447-52190568 (-)	122	GTGCCCTTTTAAGGTTGACGCAGTGCTTTAAGGGGCTAACACAGAAGGGTAAAGGAAGTCTCCATAAACCCCAGAGAAGAGATTGTAAAGCTCCTCTTTAGAACCTTTCTGGAGTCACACCT	0.978072	0.0745653
ENSG00000212626_st	0.251688	A	1.70039	A	0.586542	A	0.794257	A	0.649088	A	0.734709	A	0.629032	A	0.619247	A	1.21252	A	1.07484	A	0.958434	A	0.783871	A	miRNA-3_0	Homo sapiens	Oct 14, 2011	snoRNA	Affymetrix Proprietary Database	ENSG00000212626	chr18:7301018-7301151 (-)	134	TGCCTCTGACCTGGGTAGAGTGGCATCTGGCTGTGACATTCATCTCATATCAGCCAGGGACAAAGCAACCCCTTGTTTATTTCAGCTTGGCCTTTTGTCTGTGCCCATGCCTGGTTCATGCCTTGGACACACTA	0.75929	0.106742
ENSG00000212626_x_st	0.338605	A	1.0507	A	0.640714	A	0.653241	A	0.486447	A	0.993468	A	0.85838	A	0.643408	A	0.735751	A	1.06713	A	1.01112	A	0.758282	A	miRNA-3_0	Homo sapiens	Oct 14, 2011	snoRNA	Affymetrix Proprietary Database	ENSG00000212626	chr18:7301018-7301151 (-)	134	TGCCTCTGACCTGGGTAGAGTGGCATCTGGCTGTGACATTCATCTCATATCAGCCAGGGACAAAGCAACCCCTTGTTTATTTCAGCTTGGCCTTTTGTCTGTGCCCATGCCTGGTTCATGCCTTGGACACACTA	0.747017	0.0672598
ENSG00000220986_st	0.816875	A	1.38494	A	0.946395	A	0.905753	A	0.606854	A	0.810469	A	0.712488	A	0.923064	A	0.870867	A	1.52534	A	1.01798	A	0.837048	A	miRNA-3_0	Homo sapiens	Oct 14, 2011	snoRNA	Affymetrix Proprietary Database	ENSG00000220986	chr5:68456633-68456766 (+)	134	AAGCGCTGCCTTTGTACCCCACCGTGCCTCCGCCTGGTGTCTGGGGTCAGGTTGCAGTGCCAGAGCACGTGCTTGCGCATAAATGGGGCAGCCTGGCCCCCTGCGGATGGTCCTTTTAACCGCGAGCAACAAGG	0.88831	0.0757653
ENSG00000221040_st	0.38923	A	2.24219	P	0.651388	A	0.672429	A	0.571286	A	0.733983	A	0.188608	A	0.733904	A	1.04268	A	1.33636	A	0.957707	A	1.13902	A	miRNA-3_0	Homo sapiens	Oct 14, 2011	snoRNA	Affymetrix Proprietary Database	ENSG00000221040	chr1:116821228-116821442 (+)	215	AAGACTATACTTTCAGGGATCATTTATATGATTTGTGGCTACAGAAGTTTCTCAGCGTGAGGAGCCCCAGAAACCATGAGGAGGAGACGCAGCATTCTCTGTGGCGCGTGAGGCCAGCTCTTGGTTTTACTTCGCTACAACTGCATTTGCCATTGGTGATCGTTCTTCTCTCATCTCAGGGAGAGTAGAAGGGAGAGAAGATGCAGCCTGAGTGA	0.733944	0.153613
ENSG00000221043_st	0.537338	A	1.46489	A	0.862629	A	0.577606	A	0.483133	A	0.928592	A	0.985388	A	0.732798	A	0.794537	A	0.85376	A	1.45432	A	0.644321	A	miRNA-3_0	Homo sapiens	Oct 14, 2011	snoRNA	Affymetrix Proprietary Database	ENSG00000221043	chr5:149075312-149075522 (-)	211	AAGACTCTACTCTCAGGGCTCATTTCTGTCATTCAATACTAGAGAAGTTTCTCTGAATGTTTAGAGCACTGGAAACCAAACGGAGGAGGCGGGCATTCTTTCCTGAGCATGCAGCCAGCTCATAGTGTTGTTTTGTTGCAGCTGCCGCTTGCCATTGATGATCCTTCTTCTCTTCCTTCAGGGGAGTAAGGAGACGACGCGGTCTTAGTGG	0.824148	0.0926234
ENSG00000221044_st	1.1103	A	0.541419	A	0.747942	A	1.03569	A	0.962535	A	0.614896	A	0.656709	P	1.26303	A	1.207	A	0.93673	A	0.83862	A	1.47466	P	miRNA-3_0	Homo sapiens	Oct 14, 2011	snoRNA	Affymetrix Proprietary Database	ENSG00000221044	chr17:42102389-42102591 (-)	203	AAGCTTGTACTCTCAGTGATCATTGCTGTAGTTACGAGATAAGCTTCTCTGAACATGCAGAGCAGTGGTAACTATGAGGAGGCACAGTCTCTCCTGAGCATGACTCTGGCTGTTGGTGTGGCTTTGCTGCAGCTGCCGTGTGCCATTGATGATCCTGCTCCTCTTCCTTCGGGAAAGTAAGAGGGAGAGAACAGTCTGAGTGG	0.949633	0.0821654
ENSG00000221060_st	0.932501	P	1.86857	P	0.939702	P	1.02977	A	0.727172	P	0.712874	P	1.00018	A	1.30873	P	1.15506	A	1.14105	P	0.804732	A	1.00168	P	miRNA-3_0	Homo sapiens	Oct 14, 2011	snoRNA	Affymetrix Proprietary Database	ENSG00000221060	chr14:70270920-70271048 (-)	129	AGGGTTTGCTTAGGGCAGGGAGGTTGAAGAGTGGCTCCTCTGTTTACAATACACCAAACAGGAATCTGGGGTCATTGTGACAAGGGGCACAAAACTTGTGTCCTCCCTACATGTGAAAAAAAAAAAAGA	1.00093	0.0898444
ENSG00000221060_x_st	1.12527	P	1.50845	P	1.00168	P	1.31512	P	1.08902	P	1.46704	P	0.779257	P	1.17758	P	1.14934	A	1.50204	P	1.34212	P	0.941148	A	miRNA-3_0	Homo sapiens	Oct 14, 2011	snoRNA	Affymetrix Proprietary Database	ENSG00000221060	chr14:70270920-70271048 (-)	129	AGGGTTTGCTTAGGGCAGGGAGGTTGAAGAGTGGCTCCTCTGTTTACAATACACCAAACAGGAATCTGGGGTCATTGTGACAAGGGGCACAAAACTTGTGTCCTCCCTACATGTGAAAAAAAAAAAAGA	1.16346	0.0671643
ENSG00000221083_st	0.251688	A	1.72941	A	0.744716	A	0.923262	A	0.855762	A	0.896015	A	1.23334	A	0.922771	A	0.931231	A	1.71518	A	0.951274	A	1.05666	A	miRNA-3_0	Homo sapiens	Oct 14, 2011	snoRNA	Affymetrix Proprietary Database	ENSG00000221083	chr1:8571854-8571978 (-)	125	ACAGACTCACTTTGCACCTGGCTGCAGCCTCATGGGGGTGCTTTTTCCATGTGCCAGGGAAACATTCTGGGGTGTTGTGGCTGCCTGACCTATCAAGGGTGATGCAGCTGTCTGGGGATACAGGA	0.927247	0.115902
ENSG00000221090_st	0.756101	A	1.76199	A	0.603892	A	0.578465	A	0.638299	A	0.71861	A	0.770364	A	0.849073	A	0.758543	A	0.88327	A	0.758912	A	0.917297	A	miRNA-3_0	Homo sapiens	Oct 14, 2011	snoRNA	Affymetrix Proprietary Database	ENSG00000221090	chr15:45507104-45507231 (-)	128	GGGATGTGCTCAGAGCAGGGGGCCTGAGGAATGGCTCCTCTGTTTACAACACACCCAACAGGAATCTGGGATCATTGTGACGAGAGGTACCAAAACTTGTAGGCTTCCTACGAACAAACTGTACATGT	0.758727	0.0896986
ENSG00000221093_st	0.847457	A	1.4773	P	0.722655	A	1.12209	P	0.53121	A	0.619767	A	0.527138	A	0.787651	A	1.17576	P	1.13459	A	1.01802	A	0.551548	A	miRNA-3_0	Homo sapiens	Oct 14, 2011	snoRNA	Affymetrix Proprietary Database	ENSG00000221093	chr8:57033801-57033911 (-)	111	ACCAAGATTCAAGTCACATTCCGAGTGTCCCGGTGTGCTAGGGCACTTGCAGAGAATCTGCTGGTCTTGATTCACTGGTGGGGGCAATCGGTGCCCAGATTAGGAACATGC	0.817554	0.0888757
ENSG00000221125_st	0.95089	A	1.22947	A	0.788489	A	0.92658	A	0.676662	A	0.764937	A	0.928096	A	0.736109	A	0.71537	A	1.98832	P	1.03682	A	1.13147	A	miRNA-3_0	Homo sapiens	Oct 14, 2011	snoRNA	Affymetrix Proprietary Database	ENSG00000221125	chr19:50452574-50452784 (-)	211	AAGATGACACTTTGAGGCATCGTGTCTATGGTTCATTACTACAGAAGCTTCTCTGGATGTGTAAAGCACAGGAAACCAGGCAGAGGAGGCACAGGGTGCTCTCCAGAACGAGAAGCCAGCTCCTGGAGTTGTTTGCTGCAACTGCCATTCCCCGTTGATGACCATGCTCTTCCTTCAGAAGAGGGAGAGTGAGAGGACCAAGTCCAAGTGG	0.927338	0.103532
ENSG00000221139_st	0.847457	A	1.53922	A	0.805876	A	0.800002	A	1.17898	A	1.02559	A	0.877574	A	1.37911	A	1.24923	A	1.29656	A	1.20047	A	1.07941	A	miRNA-3_0	Homo sapiens	Oct 14, 2011	snoRNA	Affymetrix Proprietary Database	ENSG00000221139	chr18:19030614-19030717 (-)	104	TGTTTAATGACTAAGGAAGGTCCCTGTCCCCGCCAGGGGCTGTGAGCAACACCATGGCTGCCCCAGGGCTGGCCAATTGGGCAGATGCCCAGGGGCTGAGAACA	1.12919	0.0698076
ENSG00000221148_st	0.286703	A	0.968564	A	0.807681	A	0.757447	A	0.298184	A	0.797501	A	0.824663	A	1.04159	A	0.857913	A	1.09225	A	0.781809	A	0.392572	A	miRNA-3_0	Homo sapiens	Oct 14, 2011	snoRNA	Affymetrix Proprietary Database	ENSG00000221148	chr12:84577103-84577227 (-)	125	GCTGACACTAGAGTAACATCCTGACACAGCTCTTGTCCTGGTGTGCTAGAGTTCTCGATGAATCTACTGGTCTTGATTCACTGGCAGGAGCAGTGACTGTGTTAGTATGCGTATCTGAAACATGG	0.802591	0.0787985
ENSG00000221148_x_st	0.446201	A	1.44051	A	0.570387	A	0.764928	A	0.916613	P	0.693051	A	0.885515	A	1.5191	P	0.679754	A	1.5031	P	0.881907	A	0.472602	A	miRNA-3_0	Homo sapiens	Oct 14, 2011	snoRNA	Affymetrix Proprietary Database	ENSG00000221148	chr12:84577103-84577227 (-)	125	GCTGACACTAGAGTAACATCCTGACACAGCTCTTGTCCTGGTGTGCTAGAGTTCTCGATGAATCTACTGGTCTTGATTCACTGGCAGGAGCAGTGACTGTGTTAGTATGCGTATCTGAAACATGG	0.823418	0.111693
ENSG00000221164_st	0.395028	A	0.671552	A	0.843832	A	0.765249	A	0.849276	A	0.599323	A	0.572946	A	0.659314	A	1.00639	A	0.773145	A	0.848283	A	1.02762	A	miRNA-3_0	Homo sapiens	Oct 14, 2011	snoRNA	Affymetrix Proprietary Database	ENSG00000221164	chr10:74885838-74885965 (-)	128	GGGGTGTGCTCAGAGCAGGGGGCCTAAAGAATGGCTCCTCTGTTTATAACACACCCAACAGGAATCTGGGGTCAATGTGATGAGAGGCACAAAGCTTGTGGCCTCCCTACAAACAAATGCCTACATGT	0.769197	0.0526795
ENSG00000221164_x_st	0.99998	A	1.32583	A	0.777003	A	1.25076	A	0.612217	A	0.792513	A	0.504091	A	1.13321	A	0.82424	A	1.05674	A	1.18402	A	0.727234	A	miRNA-3_0	Homo sapiens	Oct 14, 2011	snoRNA	Affymetrix Proprietary Database	ENSG00000221164	chr10:74885838-74885965 (-)	128	GGGGTGTGCTCAGAGCAGGGGGCCTAAAGAATGGCTCCTCTGTTTATAACACACCCAACAGGAATCTGGGGTCAATGTGATGAGAGGCACAAAGCTTGTGGCCTCCCTACAAACAAATGCCTACATGT	0.91211	0.0760422
ENSG00000221245_st	1.51305	P	1.49271	A	0.706564	A	1.13345	A	1.0191	P	1.1465	P	0.555388	A	1.61127	P	0.871319	A	1.04298	A	1.27894	P	0.84547	A	miRNA-3_0	Homo sapiens	Oct 14, 2011	snoRNA	Affymetrix Proprietary Database	ENSG00000221245	chr4:120490854-120490980 (+)	127	GGGGTGTGCTCAGAGCAGGGGGCTGAAGAATGGCTCCTCTGTTTATAACACATGGAACAGGCATCTGAGGTCACTGTGACAAGGGGCACAAAACTTGTGACTCCCTAAGAACAAATGTCCTACAAGT	1.08821	0.0953373
ENSG00000221245_x_st	0.772778	A	1.09439	A	0.84413	A	0.575985	A	0.634272	A	0.54203	A	0.425741	A	0.840349	A	1.24323	A	0.888722	A	1.14178	A	1.00497	A	miRNA-3_0	Homo sapiens	Oct 14, 2011	snoRNA	Affymetrix Proprietary Database	ENSG00000221245	chr4:120490854-120490980 (+)	127	GGGGTGTGCTCAGAGCAGGGGGCTGAAGAATGGCTCCTCTGTTTATAACACATGGAACAGGCATCTGAGGTCACTGTGACAAGGGGCACAAAACTTGTGACTCCCTAAGAACAAATGTCCTACAAGT	0.842239	0.0740854
ENSG00000221252_st	0.537338	A	1.99981	P	0.840268	A	0.792411	A	0.945408	A	0.476749	A	1.87335	P	0.714993	A	1.13233	A	1.53439	A	1.61757	P	0.690945	A	miRNA-3_0	Homo sapiens	Oct 14, 2011	snoRNA	Affymetrix Proprietary Database	ENSG00000221252	chr6:42379938-42380134 (-)	197	AAGACTGTACTTTCAGGAATCATTTCTATAGTTCATTACTAGAGAAATTTCTCTGAACATGTAGAGCACCAGAAAATATTTTTAAAGATTTCTTTAGGCTGGGCGTGGTGGCTCACGCCTGTAATCCCAGCACTTTGGGAGGCCGAAGTGGGCGGATCATCTGAGGTCGGGAGTTCGAGACCAGCCTGACTAACATG	0.892838	0.152548
ENSG00000221300_st	0.214745	A	1.2738	A	1.15263	P	0.951283	A	0.882643	A	1.13815	A	0.798678	A	1.17862	A	1.10309	A	1.27058	A	1.51411	P	1.05997	A	miRNA-3_0	Homo sapiens	Oct 14, 2011	snoRNA	Affymetrix Proprietary Database	ENSG00000221300	chr2:42667517-42667576 (+)	60	ATTTCTATGGAAAAGAGGTGAAGTGGACAGAAGGGATGTCTGAAATTCTATCCTGAGGCT	1.12062	0.093345
ENSG00000221300_x_st	0.718167	A	1.2018	A	0.792307	A	0.944924	A	0.505159	A	0.928592	A	1.01542	A	0.871894	A	0.882845	A	1.55535	A	1.3813	A	1.11797	A	miRNA-3_0	Homo sapiens	Oct 14, 2011	snoRNA	Affymetrix Proprietary Database	ENSG00000221300	chr2:42667517-42667576 (+)	60	ATTTCTATGGAAAAGAGGTGAAGTGGACAGAAGGGATGTCTGAAATTCTATCCTGAGGCT	0.936758	0.0832023
ENSG00000221332_st	1.05679	P	0.697931	A	0.56579	A	0.754019	A	1.12477	A	0.824263	A	1.1509	A	0.896252	A	1.27412	A	1.68327	P	1.33915	A	1.0072	A	miRNA-3_0	Homo sapiens	Oct 14, 2011	snoRNA	Affymetrix Proprietary Database	ENSG00000221332	chr6:76108577-76108783 (-)	207	AATTCTATACTTTGAGGAGCCATTTTCATAGTTTGTTACTAGAGAAGTTTCTCTGAACATGGAGTGTACCAGAAAGCATGAGGAGGAAGTGCAGTGCTCTCGCCTTAGCTGTGAAATCAGTTGCTTCATTGTAACCACCATTTTTCATTGATGGCCCATCTTCTCTTCCTTTGGGAGAATAAGAAGGGGAAGATGCAGTCTGAGTGG	1.03199	0.0899868
ENSG00000221345_st	0.657649	A	0.627084	A	0.785073	P	0.786214	A	0.708929	A	0.801236	A	0.485319	A	0.79463	A	0.577959	A	1.21417	A	1.06728	A	0.710468	A	miRNA-3_0	Homo sapiens	Oct 14, 2011	snoRNA	Affymetrix Proprietary Database	ENSG00000221345	chr6:71836597-71836808 (-)	212	AAGACTACACTTTCAGGGATCCTTTCTTCAGTTCGTTACTAGAGGTTTCTCTGAATATGTAGAGCACCAGAAACCACTAGAAGGAAATGCAGTGTGCTCTCTCCAGAGTGTGAAGCCAACCCTTGGTGTTGCTTGGCTGCAACTGCCGTTTACCATTGACAATTGTTCTCTTCCTCAAGAAGAATGAGAGGGAAAGAAGGCAGTCTGTGTGA	0.747771	0.058123
ENSG00000221376_st	0.985542	A	0.670189	A	0.545252	A	0.897389	A	0.985104	A	0.687564	A	0.606322	A	0.71779	A	0.633456	A	1.50223	A	1.48412	A	0.45953	A	miRNA-3_0	Homo sapiens	Oct 14, 2011	snoRNA	Affymetrix Proprietary Database	ENSG00000221376	chr15:69617632-69617759 (-)	128	GCAGACTCACTGTGCACCTGGCTGCAGGCCCAGGTGGGTGCTCGTTCCCTCTGCAAGAGAAACAAACATTCCAGGGTGCTGTGGCTGCCTGACCTATAAGGGCGATGCAGCTGCCTGGGGATAGACAG	0.702677	0.0990152
ENSG00000221376_x_st	0.817045	A	1.75311	A	0.839737	A	0.972964	P	0.723101	A	0.977707	A	0.30792	A	0.800157	A	1.01296	A	1.0418	A	1.0691	A	0.894585	A	miRNA-3_0	Homo sapiens	Oct 14, 2011	snoRNA	Affymetrix Proprietary Database	ENSG00000221376	chr15:69617632-69617759 (-)	128	GCAGACTCACTGTGCACCTGGCTGCAGGCCCAGGTGGGTGCTCGTTCCCTCTGCAAGAGAAACAAACATTCCAGGGTGCTGTGGCTGCCTGACCTATAAGGGCGATGCAGCTGCCTGGGGATAGACAG	0.933775	0.0949069
ENSG00000221398_st	0.877824	A	0.590531	A	0.684229	A	0.571888	A	0.794195	A	1.07778	P	1.01582	A	0.941934	A	0.996124	A	1.35991	A	1.15658	P	1.34704	P	miRNA-3_0	Homo sapiens	Oct 14, 2011	snoRNA	Affymetrix Proprietary Database	ENSG00000221398	chr21:35828408-35828535 (-)	128	GGGGTGCACTCAGGGCAGGGGGCTTGAAGAACGGCTCCTCTGTTTACGACACACTCAACAGGGGTGTGAGGTCACAGTGATGAGAGGCCCAAACTTGTGGCCTCCCCGTGAACAAATGCCCTACACAT	0.969029	0.0760528
ENSG00000221400_st	0.374544	A	0.648082	A	0.627608	A	0.574367	A	0.523562	A	0.928592	P	0.264904	A	0.719398	A	1.0458	A	0.937887	A	0.820235	A	1.12451	A	miRNA-3_0	Homo sapiens	Oct 14, 2011	snoRNA	Affymetrix Proprietary Database	ENSG00000221400	chr10:43912698-43912888 (-)	191	ATTAGGCGGCTTTCAGGGATCATTTCTATAGTCTGCTACTAGAGTACTTTCTGTGAAAGTGTAGAGCCCCCGGAAACGACAGGAGGTGCAGTTTTCTCCTGAGTGTGAAGCCGGCGCTTGGTGTTGCTTTCGCCATTGAGGTTTCTTCTCCTCCGTGGGGGAATGAGAGGGAGAGGACACAGGCTGAATGG	0.68374	0.0764036
ENSG00000221455_st	0.719493	A	0.285226	A	0.59031	A	0.96021	P	0.603789	A	0.755684	A	1.03535	A	0.780928	A	0.82424	A	0.915455	A	0.924019	A	0.909312	A	miRNA-3_0	Homo sapiens	Oct 14, 2011	snoRNA	Affymetrix Proprietary Database	ENSG00000221455	chr6:93500171-93500382 (+)	212	AAGACTCCTTTCAGGAATCATTTCTTTAGTTCCTACTAGAGAGGCTTCTCTTAACATGTGGAGCGCTGGAAACCACAAAGAGGAGGTGCAGCATTCAGTTCTAAGTGTGAAGTGGATTCTTGGTGTTGCTGTGCTGCAACTGCCATTTGCTAATGATGACCTTGCTTTTCTTACTTAGAGTAAGACAGAGAGACAGCAGTCAGCCTAAGCGG	0.802584	0.0597516
ENSG00000221461_st	0.833178	A	1.33574	A	0.75973	A	0.898734	A	0.669987	A	0.714511	A	0.756791	A	1.12332	A	0.653477	A	1.05411	A	1.03582	A	0.933344	A	miRNA-3_0	Homo sapiens	Oct 14, 2011	snoRNA	Affymetrix Proprietary Database	ENSG00000221461	chr8:124192551-124192765 (-)	215	GAGACTATACTCTCAGTGACCAGTTCCTGAGTTCATTACTAGAGAAGTTTCTCTGAACGTGTAGAGCACGGGGAGCCAGGAGGGGAAGGTGAGCGTTTTCTCCTGAGCATGAGGTGGCTTTAGATATTGCTTCATGGCAATTTGGCAACTGCCATGTGCCATTGAAGATGGTTGTTATCTTCCTCTGGAAGAGGAAGAGGACACAGTCTGAGTGG	0.865956	0.0600321
ENSG00000221496_st	0.923331	A	1.50824	A	0.52661	A	0.90585	A	0.931637	A	0.851653	A	1.17526	A	0.975638	A	0.85653	A	1.10068	A	0.927279	A	0.543559	A	miRNA-3_0	Homo sapiens	Oct 14, 2011	snoRNA	Affymetrix Proprietary Database	ENSG00000221496	chr17:42381382-42381570 (+)	189	TTTCTATAGTTTATTACCAGAAAAGTTTCTCAGAATGTGTAGAGCACTGGAAACCATGAGGAAGAGGCATAGCGTTCTCTCTTGAGCATCAAGTTGGCTGTTGGTGTTGCTTTGCTGCAAACGCCATTTGTCATTGTCTTCCTTGTCTTCCTTTAGGAGAGTAAGAGGGAGAGGACACAGTCTGGGTAG	0.925305	0.0753572
ENSG00000221498_st	0.261362	A	1.0958	A	0.774008	A	0.490976	A	0.375717	A	0.688089	A	0.193691	A	0.678076	A	0.60559	A	1.07637	A	1.13867	A	0.561641	A	miRNA-3_0	Homo sapiens	Oct 14, 2011	snoRNA	Affymetrix Proprietary Database	ENSG00000221498	chr2:183928963-183929074 (-)	112	GCAGACTCCCTCAGCATCCAGCGGGTGCTTTTTCGGTCTGCCAGTGAGCATTCCATGGTGCTGTGACCATTTTGACCTCTCTAGGGTGATGCAGCTGCCTGGGGACACAGAG	0.641833	0.0914891
ENSG00000221611_st	0.405245	A	0.245273	A	0.792198	A	0.970045	A	1.16234	A	0.924001	A	0.543972	A	0.834403	A	0.619939	A	1.19717	A	0.898368	A	0.805265	A	miRNA-3_0	Homo sapiens	Oct 14, 2011	snoRNA	Affymetrix Proprietary Database	ENSG00000221611	chr12:13124987-13125077 (+)	91	TACATTCCATGATGTCCAGCACTGGGCTCTGATCACTCCGGAGGACACAGTTTTCCCCAAGACCATGGCTACCTGGGGATCTGAGAGAAAA	0.819834	0.0826825
ENSG00000221611_x_st	0.187636	A	2.18074	A	0.57803	A	0.678666	A	0.663598	A	0.239666	A	0.266252	A	0.911008	A	1.31608	A	1.11193	A	1.13339	A	0.954574	A	miRNA-3_0	Homo sapiens	Oct 14, 2011	snoRNA	Affymetrix Proprietary Database	ENSG00000221611	chr12:13124987-13125077 (+)	91	TACATTCCATGATGTCCAGCACTGGGCTCTGATCACTCCGGAGGACACAGTTTTCCCCAAGACCATGGCTACCTGGGGATCTGAGAGAAAA	0.794837	0.161473
ENSG00000221633_st	0.542033	A	0.13416	A	0.606997	A	0.875794	A	0.912403	A	0.690661	A	0.198344	A	0.912878	A	0.863997	A	0.741261	A	0.781676	A	0.84547	A	miRNA-3_0	Homo sapiens	Oct 14, 2011	snoRNA	Affymetrix Proprietary Database	ENSG00000221633	chr3:108737757-108737963 (-)	207	AAGACTGTATTTTCAGGGATCATGTCTATAGGTCATTTCTAGAGAAGCTTCTCTGAACATTTAGGGCACAGGAAACCACGAGGAGGCGCAGCATTCTCTCCTGAGCATGGAACCGGTGTTGCTTCACTGCAACTGGCCGTTCATTTGCTCTTGGTGATCATTCCTCTCTTCCTTTGGGAGAGGAATAGGGAGAGGACACAGTCGAGG	0.761469	0.0766767
ENSG00000221638_st	0.836999	A	1.36164	A	0.726243	A	0.692669	A	0.57832	A	0.538583	A	1.00107	A	0.71551	A	0.79635	A	1.31651	P	0.967249	A	1.19692	A	miRNA-3_0	Homo sapiens	Oct 14, 2011	snoRNA	Affymetrix Proprietary Database	ENSG00000221638	chr2:75855079-75855293 (+)	215	ATCTTTATACTTTCAGGGATCAATTCTATAGTAGGTTACTAGAGAAATGTTTCTGAACAGAGTAGGGGGAGAAATCTCAATGAAAAGCTGCAGTAGCTCTCCTGAGCATGAAGCTGGCAGGTGGTGCCACCTGGTGGTAGCCACTGCTTGCTGTCGATGACCGTTCTTTGCTCCTTGGACAAGGATAAGAGAGAGAGAGAACACAAGCTGCGGGT	0.816674	0.0800137
ENSG00000221639_st	0.537338	A	1.81158	A	0.834432	A	0.754894	A	1.0832	P	0.680924	A	0.720661	A	1.37911	A	0.889849	A	0.915455	A	1.36036	A	0.71121	A	miRNA-3_0	Homo sapiens	Oct 14, 2011	snoRNA	Affymetrix Proprietary Database	ENSG00000221639	chr4:74129677-74129801 (+)	125	TCTGAGACTAGAGTCACATCCTGACACGGCTCTTCTCCAATGTGCTGGAGTCCTCAGCATCTGCTGGTCTTGATTCACTGATGGGGGCAACCAGTGTCCCCTTAAGTGTCCGGGCAGAAACATAC	0.862141	0.107119
ENSG00000221639_x_st	0.458443	A	1.30066	A	1.14141	P	1.0272	A	1.54858	P	0.745366	A	0.820652	A	0.661224	A	0.854817	A	0.769929	A	0.704423	A	0.651076	A	miRNA-3_0	Homo sapiens	Oct 14, 2011	snoRNA	Affymetrix Proprietary Database	ENSG00000221639	chr4:74129677-74129801 (+)	125	TCTGAGACTAGAGTCACATCCTGACACGGCTCTTCTCCAATGTGCTGGAGTCCTCAGCATCTGCTGGTCTTGATTCACTGATGGGGGCAACCAGTGTCCCCTTAAGTGTCCGGGCAGAAACATAC	0.79529	0.0894379
ENSG00000221673_st	0.355672	A	1.48244	A	0.643922	A	1.51937	A	0.54754	A	1.09858	A	0.545111	A	1.21296	A	0.905667	A	1.33919	A	0.844226	A	0.781986	A	miRNA-3_0	Homo sapiens	Oct 14, 2011	snoRNA	Affymetrix Proprietary Database	ENSG00000221673	chr1:220136028-220136206 (+)	179	AGAAGAAGAGTTTTTAAATGGCGCAGCCCTGGAATCCACAAGGAGGAGGTTCAGTATTCTCTCCTGAGCGTGAAGTTGGTTCTTGGCATTGCTTCACTGCAACTGCTATTTGCCATTGATGATTGTTCTTCTCTTCCTCTGAGAGAGTAAGAGGGAGAGGATGCATGCAGTCTGAGTGG	0.874946	0.112253
ENSG00000221711_st	0.391153	A	0.858869	A	0.829913	A	0.797538	A	0.743254	A	0.680924	A	0.632691	A	1.13321	A	0.619939	A	0.804367	A	0.961139	A	0.813075	A	miRNA-3_0	Homo sapiens	Oct 14, 2011	snoRNA	Affymetrix Proprietary Database	ENSG00000221711	chr4:78623900-78623957 (-)	58	GGCCAGTGATGGTTTAAAAGTAATGGACAGAAGGTTTCTGAAATTCTATTTTGAAGTT	0.800952	0.0534584
ENSG00000221711_x_st	0.497235	A	0.802012	A	0.791193	A	0.594788	A	1.1034	A	0.739658	A	1.18069	A	0.413587	A	0.713905	A	1.04055	A	0.952805	A	0.989489	A	miRNA-3_0	Homo sapiens	Oct 14, 2011	snoRNA	Affymetrix Proprietary Database	ENSG00000221711	chr4:78623900-78623957 (-)	58	GGCCAGTGATGGTTTAAAAGTAATGGACAGAAGGTTTCTGAAATTCTATTTTGAAGTT	0.796602	0.0698655
ENSG00000221719_st	0.251688	A	1.26343	A	0.853937	A	0.985958	A	1.12193	A	0.708719	A	0.185771	A	1.26914	A	1.49479	A	1.60065	A	0.79012	A	0.505969	A	miRNA-3_0	Homo sapiens	Oct 14, 2011	snoRNA	Affymetrix Proprietary Database	ENSG00000221719	chr16:2846409-2846533 (-)	125	GCCGAGACTAAGTCGCATGCTGACACAGCTCTTGGTGTGCTACGGTACTTGGAGAGAATCTACTGGTCTTGATTCACTGGTGGGGGCAGTTGTTGCTTCCTTTAGTGCCCAGATCAGAAACATAC	0.919947	0.132049
ENSG00000221719_x_st	0.52074	A	0.671343	A	0.590399	A	0.797604	A	0.603789	A	0.893614	A	0.789685	A	0.796888	A	0.998531	A	1.41261	A	1.18494	A	0.961512	A	miRNA-3_0	Homo sapiens	Oct 14, 2011	snoRNA	Affymetrix Proprietary Database	ENSG00000221719	chr16:2846409-2846533 (-)	125	GCCGAGACTAAGTCGCATGCTGACACAGCTCTTGGTGTGCTACGGTACTTGGAGAGAATCTACTGGTCTTGATTCACTGGTGGGGGCAGTTGTTGCTTCCTTTAGTGCCCAGATCAGAAACATAC	0.797246	0.0750059
ENSG00000221750_st	0.430578	A	1.76199	A	1.14141	P	0.663873	A	0.754219	A	0.533428	A	0.188608	A	0.788529	A	1.20052	P	1.28956	A	0.947453	A	0.995899	A	miRNA-3_0	Homo sapiens	Oct 14, 2011	snoRNA	Affymetrix Proprietary Database	ENSG00000221750	chrX:54953738-54953866 (+)	129	GGGGTGCGCTCAGAGCAGAGGGCCTTAAGAATGGCTCCTCTGTTTACAACACACCCAACAGGAATCTGGGCTTACTCCTCACAGGTGGCATGATACTTTGGCCTTCCTGTGACATCATGCCCTATACAT	0.867991	0.12322
ENSG00000222095_st	0.517055	A	2.5104	P	0.617018	A	1.11223	A	0.603789	A	0.617228	A	0.844855	A	1.11241	A	0.858611	A	0.98863	A	1.00724	A	0.847912	A	miRNA-3_0	Homo sapiens	Oct 14, 2011	snoRNA	Affymetrix Proprietary Database	ENSG00000222095	chr14:101460594-101460667 (+)	74	TGGCCCAGAGATGATGACTCGTGGGTATGAGTCAAGGATGATGAGTAATAGGAGTCAGGAAGTTTAAGCTCCGA	0.853262	0.151916
ENSG00000222145_st	0.713947	A	0.621783	A	0.566366	A	0.700673	A	0.378601	A	0.711883	A	0.870943	A	0.859132	A	0.645608	A	1.14957	A	1.20047	A	1.02208	A	miRNA-3_0	Homo sapiens	Oct 14, 2011	snoRNA	Affymetrix Proprietary Database	ENSG00000222145	chr6:89423961-89424149 (-)	189	TCAGCTTGAGTCACTCTTCCCAGGCTTTATCCAGGTGGCTTAGGTTAGCTAGGGCTGTGTCCCGTGATGTACAGTCCCTTTACACAATGTTGGAGATAAAACTTGGCCTCATGTCTTGCTTCATATTCCCACAGCCTCTCAGAGTCCTGTGGACAATGACTAGGGAGACAAACCATGCAAGCAACATAT	0.712915	0.0702331
ENSG00000222185_st	0.104905	A	0.750292	A	0.635847	A	0.499408	A	0.603789	A	0.260171	A	1.20411	A	0.680846	A	0.648788	A	1.10068	A	0.752814	A	0.634923	A	miRNA-3_0	Homo sapiens	Oct 14, 2011	snoRNA	Affymetrix Proprietary Database	ENSG00000222185	chr14:101464804-101464878 (+)	75	TGGACCAATGATGTGAATGGAATGCATCTGAATAAAAATTATGATCAATCAGTTTTTGGAACAACTGAGGTCCAC	0.642317	0.0872811
ENSG00000222345_st	0.425542	A	1.14731	A	0.952557	A	0.951363	A	0.603789	A	0.803309	A	0.619851	A	1.41215	P	1.19129	A	1.10453	A	0.770756	A	0.849322	A	miRNA-3_0	Homo sapiens	Oct 14, 2011	snoRNA	Affymetrix Proprietary Database	ENSG00000222345	chr3:52725394-52725469 (+)	76	AAGAAATGAAGAAACTAAAATTGGTCTTAGTATTGAAGTGAAGACACTGAGATCCAACTCTGATCTTGCCCTAAAC	0.900343	0.0814363
ENSG00000222345_x_st	0.847457	A	0.934891	A	0.64906	A	0.915622	A	0.988026	A	0.722987	A	1.32574	A	0.921348	A	0.860441	A	1.34118	A	1.00018	A	0.861	A	miRNA-3_0	Homo sapiens	Oct 14, 2011	snoRNA	Affymetrix Proprietary Database	ENSG00000222345	chr3:52725394-52725469 (+)	76	AAGAAATGAAGAAACTAAAATTGGTCTTAGTATTGAAGTGAAGACACTGAGATCCAACTCTGATCTTGCCCTAAAC	0.918485	0.0595989
ENSG00000222489_st	0.242802	A	1.08425	A	0.997266	P	1.09682	A	0.854518	A	0.931653	A	0.743961	A	1.09158	A	1.0475	A	1.09163	A	1.15538	A	0.84547	A	miRNA-3_0	Homo sapiens	Oct 14, 2011	snoRNA	Affymetrix Proprietary Database	ENSG00000222489	chr14:20791338-20791485 (-)	148	TGATGGCTGTTCCTCTCACTGCTTGAAGCCTTAGGCAGTGGGATTTTGATCCATCATATATCAAAAATGGCTTATCTTCACTCAGGGCACCATGAGGATGGGCTGGCTGTCCGTTAGTGCCTTCTGATTTTTGCGGAGTCAAACAATT	1.02238	0.0724379
ENSG00000222588_s_st	0.505571	A	0.934891	A	0.738339	A	0.882926	A	1.05896	A	0.438052	A	0.920295	A	1.0477	A	1.2215	A	0.755415	A	1.14879	A	0.840642	A	miRNA-3_0	Homo sapiens	Oct 14, 2011	snoRNA	Affymetrix Proprietary Database	ENSG00000222588	chr10:120820495-120820623 (-)	129	GTGCACATTTCATTGTCTTTTTTCTTTATTTCAAGAGAAAAGATATATCTGATGTGCTCAGCAAACCTTTGGAGGTTAATTAGCAGCATGACTAATTTAGCCATTGCTGCCAGTCACCTTCAAACAAGT	0.901611	0.0688623
ENSG00000222588_st	0.678483	A	0.505989	A	0.610132	A	0.626128	A	1.09674	A	0.703778	A	0.824663	A	1.15429	A	0.748197	A	1.13269	A	0.781127	A	0.838159	A	miRNA-3_0	Homo sapiens	Oct 14, 2011	snoRNA	Affymetrix Proprietary Database	ENSG00000222588	chr10:120820495-120820623 (-)	129	GTGCACATTTCATTGTCTTTTTTCTTTATTTCAAGAGAAAAGATATATCTGATGTGCTCAGCAAACCTTTGGAGGTTAATTAGCAGCATGACTAATTTAGCCATTGCTGCCAGTCACCTTCAAACAAGT	0.764662	0.0618694
ENSG00000222588_x_st	0.0176318	A	0.602382	A	0.772169	A	0.598266	A	0.559186	A	0.636321	A	0.538026	A	0.996736	A	0.779636	A	0.941013	A	0.666188	A	0.665299	A	miRNA-3_0	Homo sapiens	Oct 14, 2011	snoRNA	Affymetrix Proprietary Database	ENSG00000222588	chr10:120820495-120820623 (-)	129	GTGCACATTTCATTGTCTTTTTTCTTTATTTCAAGAGAAAAGATATATCTGATGTGCTCAGCAAACCTTTGGAGGTTAATTAGCAGCATGACTAATTTAGCCATTGCTGCCAGTCACCTTCAAACAAGT	0.65081	0.0708651
ENSG00000222604_st	0.561824	A	0.770827	A	0.606997	A	0.866402	A	0.603789	A	0.57542	A	0.923955	A	0.780273	A	0.813911	A	0.95423	A	0.904649	A	0.84547	P	miRNA-3_0	Homo sapiens	Oct 14, 2011	snoRNA	Affymetrix Proprietary Database	ENSG00000222604	chr14:75178654-75178748 (+)	95	GATAGCATCATGCAATAAGAAAAGTATGACAGAGGTACCCATTCCGTTCCCAGCTTGATCAGTAGCTGGAGAATGGAAGACAAAGTGCAAAAAAA	0.797092	0.04157
ENSG00000222666_st	1.17633	P	0.550282	A	0.692588	A	0.708798	A	0.669327	A	0.742157	A	0.963036	A	0.907845	A	0.74282	A	0.923536	A	1.26657	A	0.899522	A	miRNA-3_0	Homo sapiens	Oct 14, 2011	snoRNA	Affymetrix Proprietary Database	ENSG00000222666	chr10:28696969-28697180 (-)	212	AGGACTGTGCTTTCAGAGTTCATGTCCACAGCTCATTGCGGGGGCAGTTTCTCTGATCGTGTGGAGCTGGATGCCAGGAGCAGGACACACTGTGTTCTTTCCTGAGCATGAAGCCAGCTCTCGGAGTTGTTTTGTTGCACCTGCCATTAGGCGTTGATGATGTTCTTTCTTTCCTCCGGTAGGGTAAGAAGGAGAGGACGCAGTCCAAGTGG	0.821171	0.0611851
ENSG00000222687_st	0.115553	A	0.513299	A	0.526585	A	0.752142	A	0.786217	A	0.590041	A	0.852436	A	0.872101	A	0.607832	A	1.36591	A	0.925512	A	0.491464	A	miRNA-3_0	Homo sapiens	Oct 14, 2011	snoRNA	Affymetrix Proprietary Database	ENSG00000222687	chrX:114360879-114361007 (-)	129	CAGCATTGTGCAATGGCCTTTGGTTTTTCTTGTAACCAGTTAGGTCTGAAACCAATGCAAAAGAAATTTCCTTTTTCCACGAGAAACATCCCTGCAGTGGGTTGTTCCTATCGACAGGAGGTTACACGT	0.679987	0.0882436
ENSG00000222937_st	0.877131	A	1.05348	A	0.725587	A	0.988795	A	0.756383	A	0.63397	A	0.393847	A	0.956823	A	0.897777	A	1.19329	A	1.07823	A	0.592969	A	miRNA-3_0	Homo sapiens	Oct 14, 2011	snoRNA	Affymetrix Proprietary Database	ENSG00000222937	chr5:137894659-137894728 (-)	70	GTGCCGTGATGTATTTGTCAACACATCACTCTGAAGAAAAGTATGTGGTGACTTTCTGTGACTGAGCATG	0.887454	0.0668482
ENSG00000222966_st	0.644098	A	1.4684	A	0.774008	A	1.55076	P	0.684588	A	0.590561	A	0.269407	A	1.00652	A	0.619939	A	1.50204	A	1.31534	A	1.19272	A	miRNA-3_0	Homo sapiens	Oct 14, 2011	snoRNA	Affymetrix Proprietary Database	ENSG00000222966	chr7:99549656-99549781 (+)	126	AGTTCCTTGGAAGTTAAAGGTTAAGCTTAAGGACTGATTCAAAGGCAGGTGCAAAAAATAAACCCTCTTTTGTAACCCAGAACTCATTTTTCAGTATGAGTTTTGATACATATAAGAAGGAAAGCT	0.890265	0.123777
ENSG00000223004_st	0.58417	A	1.09551	A	0.644409	A	0.671334	A	1.04607	A	1.1189	P	0.498397	A	1.01305	A	1.34751	A	1.23875	A	0.994309	P	0.529853	A	miRNA-3_0	Homo sapiens	Oct 14, 2011	snoRNA	Affymetrix Proprietary Database	ENSG00000223004	chr5:24811590-24811657 (+)	68	TTTATATGATGAAATCAAACTAACTCACCGTTACTGACACAGTGAAAACATGTGAACGCCTGAGAAGA	1.00368	0.0852717
ENSG00000223027_st	0.251688	A	2.11239	P	0.593485	A	0.713825	A	0.854419	A	1.19203	A	0.466538	A	1.23431	A	0.87033	A	0.864249	A	0.95657	A	0.820439	A	miRNA-3_0	Homo sapiens	Oct 14, 2011	snoRNA	Affymetrix Proprietary Database	ENSG00000223027	chr10:27077946-27078086 (+)	141	CCTCATTTTCTTGGCAGGAACTTGTAGTCCCACTCCCTGTTATGTACAGAGGCAAAGGGAAGAGCTCTGGCCCCCTTGGCATGTCTTTGGAGCCATGCAGCTTCCCGTCTGCCAGTTCTATCCTCAAGCACCAGGACACCA	0.859334	0.135292
ENSG00000223111_s_st	0.212271	A	1.03657	A	0.403559	A	1.01835	A	0.278722	A	0.928592	A	1.17526	A	0.929773	A	1.01211	A	1.48953	A	0.824389	A	1.19844	P	miRNA-3_0	Homo sapiens	Oct 14, 2011	snoRNA	Affymetrix Proprietary Database	ENSG00000223111	chr10:51611024-51611224 (-)	201	TCCAGCAGTAGTCAGCTGTCTGGACAGAACCATTCCTGGGATCATGTTACACTGCTGGGAGAAGAATGTCTTCTCTTCATCCAGTTGCGTCCATCACTGTTCTGGTGGTGTCTGGCACTGGTGCAAGGCAGAACTGTGCTTCCTTGAGAGTGTGCTGAGCATTCACCTTGGCTGCTTGGTTCTAGTCTAGGAGCAGACACA	0.970943	0.112254
ENSG00000223182_s_st	0.412086	A	1.70042	A	0.611134	A	0.692349	A	0.833719	A	0.450945	A	0.493226	A	0.715263	A	1.22637	A	1.07604	A	0.904649	A	0.783905	A	miRNA-3_0	Homo sapiens	Oct 14, 2011	snoRNA	Affymetrix Proprietary Database	ENSG00000223182	chr10:51383526-51383726 (+)	201	TCCAGCAGTAGTCAGCTGTCTGGACAGAACCATTCCTGGGATCATGTTACACTGCTGGGAGAAGAATGTCTTCTCTTCATCCAGTTGCGTCCATCACTGTTCTGGTGGTGTCTGGCACTGGTGCAAGGCAGAACTGTGCTTCCTTGAGAGTGTGCTGAGCATTCACCTTGGCTGCTTGGTTCTAGTCTAGGAGCAGACACA	0.749584	0.106403
ENSG00000223294_st	0.782033	A	0.859618	A	0.438905	A	0.515559	A	0.603789	A	0.898561	A	0.835168	A	1.1489	A	1.01265	A	0.758763	A	0.966068	A	0.825257	A	miRNA-3_0	Homo sapiens	Oct 14, 2011	snoRNA	Affymetrix Proprietary Database	ENSG00000223294	chr12:64969445-64969521 (+)	77	GCCAAATGATGCTTATTTGACTCTGGTGCACTTCAGTGTAAGGATGATTTATAATCTGTCACTCATGATTGAAGGCC	0.830213	0.0591172
ENSG00000238294_st	0.562141	A	0.934891	A	0.382863	A	0.705701	A	0.637061	A	0.991378	P	0.883304	A	0.977998	A	0.609857	A	0.741261	A	0.768562	A	0.954911	A	miRNA-3_0	Homo sapiens	Oct 14, 2011	snoRNA	Affymetrix Proprietary Database	ENSG00000238294	chr20:55050699-55050801 (+)	103	ATTCTTTAGTAGTTCATAATGCTATGATTGGGTTTCCATGTGCACATGTAAGATGTGCCTCTCTCAAGCCTTGTTGTGACATCAGCACATTACCCATCTGATG	0.754911	0.0555398
ENSG00000238294_x_st	0.399851	A	0.79838	A	1.14212	A	1.03795	A	0.805541	A	0.680924	A	0.423029	A	1.13321	A	1.02932	A	0.975682	A	0.872182	A	0.854919	A	miRNA-3_0	Homo sapiens	Oct 14, 2011	snoRNA	Affymetrix Proprietary Database	ENSG00000238294	chr20:55050699-55050801 (+)	103	ATTCTTTAGTAGTTCATAATGCTATGATTGGGTTTCCATGTGCACATGTAAGATGTGCCTCTCTCAAGCCTTGTTGTGACATCAGCACATTACCCATCTGATG	0.86355	0.0711018
ENSG00000238295_x_st	0.0856677	A	0.62043	A	0.666024	A	0.606257	A	0.962893	A	0.722997	A	0.535299	A	0.833153	A	0.619939	A	1.82231	A	1.09063	A	0.580302	A	miRNA-3_0	Homo sapiens	Oct 14, 2011	snoRNA	Affymetrix Proprietary Database	ENSG00000238295	chr2:178210586-178210689 (-)	104	ATCCTTTTGTAGTTCATGAGCGTGATGATTGGGTGTTCACATGCATGTGTGAGATGTGCCGCTGTTGAACCTTGTTATGATGTCAGCACATTACCCGTCTGACA	0.643227	0.119808
ENSG00000238296_st	0.521634	A	1.95063	A	0.728721	P	1.34761	P	1.07784	P	0.562172	P	1.01944	P	1.51763	P	1.3769	P	1.10068	A	1.0244	A	1.08596	P	miRNA-3_0	Homo sapiens	Oct 14, 2011	snoRNA	Affymetrix Proprietary Database	ENSG00000238296	chr1:101694220-101694321 (-)	102	ATCCTTTTGTAGTTCATAAGCGTGATCACTGGGTGTTTACGCACGTGTGAGATATGCCATCCTTGAACCTTGTTATGATGTCAGCACATTACCCATCTGACA	1.0819	0.117079
ENSG00000238296_x_st	0.44073	A	2.11239	P	0.966205	A	0.836838	A	0.603789	A	0.928592	A	0.970753	A	1.25839	A	0.878574	A	1.10068	A	1.08864	A	0.84547	A	miRNA-3_0	Homo sapiens	Oct 14, 2011	snoRNA	Affymetrix Proprietary Database	ENSG00000238296	chr1:101694220-101694321 (-)	102	ATCCTTTTGTAGTTCATAAGCGTGATCACTGGGTGTTTACGCACGTGTGAGATATGCCATCCTTGAACCTTGTTATGATGTCAGCACATTACCCATCTGACA	0.947398	0.118839
ENSG00000238297_st	0.537338	A	0.737509	A	0.781232	A	0.863348	A	0.796034	A	0.658284	A	0.630802	A	1.51668	P	1.18026	A	1.44231	A	0.894437	A	0.844707	A	miRNA-3_0	Homo sapiens	Oct 14, 2011	snoRNA	Affymetrix Proprietary Database	ENSG00000238297	chr7:107640237-107640427 (-)	191	AAGACTATCCTCTCAGTGATGATTTCTATAGTTCGTTACTAGAGAAGTTTCTCTAAACATGTAGAGAGCATCAGAAACCACAAAAAAGAGGTGCAGCGGTCTCTCCTGAGTGTGAAGCTGGCTCTTGGTATTGCTTCTTGGTTCTTCTCTTCCTTTGGGAGAGTAAGAGGAAGAGGATGCAGTCTTAGTAG	0.820371	0.0900563
ENSG00000238298_st	0.890431	A	0.561212	A	0.893048	P	0.672429	A	0.651702	A	0.97887	P	1.17526	A	0.978792	A	0.94328	P	1.21972	A	0.921119	A	0.773009	A	miRNA-3_0	Homo sapiens	Oct 14, 2011	snoRNA	Affymetrix Proprietary Database	ENSG00000238298	chr9:133325241-133325342 (+)	102	TTATTTTTGTAGTTGATGAATGTGCTGATTGGGTATTCTCGTGTGTGTGTGAGGTGCCACCCTCAAACTTTGTTATGATGTTGGCACATTACCCATCTGATA	0.907084	0.057443
ENSG00000238298_x_st	0.537009	A	1.67238	A	0.929658	A	1.00678	A	0.737336	A	0.838983	A	1.09386	A	1.27784	A	1.19094	A	0.999419	A	1.11086	A	0.84547	A	miRNA-3_0	Homo sapiens	Oct 14, 2011	snoRNA	Affymetrix Proprietary Database	ENSG00000238298	chr9:133325241-133325342 (+)	102	TTATTTTTGTAGTTGATGAATGTGCTGATTGGGTATTCTCGTGTGTGTGTGAGGTGCCACCCTCAAACTTTGTTATGATGTTGGCACATTACCCATCTGATA	1.0031	0.0834929
ENSG00000238301_x_st	1.07973	A	0.513299	A	0.774008	A	1.01096	A	1.02817	A	0.968466	A	0.822233	A	0.899764	A	0.819872	A	1.60085	A	1.04613	A	0.84304	A	miRNA-3_0	Homo sapiens	Oct 14, 2011	snoRNA	Affymetrix Proprietary Database	ENSG00000238301	chr4:47307951-47308054 (-)	104	TTCCTTTTGTAGTACATGAGCATGATGATTTAATTTTCACACACATGTGTAAGACATGCCTCTCTCAAACTTTGTTATGAGGTCAGCACATTACCTTTCTGATA	0.934115	0.0743022
ENSG00000238305_st	0.760453	A	1.76199	A	0.840395	A	0.904242	A	0.59319	A	0.55878	A	0.726623	A	1.37911	A	0.854922	A	1.17442	A	0.892868	A	0.834871	A	miRNA-3_0	Homo sapiens	Oct 14, 2011	snoRNA	Affymetrix Proprietary Database	ENSG00000238305	chr13:100436308-100436411 (-)	104	ATCCTTTTGTGGTTCACAAGCATGATGATTGACTTCTCATGCTATTGTGTGAGATGTACCTCCTTCAAATCTTGCTGCAACGTTGGCACATTACAGATCTGATG	0.847658	0.0991828
ENSG00000238305_x_st	0.542284	A	1.74238	A	0.617145	A	0.87356	A	0.845061	A	0.685871	A	0.834811	A	0.909911	A	1.44769	A	0.986179	A	0.949846	A	0.715944	A	miRNA-3_0	Homo sapiens	Oct 14, 2011	snoRNA	Affymetrix Proprietary Database	ENSG00000238305	chr13:100436308-100436411 (-)	104	ATCCTTTTGTGGTTCACAAGCATGATGATTGACTTCTCATGCTATTGTGTGAGATGTACCTCCTTCAAATCTTGCTGCAACGTTGGCACATTACAGATCTGATG	0.85931	0.0994298
ENSG00000238306_x_st	0.993531	A	0.934891	A	0.706946	A	0.672429	A	0.394912	A	0.522341	A	0.426164	A	0.532855	A	0.884098	A	0.724059	A	1.03626	A	0.766573	A	miRNA-3_0	Homo sapiens	Oct 14, 2011	snoRNA	Affymetrix Proprietary Database	ENSG00000238306	chr2:184814060-184814163 (-)	104	ATCTTTTTGTGGTTCACAAGTGTGATGATTAGGTTTTCAGACTCATGTGTGAGACATGCCTTCCTCAAACCTTCTTATGCTATCAGCACATAATCTGGCTGACA	0.715502	0.0626746
ENSG00000238309_st	1.13041	P	1.21769	A	0.412862	A	0.594738	A	0.605865	A	0.49384	A	0.867558	A	0.731344	A	0.684695	A	0.743337	A	0.922783	A	0.457331	A	miRNA-3_0	Homo sapiens	Oct 14, 2011	snoRNA	Affymetrix Proprietary Database	ENSG00000238309	chr18:12533423-12533524 (-)	102	ATCCTTTTGCAGTTCCTAAGCGTGATGATTGGATATTCACACTTGTGTGCGAGATGTTCCTTTTTCTAAACCTTGTTATGTCAGCACATTACTCATCTGATG	0.70802	0.0738559
ENSG00000238309_x_st	0.835348	A	1.36164	A	0.792325	A	0.905946	P	0.555962	A	0.866252	A	0.523293	A	0.371843	A	1.03739	P	1.19006	A	0.965083	A	0.635644	A	miRNA-3_0	Homo sapiens	Oct 14, 2011	snoRNA	Affymetrix Proprietary Database	ENSG00000238309	chr18:12533423-12533524 (-)	102	ATCCTTTTGCAGTTCCTAAGCGTGATGATTGGATATTCACACTTGTGTGCGAGATGTTCCTTTTTCTAAACCTTGTTATGTCAGCACATTACTCATCTGATG	0.8508	0.0824978
ENSG00000238311_x_st	0.185966	A	0.755288	A	0.541275	A	0.743634	A	0.705869	A	1.10749	A	0.427503	A	0.926736	A	0.976959	A	1.51853	A	1.18076	A	0.438723	A	miRNA-3_0	Homo sapiens	Oct 14, 2011	snoRNA	Affymetrix Proprietary Database	ENSG00000238311	chr15:65989171-65989274 (-)	104	ATCCTTTTGTAGTTTATGAGCATGATGATTGGGTATTCATCCATGTTTGTGAGATGTGCCACCCTTGAACCTTGTTACGACATCAGCACATTACCCATCTGACC	0.749461	0.107654
ENSG00000238312_st	0.433661	A	1.01773	A	0.766803	A	0.83079	A	0.785762	A	0.828026	A	0.675198	A	0.899764	A	0.516242	A	1.07382	A	1.09518	A	0.498075	A	miRNA-3_0	Homo sapiens	Oct 14, 2011	snoRNA	Affymetrix Proprietary Database	ENSG00000238312	chr3:100920676-100920779 (+)	104	ATTCTTTTGTGGTTTATAAGCATAATGGTTGGGTTTTTATATGCATGTGTGAAATGTACTTCCCTCAAACCTTGTTACAATGTCAGCACATTACCCACCTGACA	0.806894	0.0640366
ENSG00000238312_x_st	0.556647	A	0.9542	A	0.518976	A	0.452011	A	0.603789	A	1.15906	A	0.391429	A	0.776843	A	1.1512	A	1.06417	A	1.21711	P	0.652722	A	miRNA-3_0	Homo sapiens	Oct 14, 2011	snoRNA	Affymetrix Proprietary Database	ENSG00000238312	chr3:100920676-100920779 (+)	104	ATTCTTTTGTGGTTTATAAGCATAATGGTTGGGTTTTTATATGCATGTGTGAAATGTACTTCCCTCAAACCTTGTTACAATGTCAGCACATTACCCACCTGACA	0.714782	0.0872947
ENSG00000238313_st	0.343021	A	0.999058	A	0.684923	A	0.833651	A	0.603789	A	0.888683	A	1.18621	A	1.07289	A	1.03816	A	1.18393	A	0.98823	A	0.923396	A	miRNA-3_0	Homo sapiens	Oct 14, 2011	snoRNA	Affymetrix Proprietary Database	ENSG00000238313	chr9:38190404-38190504 (+)	101	ATTCTTTTGTAGTTCACAAGCATGATTGTGTGTTCACGTGCATGTGTGAGATGTCACCCTTGTGAACCTTGATACGACGTTGGCACGTTACCCATCTCACA	0.955813	0.0716772
ENSG00000238313_x_st	0.985756	A	1.12417	A	0.416427	A	0.861709	A	0.807247	A	0.481209	A	0.221296	A	0.627834	A	0.619939	A	1.18083	A	0.92854	A	1.22659	P	miRNA-3_0	Homo sapiens	Oct 14, 2011	snoRNA	Affymetrix Proprietary Database	ENSG00000238313	chr9:38190404-38190504 (+)	101	ATTCTTTTGTAGTTCACAAGCATGATTGTGTGTTCACGTGCATGTGTGAGATGTCACCCTTGTGAACCTTGATACGACGTTGGCACGTTACCCATCTCACA	0.834478	0.0925861
ENSG00000238314_st	0.588627	A	1.01635	A	0.669343	A	0.87356	A	0.937219	A	0.586667	A	0.84097	P	0.927755	A	0.875529	A	0.915455	A	1.04856	A	0.817421	A	miRNA-3_0	Homo sapiens	Oct 14, 2011	snoRNA	Affymetrix Proprietary Database	ENSG00000238314	chr21:26842421-26842513 (-)	93	ATCCTTTTGTAGTTCATAAGTGTGATGCTTGGGTCTTCCCATTCATGTGTGAGATGTACTTCACTCAAACGTTGACACATTACCCATACGATG	0.874544	0.0441076
ENSG00000238314_x_st	0.274204	A	0.713265	A	0.821195	A	0.816825	A	0.513605	A	0.951108	A	-0.143664	A	0.843028	A	0.819905	A	1.34375	A	0.847913	A	0.997553	A	miRNA-3_0	Homo sapiens	Oct 14, 2011	snoRNA	Affymetrix Proprietary Database	ENSG00000238314	chr21:26842421-26842513 (-)	93	ATCCTTTTGTAGTTCATAAGTGTGATGCTTGGGTCTTCCCATTCATGTGTGAGATGTACTTCACTCAAACGTTGACACATTACCCATACGATG	0.82055	0.108913
ENSG00000238316_st	0.767989	A	1.30109	A	0.685165	A	1.01738	A	0.715145	A	1.04226	A	0.231011	A	1.1366	A	0.745641	A	1.17581	A	1.04289	A	1.30482	A	miRNA-3_0	Homo sapiens	Oct 14, 2011	snoRNA	Affymetrix Proprietary Database	ENSG00000238316	chr1:26968777-26968880 (-)	104	ATCATTTTGTAGTTCATAAGCATGATGATTGGGCATTCACATGGATGTGTGAAATGTGCCATCCACAAACATTGTTATGATGTTGGCACATTACCTGTCTGACA	1.02982	0.0900002
ENSG00000238316_x_st	0.537458	A	0.735521	A	0.56974	A	1.08817	A	0.710378	A	0.787513	A	0.823179	A	1.05674	A	1.20374	A	0.915455	A	0.98453	A	0.6461	A	miRNA-3_0	Homo sapiens	Oct 14, 2011	snoRNA	Affymetrix Proprietary Database	ENSG00000238316	chr1:26968777-26968880 (-)	104	ATCATTTTGTAGTTCATAAGCATGATGATTGGGCATTCACATGGATGTGTGAAATGTGCCATCCACAAACATTGTTATGATGTTGGCACATTACCTGTCTGACA	0.805346	0.0615667
ENSG00000238318_st	0.260734	A	0.958558	A	0.473363	A	0.333427	A	0.235382	A	0.459991	A	0.833709	A	1.21612	A	0.628985	A	0.840218	A	0.768562	A	0.629544	A	miRNA-3_0	Homo sapiens	Oct 14, 2011	snoRNA	Affymetrix Proprietary Database	ENSG00000238318	chr4:71677963-71678063 (+)	101	ATCCTTCTGTAGTTCATAAGCGTGACGACTGGGCTTTCACACTTCTGTGTGAGATGTGCCTCCTTCACACCTTGTTACATCAGGACATTACCCATCTGACG	0.629264	0.0865737
ENSG00000238319_st	0.629467	A	1.53984	A	0.734154	A	0.87356	A	0.529895	A	0.952412	A	0.498796	A	0.679571	A	0.820537	A	1.60722	A	0.904054	A	1.18024	A	miRNA-3_0	Homo sapiens	Oct 14, 2011	snoRNA	Affymetrix Proprietary Database	ENSG00000238319	chr4:184195614-184195717 (-)	104	ATCCTTTTGTAGTTCCTAAGTGTGATGATTAGGTTTTCATGCTCATGTGTGACATGTGCCTCCTTCAAATCTCATTAGGACATCAGCACATTACCCATCTGACA	0.847049	0.104564
ENSG00000238319_x_st	0.32673	A	0.662888	A	0.754948	A	0.722378	A	0.777694	A	0.894358	A	0.402042	A	0.880704	A	0.924927	A	1.3716	A	0.854484	A	1.03579	A	miRNA-3_0	Homo sapiens	Oct 14, 2011	snoRNA	Affymetrix Proprietary Database	ENSG00000238319	chr4:184195614-184195717 (-)	104	ATCCTTTTGTAGTTCCTAAGTGTGATGATTAGGTTTTCATGCTCATGTGTGACATGTGCCTCCTTCAAATCTCATTAGGACATCAGCACATTACCCATCTGACA	0.816089	0.079106
ENSG00000238321_x_st	2.42479	P	3.42951	P	1.25054	P	1.25516	A	1.43445	P	1.8533	P	1.83434	P	1.25953	A	1.2001	A	1.43295	A	1.70246	P	1.05126	A	miRNA-3_0	Homo sapiens	Oct 14, 2011	snoRNA	Affymetrix Proprietary Database	ENSG00000238321	chr16:82487925-82488023 (+)	99	ATCCTTTTGTGGTTCCTAAGTGTGATGATTGGGTTTTCATACTCATGTGTGAAATGTACCTCCCTCAAGCCTTGTTATGATGTGGCGGGCACATTACCC	1.4337	0.193814
ENSG00000238322_x_st	0.614301	A	1.01185	A	0.465796	A	0.749392	A	0.30158	A	0.842093	A	0.747701	A	0.824924	A	0.747277	A	1.07662	A	0.716945	A	0.496805	A	miRNA-3_0	Homo sapiens	Oct 14, 2011	snoRNA	Affymetrix Proprietary Database	ENSG00000238322	chr6:25435508-25435590 (+)	83	ATCCTTTTGTAGTTCATGAGGGTGATGGTTGGGTGTTCACGCACGTATGTGAGATGTGCTACCCTCGAACCTTGTTAAAGAAA	0.747489	0.0640298
ENSG00000238325_st	0.651949	A	0.954435	A	0.642675	A	0.790747	A	1.17658	A	0.99585	A	0.844208	A	0.484668	A	0.750735	A	1.21899	A	1.31878	A	0.835723	A	miRNA-3_0	Homo sapiens	Oct 14, 2011	snoRNA	Affymetrix Proprietary Database	ENSG00000238325	chr1:167010672-167010773 (+)	102	TTGCTTTTGTAGCTTAAGTGTGATGATTGAGTTTGTATGTGCATGTGTGAGATGTGCCACCCTCGAACCTTATTATAGCATGGGCACATTACCCATCTGACA	0.839965	0.073132
ENSG00000238325_x_st	0.814829	A	1.3966	A	0.722099	A	1.00684	A	0.849691	A	1.11788	P	0.672361	A	1.2692	A	1.17867	A	1.43509	A	1.04063	A	0.933654	A	miRNA-3_0	Homo sapiens	Oct 14, 2011	snoRNA	Affymetrix Proprietary Database	ENSG00000238325	chr1:167010672-167010773 (+)	102	TTGCTTTTGTAGCTTAAGTGTGATGATTGAGTTTGTATGTGCATGTGTGAGATGTGCCACCCTCGAACCTTATTATAGCATGGGCACATTACCCATCTGACA	1.02374	0.0726385
ENSG00000238326_x_st	0.235817	A	1.4061	A	0.62413	A	1.01411	A	0.690136	A	0.694689	A	0.537691	A	0.867561	A	1.16592	A	1.54031	A	1.08806	A	1.08596	A	miRNA-3_0	Homo sapiens	Oct 14, 2011	snoRNA	Affymetrix Proprietary Database	ENSG00000238326	chr5:55296346-55296449 (-)	104	ATTCTTTTGTAGTTTATAAGCCTGATGATTGGGTTTTCATGTGCATGTGTGAGATGTGCCTCCCGCAAACCTTGTTACGACGTTGGCACATTACCCATCTGATG	0.940837	0.108491
ENSG00000238327_st	1.18253	A	1.51356	A	1.10407	A	1.27402	A	1.20538	A	0.893709	A	0.473942	A	1.28514	P	2.09943	P	1.49607	A	1.20118	A	0.772425	A	miRNA-3_0	Homo sapiens	Oct 14, 2011	snoRNA	Affymetrix Proprietary Database	ENSG00000238327	chrX:23525328-23525430 (-)	103	ATCCCTTTATAGTTCCCGAGCATGACGATTGGGTGTTCACATGCATGTGTGAGATGTACCACCCTCGCATCTTGTTAGACGTTGGCACATTACCCGTCTGACC	1.20328	0.117427
ENSG00000238327_x_st	1.14729	A	0.701812	A	0.615748	A	1.26899	A	0.467476	A	0.928592	A	0.804346	A	1.60459	P	1.41663	P	1.45591	A	0.911072	A	1.19054	P	miRNA-3_0	Homo sapiens	Oct 14, 2011	snoRNA	Affymetrix Proprietary Database	ENSG00000238327	chrX:23525328-23525430 (-)	103	ATCCCTTTATAGTTCCCGAGCATGACGATTGGGTGTTCACATGCATGTGTGAGATGTACCACCCTCGCATCTTGTTAGACGTTGGCACATTACCCGTCTGACC	1.03794	0.103968
ENSG00000238328_st	0.94994	P	0.934891	A	0.725017	A	0.87356	A	1.08661	A	0.618178	A	0.786505	A	0.762848	A	0.860172	A	0.844084	A	1.13447	P	0.774099	A	miRNA-3_0	Homo sapiens	Oct 14, 2011	snoRNA	Affymetrix Proprietary Database	ENSG00000238328	chr2:101193931-101194019 (+)	89	CTCATTTTGTGGTTCATAAGTACGATCACGTATGTGAGATGTGCCCCCCTCAAATATCGTTAGGCTGTTGGCACATTACCCATATGACA	0.852128	0.0426099
ENSG00000238328_x_st	0.391753	A	0.761684	A	0.699121	A	0.920814	A	0.510699	A	0.727548	A	0.435768	A	0.725551	P	0.797864	A	1.42456	A	0.780047	A	0.67165	A	miRNA-3_0	Homo sapiens	Oct 14, 2011	snoRNA	Affymetrix Proprietary Database	ENSG00000238328	chr2:101193931-101194019 (+)	89	CTCATTTTGTGGTTCATAAGTACGATCACGTATGTGAGATGTGCCCCCCTCAAATATCGTTAGGCTGTTGGCACATTACCCATATGACA	0.726549	0.0768589
ENSG00000238329_x_st	0.537338	A	1.31353	A	0.775095	A	1.08817	A	0.730864	A	0.803694	A	0.493226	A	1.18516	A	1.29849	A	1.09273	A	1.21673	A	0.944857	A	miRNA-3_0	Homo sapiens	Oct 14, 2011	snoRNA	Affymetrix Proprietary Database	ENSG00000238329	chr16:18881488-18881591 (-)	104	ATCCTTTTGTAATACATAAGCATAATGATTGGGTTTTTATTTTCACATGTTTGATATGCCTCCCTCAAATCCTCTTATGATGTCAGCACATTACCCATCTGAGG	1.01652	0.0824779
ENSG00000238330_x_st	0.318217	A	0.782611	A	0.766072	A	0.709827	A	0.270285	A	0.564874	A	0.302537	A	0.937053	A	0.664594	A	1.14428	A	0.805852	A	0.687028	A	miRNA-3_0	Homo sapiens	Oct 14, 2011	snoRNA	Affymetrix Proprietary Database	ENSG00000238330	chr14:74265718-74265821 (+)	104	ATCCTTTTGTAGTTCATAAGCATGACGATTGGCTTTTCACTTTCATGTGTGAGATGTGCCTCACTCAAACCTTGTTATATTGTCAGCACATTACCCATCTGATG	0.698427	0.0762527
ENSG00000238334_st	0.708727	A	0.485567	A	0.709052	A	1.25117	A	0.79181	A	0.680924	A	0.429274	A	1.07902	A	0.79959	A	1.43809	A	1.38001	P	0.411751	A	miRNA-3_0	Homo sapiens	Oct 14, 2011	snoRNA	Affymetrix Proprietary Database	ENSG00000238334	chr5:68471651-68471754 (-)	104	ACTCTTTTGTAGTTCATAAGTGTGATGATTTGGTGTTCATGTGAACATGTGAAACGTGCCACCCTCAAACCTTGTTACAATGTGGGCATATTACCCATCTGACA	0.750431	0.103582
ENSG00000238334_x_st	-0.13004	A	0.513299	P	0.774008	P	0.986003	P	0.46512	P	0.928592	P	0.693789	P	0.793289	P	1.07549	P	1.08316	P	1.00562	P	0.573812	P	miRNA-3_0	Homo sapiens	Oct 14, 2011	snoRNA	Affymetrix Proprietary Database	ENSG00000238334	chr5:68471651-68471754 (-)	104	ACTCTTTTGTAGTTCATAAGTGTGATGATTTGGTGTTCATGTGAACATGTGAAACGTGCCACCCTCAAACCTTGTTACAATGTGGGCATATTACCCATCTGACA	0.783648	0.0997523
ENSG00000238336_st	0.251688	A	1.2287	A	0.988104	P	1.35225	A	1.16081	P	0.824017	A	0.778972	A	0.893536	A	1.23106	A	1.10576	A	0.964077	A	0.993569	A	miRNA-3_0	Homo sapiens	Oct 14, 2011	snoRNA	Affymetrix Proprietary Database	ENSG00000238336	chr7:129959119-129959222 (+)	104	TACTTTTTGTAGTTCATAAGCGTGGTGATTGGGTTTTCACGCTCATGTGTGACATATGCCTTCCTCCAATTTTGTTACAATGTTGGTGCGTTACCCATCAGACA	0.990837	0.0832625
ENSG00000238336_x_st	0.847457	A	1.48746	A	0.525418	A	1.53064	P	0.761943	A	0.778977	A	0.752029	A	0.839	A	1.00691	A	1.10068	A	0.926716	A	0.662729	A	miRNA-3_0	Homo sapiens	Oct 14, 2011	snoRNA	Affymetrix Proprietary Database	ENSG00000238336	chr7:129959119-129959222 (+)	104	TACTTTTTGTAGTTCATAAGCGTGGTGATTGGGTTTTCACGCTCATGTGTGACATATGCCTTCCTCCAATTTTGTTACAATGTTGGTGCGTTACCCATCAGACA	0.843228	0.0887295
ENSG00000238337_st	0.565052	A	1.96663	A	0.920362	A	1.62849	A	1.16783	A	0.822731	A	1.08112	A	0.992911	A	0.878424	A	1.15487	A	1.27513	P	1.31412	A	miRNA-3_0	Homo sapiens	Oct 14, 2011	snoRNA	Affymetrix Proprietary Database	ENSG00000238337	chr2:135823202-135823304 (-)	103	ATCCTTTCATAGTTCGAAAGCGTGACGTTTAAGTTTTCACGCATACATATGAGATATGCCTCCCTCAAACATTGTCACAACATTGGTACATTACCATCTGACA	1.11799	0.108147
ENSG00000238337_x_st	0.555623	A	1.92859	A	0.858709	A	1.33341	A	0.874046	A	0.86003	A	1.3471	A	1.3131	A	0.858876	A	1.31756	A	0.812794	A	0.620498	A	miRNA-3_0	Homo sapiens	Oct 14, 2011	snoRNA	Affymetrix Proprietary Database	ENSG00000238337	chr2:135823202-135823304 (-)	103	ATCCTTTCATAGTTCGAAAGCGTGACGTTTAAGTTTTCACGCATACATATGAGATATGCCTCCCTCAAACATTGTCACAACATTGGTACATTACCATCTGACA	0.867038	0.113688
ENSG00000238339_st	0.921961	A	0.978659	A	0.68829	A	0.61446	A	0.855762	A	0.766326	A	0.931948	A	1.36512	A	1.03861	A	1.09661	A	0.967522	A	0.616426	A	miRNA-3_0	Homo sapiens	Oct 14, 2011	snoRNA	Affymetrix Proprietary Database	ENSG00000238339	chr2:179990263-179990364 (-)	102	ATCCTTTTGTAGTTTATAAGCATGATGATGGGTGCTCACACTCATCTGAGATGTGTCTCCCTCTAAGCCTTGTAACAACATCAGCACGTTACCCTTCTGATG	0.926955	0.062335
ENSG00000238339_x_st	0.685813	A	0.540709	A	0.766484	A	0.477459	A	0.431242	A	0.802066	A	0.520635	A	1.45522	P	0.816716	A	1.17004	A	1.07597	A	0.718944	P	miRNA-3_0	Homo sapiens	Oct 14, 2011	snoRNA	Affymetrix Proprietary Database	ENSG00000238339	chr2:179990263-179990364 (-)	102	ATCCTTTTGTAGTTTATAAGCATGATGATGGGTGCTCACACTCATCTGAGATGTGTCTCCCTCTAAGCCTTGTAACAACATCAGCACGTTACCCTTCTGATG	0.742714	0.0890651
ENSG00000238341_st	0.468307	A	0.940877	A	0.79237	A	0.503345	A	0.542035	A	0.777582	A	1.04128	P	1.14214	A	0.601863	A	1.2881	A	1.36036	P	0.626484	A	miRNA-3_0	Homo sapiens	Oct 14, 2011	snoRNA	Affymetrix Proprietary Database	ENSG00000238341	chr2:122463543-122463633 (-)	91	AACTTAGTTTAGATCTTTTGAGTTTTCACATTCGTGTGAGATGTGCCTCCCTCAAACCTTGTTACTACCTTGGCACATTACATATCTGATG	0.784976	0.0897084
ENSG00000238341_x_st	0.278746	A	0.961949	A	0.634055	A	0.705254	A	0.603789	P	0.860729	P	1.53793	P	0.699902	A	1.13422	A	0.741261	A	1.04856	A	1.33971	P	miRNA-3_0	Homo sapiens	Oct 14, 2011	snoRNA	Affymetrix Proprietary Database	ENSG00000238341	chr2:122463543-122463633 (-)	91	AACTTAGTTTAGATCTTTTGAGTTTTCACATTCGTGTGAGATGTGCCTCCCTCAAACCTTGTTACTACCTTGGCACATTACATATCTGATG	0.800995	0.100183
ENSG00000238342_st	0.899579	A	1.36965	P	0.902743	A	0.868946	A	0.643803	A	0.954094	P	0.493226	A	0.673682	A	0.82424	A	0.937777	A	1.04856	A	0.568723	A	miRNA-3_0	Homo sapiens	Oct 14, 2011	snoRNA	Affymetrix Proprietary Database	ENSG00000238342	chr15:33187401-33187502 (+)	102	ATCCTGAGATTCATGAGTGTGATGGATTGGGTGTTCGTATGCATGTGTGAGATGCGCCACCATTGAACCTTGTTAAGATATGGACACATTACCTGTCTGACA	0.884262	0.0682164
ENSG00000238342_x_st	1.28513	A	0.611789	A	0.71142	A	1.16317	A	0.539202	A	0.505876	A	0.945341	A	1.3084	A	0.984331	A	1.4648	A	1.53554	A	0.780589	A	miRNA-3_0	Homo sapiens	Oct 14, 2011	snoRNA	Affymetrix Proprietary Database	ENSG00000238342	chr15:33187401-33187502 (+)	102	ATCCTGAGATTCATGAGTGTGATGGATTGGGTGTTCGTATGCATGTGTGAGATGCGCCACCATTGAACCTTGTTAAGATATGGACACATTACCTGTCTGACA	0.964836	0.104645
ENSG00000238343_st	1.16742	A	1.25485	A	0.981117	A	1.4714	P	1.39465	A	0.480827	A	1.16334	A	1.87922	P	1.50413	A	1.65942	A	1.58114	A	1.08596	A	miRNA-3_0	Homo sapiens	Oct 14, 2011	snoRNA	Affymetrix Proprietary Database	ENSG00000238343	chr16:68347142-68347243 (-)	102	ATCGTTTTGTAGTTCATAAGCGTGATGACTGGGTGTTCATGTGCCTGTGTCAGACGTGCCTCCCTCAAACCTTTACTACATTGGCACGTTACCCATTTGAAC	1.32475	0.105905
ENSG00000238343_x_st	0.198304	A	2.68242	P	0.800358	A	0.76159	A	0.85925	A	0.881181	A	0.36954	A	0.926114	A	1.5948	A	1.19862	A	0.851264	A	0.620498	A	miRNA-3_0	Homo sapiens	Oct 14, 2011	snoRNA	Affymetrix Proprietary Database	ENSG00000238343	chr16:68347142-68347243 (-)	102	ATCGTTTTGTAGTTCATAAGCGTGATGACTGGGTGTTCATGTGCCTGTGTCAGACGTGCCTCCCTCAAACCTTTACTACATTGGCACGTTACCCATTTGAAC	0.855257	0.185879
ENSG00000238345_st	0.561968	A	1.39134	A	0.231671	A	0.898189	A	0.655128	A	0.475575	A	0.876002	A	1.11861	A	0.82424	A	1.03839	A	0.904649	A	1.06018	A	miRNA-3_0	Homo sapiens	Oct 14, 2011	snoRNA	Affymetrix Proprietary Database	ENSG00000238345	chr3:10182834-10182931 (+)	98	GACTTTTTGTACTTTATAAGCGTGATGATTGGGTGTTCCCGTGTGAGATGCGCCACCCTCGAACCTTGTTACGACGTCGGCACATTGCGCGTCTGACA	0.887096	0.0909852
ENSG00000238345_x_st	1.51305	P	0.817961	A	0.257957	A	0.829817	A	1.00054	A	0.59115	A	0.97592	A	1.25568	A	0.954893	A	0.810891	A	0.946871	A	0.508028	A	miRNA-3_0	Homo sapiens	Oct 14, 2011	snoRNA	Affymetrix Proprietary Database	ENSG00000238345	chr3:10182834-10182931 (+)	98	GACTTTTTGTACTTTATAAGCGTGATGATTGGGTGTTCCCGTGTGAGATGCGCCACCCTCGAACCTTGTTACGACGTCGGCACATTGCGCGTCTGACA	0.888344	0.0951387
ENSG00000238348_st	0.721699	A	2.02367	P	0.757728	A	0.635714	A	0.75452	A	1.19141	A	0.450295	A	0.953674	A	1.09707	A	1.17656	P	0.904031	A	0.882185	A	miRNA-3_0	Homo sapiens	Oct 14, 2011	snoRNA	Affymetrix Proprietary Database	ENSG00000238348	chr9:19310689-19310786 (+)	98	ATCTTCTTATAGTTGATAAGCGTTGATGATTGGATGTTCACGCACATGTGTGAGATGTGCCTCCTACAACTTGATGTTGGCATATTACCTGTCTGATG	0.893108	0.115624
ENSG00000238348_x_st	1.08334	P	1.97409	P	0.897216	P	1.67793	P	1.21856	P	1.15425	P	0.718884	A	1.4759	P	1.11446	A	1.38869	A	1.00278	A	0.712623	P	miRNA-3_0	Homo sapiens	Oct 14, 2011	snoRNA	Affymetrix Proprietary Database	ENSG00000238348	chr9:19310689-19310786 (+)	98	ATCTTCTTATAGTTGATAAGCGTTGATGATTGGATGTTCACGCACATGTGTGAGATGTGCCTCCTACAACTTGATGTTGGCATATTACCTGTCTGATG	1.13436	0.10879
ENSG00000238349_st	0.580615	A	1.70727	A	0.542667	A	0.916837	A	0.855762	A	1.46704	P	0.898266	A	1.09056	A	0.867517	A	1.27735	A	0.74935	A	0.832292	A	miRNA-3_0	Homo sapiens	Oct 14, 2011	snoRNA	Affymetrix Proprietary Database	ENSG00000238349	chr19:11549997-11550096 (+)	100	AGCCGCCGCGCTTGGCCACGATGATTAGGTTTTTATGCACGTGTGAGAGATACGCCTCCCTTAAACCTTGTTGCGACCTTGGCGCATTACCTGTCTGATA	0.882891	0.100426
ENSG00000238350_st	0.367215	A	1.29323	A	0.600381	A	0.780736	A	1.12477	A	0.746698	A	1.43851	A	1.08447	A	1.23896	A	1.69868	A	1.2004	A	0.826208	A	miRNA-3_0	Homo sapiens	Oct 14, 2011	snoRNA	Affymetrix Proprietary Database	ENSG00000238350	chr3:47507839-47507938 (+)	100	ATCTTCTGTAGTTCATCAGTATGATACCTGGGTGTTTCACACACATGTGAGATGAGTCATTCTTGAACCTTGTTATGATGTCAGCACTACCCATCTAACC	1.10462	0.109253
ENSG00000238351_st	0.578418	A	0.874688	A	0.77378	A	1.02415	A	0.570799	A	0.647935	A	0.347562	A	0.784812	A	0.999125	A	1.27454	A	0.758882	A	0.574813	A	miRNA-3_0	Homo sapiens	Oct 14, 2011	snoRNA	Affymetrix Proprietary Database	ENSG00000238351	chr4:40870886-40870987 (-)	102	ATCTTTTAGTAGTTCGTAAGCATGGTGATTGGCTTTTCATGTGCATGTGTGAAATGTGCCTTCCACAAACCTTGTTACAAAGTTGGCACACTACCATTGATG	0.766331	0.0723381
ENSG00000238351_x_st	0.60041	A	1.35126	A	0.720992	A	0.843458	A	0.370634	A	0.868876	A	0.835045	A	0.880988	A	0.834622	A	0.991416	A	0.988841	A	0.828114	A	miRNA-3_0	Homo sapiens	Oct 14, 2011	snoRNA	Affymetrix Proprietary Database	ENSG00000238351	chr4:40870886-40870987 (-)	102	ATCTTTTAGTAGTTCGTAAGCATGGTGATTGGCTTTTCATGTGCATGTGTGAAATGTGCCTTCCACAAACCTTGTTACAAAGTTGGCACACTACCATTGATG	0.839252	0.0674735
ENSG00000238352_x_st	0.342243	A	0.655725	A	0.488222	A	0.954047	A	0.590707	A	0.831229	A	0.493226	A	0.91126	A	0.524928	A	1.30111	A	0.823576	A	0.804092	A	miRNA-3_0	Homo sapiens	Oct 14, 2011	snoRNA	Affymetrix Proprietary Database	ENSG00000238352	chr16:28797731-28797834 (-)	104	ATCTTTTTGTAGTTCATAAACGTGATGACTGTGTTTTCATGCTCATGCGTGAGTTGCACCTCCCTCAAACCTTGTTTTGACATTGACACATTATCTGCCTGATG	0.729908	0.0761493
ENSG00000238354_st	0.550001	A	2.3082	P	0.774299	A	0.949225	A	0.716814	A	0.920616	A	0.791539	A	0.680846	A	0.781224	A	1.10068	A	1.06152	A	0.816308	A	miRNA-3_0	Homo sapiens	Oct 14, 2011	snoRNA	Affymetrix Proprietary Database	ENSG00000238354	chr7:54427585-54427688 (+)	104	ATCCTTTTGTAGTTTATAAGCGTGATGATTGGGTTTTCATGCTCATGTGTGAGAAGTGCCTTCCTCAAACCTTGTTATGCTGTTGGTGCATTACTCATGTGATG	0.803924	0.131127
ENSG00000238355_st	0.537338	A	0.851295	A	0.902312	A	0.744768	A	0.117493	A	1.10755	A	0.78854	A	1.01509	A	0.958202	A	1.41844	A	0.824153	A	0.84547	A	miRNA-3_0	Homo sapiens	Oct 14, 2011	snoRNA	Affymetrix Proprietary Database	ENSG00000238355	chr10:57327499-57327602 (+)	104	ATTATTTTGTAGTTCATAAGCGCGATGACTGGGTGTTCACACACAGGTGCAAGTTGTGCCACCCTCGAAACTTGTTACACCGTTGGCACATTACCCATCAGACA	0.848383	0.0904685
ENSG00000238355_x_st	0.847457	A	0.625121	A	0.442464	A	0.87356	A	0.408892	A	0.92032	A	0.441845	A	1.01158	A	0.541739	A	0.958962	A	1.01647	A	1.07768	A	miRNA-3_0	Homo sapiens	Oct 14, 2011	snoRNA	Affymetrix Proprietary Database	ENSG00000238355	chr10:57327499-57327602 (+)	104	ATTATTTTGTAGTTCATAAGCGCGATGACTGGGTGTTCACACACAGGTGCAAGTTGTGCCACCCTCGAAACTTGTTACACCGTTGGCACATTACCCATCAGACA	0.860508	0.0731753
ENSG00000238359_x_st	0.684287	A	0.771722	A	0.810781	A	0.423286	A	0.733151	A	0.517755	A	0.605711	A	0.389948	A	0.801382	A	1.17395	A	0.888281	A	0.722858	A	miRNA-3_0	Homo sapiens	Oct 14, 2011	snoRNA	Affymetrix Proprietary Database	ENSG00000238359	chr3:171411001-171411104 (+)	104	ATCCTTTTGTAGTTCATGAGCATGATGATTGTGTGTTCACACACAAGCGTGAGATGTGCCACACTCGAACCTTCTTACGACGTCTGCACATTACCCATCTCATC	0.728005	0.0617415
ENSG00000238361_x_st	0.559041	A	1.42581	A	0.6287	A	1.11267	A	0.370634	A	1.2127	P	0.267948	A	0.921467	A	0.714973	A	0.867842	A	0.926352	A	0.762203	A	miRNA-3_0	Homo sapiens	Oct 14, 2011	snoRNA	Affymetrix Proprietary Database	ENSG00000238361	chr12:93659405-93659508 (-)	104	ATCCTTTTGTAGTTCATAAGCATGATAATTGGGTTTTCATGCTCATGTGTGAGCTGTACCTCCCTTAAACCTCGTTATGATGTTGACACATTACCTGTCTGACA	0.815022	0.0975505
ENSG00000238368_st	0.623895	A	1.17331	A	0.745705	A	1.42345	A	0.459704	A	1.19144	P	1.40882	P	1.63811	A	1.00375	P	1.93209	P	1.31805	P	0.613573	A	miRNA-3_0	Homo sapiens	Oct 14, 2011	snoRNA	Affymetrix Proprietary Database	ENSG00000238368	chr2:120674894-120675000 (+)	107	ATCCTTTTGTGGTTCATAAGCATGATGATTAGATTTTCATGCTATTGGGTGAGATATGCCTTCCTCAGACTTTGTTACAGCATAGGCACATTACAACCTGTCTGATA	1.18237	0.130328
ENSG00000238368_x_st	1.50043	P	1.1994	A	0.860101	A	1.93849	P	0.999364	A	0.824527	A	0.662429	A	1.61103	P	1.18628	A	1.23956	A	1.38989	P	0.923722	P	miRNA-3_0	Homo sapiens	Oct 14, 2011	snoRNA	Affymetrix Proprietary Database	ENSG00000238368	chr2:120674894-120675000 (+)	107	ATCCTTTTGTGGTTCATAAGCATGATGATTAGATTTTCATGCTATTGGGTGAGATATGCCTTCCTCAGACTTTGTTACAGCATAGGCACATTACAACCTGTCTGATA	1.19284	0.106746
ENSG00000238369_st	0.387483	A	1.53746	A	0.59075	A	1.07193	A	0.443678	A	0.680924	A	0.986728	A	0.883516	A	1.11573	A	0.814304	A	0.964941	A	0.84547	A	miRNA-3_0	Homo sapiens	Oct 14, 2011	snoRNA	Affymetrix Proprietary Database	ENSG00000238369	chr5:149408912-149409015 (-)	104	ATCCTTTTATAGCTCACAAGTATGACAATCTGGTATTCATGCACATGGGTGAGATGTGCCTCCCTCAAACCTCATTATAACGTCAGCACATTACCCATTTGACA	0.864493	0.0913014
ENSG00000238369_x_st	0.874109	A	0.859722	A	0.920464	A	1.14216	A	0.777421	A	0.920674	A	1.52168	P	1.01762	A	1.17066	P	1.03836	A	1.10971	A	1.30076	A	miRNA-3_0	Homo sapiens	Oct 14, 2011	snoRNA	Affymetrix Proprietary Database	ENSG00000238369	chr5:149408912-149409015 (-)	104	ATCCTTTTATAGCTCACAAGTATGACAATCTGGTATTCATGCACATGGGTGAGATGTGCCTCCCTCAAACCTCATTATAACGTCAGCACATTACCCATTTGACA	1.02799	0.0607949
ENSG00000238371_st	1.44934	P	1.48914	A	1.07771	A	0.809852	A	0.792269	A	0.844012	A	0.555949	A	1.00697	A	1.05023	A	1.84268	P	0.93351	A	1.02225	A	miRNA-3_0	Homo sapiens	Oct 14, 2011	snoRNA	Affymetrix Proprietary Database	ENSG00000238371	chr2:16043792-16043895 (+)	104	ACCCTTTTGTAGTTCATAAGCATGATGATTGAGTTTTCAGGTGCATGGGTGAGATGTGCCTCCCTCAAATCTTGTTCAGACATTGGCACATTACCTCTCTGATG	1.01461	0.103058
ENSG00000238372_x_st	0.548679	A	0.711086	A	0.780469	A	0.672429	A	0.801575	A	1.08236	A	0.499687	A	0.899764	A	0.619939	A	1.29656	A	0.945052	A	0.620498	A	miRNA-3_0	Homo sapiens	Oct 14, 2011	snoRNA	Affymetrix Proprietary Database	ENSG00000238372	chr8:102859484-102859588 (-)	105	ATCCTGTTGTAGCTCATGAGCGTGATAATTGGGTGTTCATGTGCGTGTGTGAGATGTGCCACCCTCTGAACCTTGTTACGACATTGGCACATTACCTGTCTGACC	0.745777	0.0673421
ENSG00000238375_st	0.571279	A	1.25292	A	1.1063	P	0.906723	A	0.356325	A	1.5002	A	0.526389	A	0.835006	A	1.07662	A	1.34317	A	0.922723	A	0.667106	A	miRNA-3_0	Homo sapiens	Oct 14, 2011	snoRNA	Affymetrix Proprietary Database	ENSG00000238375	chr6:37218980-37219082 (-)	103	GTCCTTTTGCAGTTTGTAAGCAAGATGAGTGGGTGTTCATTCCCATATGTGAGATGTGCCTCCCTCAAACCTTGTTTCCTGTCGGCACATTACCTGTCTGACA	0.914723	0.101181
ENSG00000238375_x_st	0.793819	A	1.58082	A	1.03825	A	1.31512	A	1.12477	A	0.505281	A	0.601327	A	1.45798	A	1.18654	A	1.1062	A	1.05594	P	0.931577	A	miRNA-3_0	Homo sapiens	Oct 14, 2011	snoRNA	Affymetrix Proprietary Database	ENSG00000238375	chr6:37218980-37219082 (-)	103	GTCCTTTTGCAGTTTGTAAGCAAGATGAGTGGGTGTTCATTCCCATATGTGAGATGTGCCTCCCTCAAACCTTGTTTCCTGTCGGCACATTACCTGTCTGACA	1.08107	0.092235
ENSG00000238376_st	0.271929	A	0.771787	A	0.470976	A	0.484983	A	0.463975	A	0.701165	A	0.51024	A	0.680846	A	0.84448	A	0.935695	A	0.768562	A	0.431991	A	miRNA-3_0	Homo sapiens	Oct 14, 2011	snoRNA	Affymetrix Proprietary Database	ENSG00000238376	chr18:28652470-28652573 (+)	104	TGGCTTTTATGGTGCATAAGCATGATGATAGGGTTTTTATGCTCATGTGTGAGACACACGTCTCTCAAACCTTATTACGACAACAGTACATTACCTGTATGACT	0.595543	0.0575967
ENSG00000238377_st	0.805337	A	1.08309	A	0.888293	A	0.590515	A	0.855762	A	0.556477	A	0.825202	A	1.48464	P	1.10151	A	1.78558	A	1.00644	A	0.951002	A	miRNA-3_0	Homo sapiens	Oct 14, 2011	snoRNA	Affymetrix Proprietary Database	ENSG00000238377	chr3:99940365-99940436 (-)	72	GTAGGGATTATTGAAAATTTAAGTAGCATAATCAATGTAATATTATTTTGTCCTCTAAGAAATACTGCACAT	0.919647	0.100658
ENSG00000238377_x_st	0.256132	A	1.03226	A	0.871376	A	0.725299	A	0.855762	A	0.92124	A	0.452667	A	1.66269	A	0.945671	A	1.24119	A	1.14497	A	0.884557	A	miRNA-3_0	Homo sapiens	Oct 14, 2011	snoRNA	Affymetrix Proprietary Database	ENSG00000238377	chr3:99940365-99940436 (-)	72	GTAGGGATTATTGAAAATTTAAGTAGCATAATCAATGTAATATTATTTTGTCCTCTAAGAAATACTGCACAT	0.902899	0.103836
ENSG00000238383_st	0.847457	A	0.709182	A	0.946048	P	0.534734	A	0.156357	A	0.364444	A	0.736864	A	0.816177	A	0.703856	A	1.03405	A	0.99778	A	0.818612	A	miRNA-3_0	Homo sapiens	Oct 14, 2011	snoRNA	Affymetrix Proprietary Database	ENSG00000238383	chr4:22351073-22351177 (+)	105	ATCCTCTGGTAGTTCATGAGCATGATGATTGGGTGTTTCACGCACATGTGTGAGATGTGCCGTACTTGAAACTTGTTACCATGTCTGCACAATGGGCATCTGACC	0.77652	0.0749319
ENSG00000238383_x_st	0.83958	A	0.850897	A	0.726438	A	1.3244	P	0.742387	A	0.593237	A	0.485349	A	0.81577	A	0.758537	A	1.19723	A	0.907868	A	0.585153	A	miRNA-3_0	Homo sapiens	Oct 14, 2011	snoRNA	Affymetrix Proprietary Database	ENSG00000238383	chr4:22351073-22351177 (+)	105	ATCCTCTGGTAGTTCATGAGCATGATGATTGGGTGTTTCACGCACATGTGTGAGATGTGCCGTACTTGAAACTTGTTACCATGTCTGCACAATGGGCATCTGACC	0.787153	0.0697891
ENSG00000238384_x_st	0.672498	A	1.08288	A	0.662169	A	0.506212	A	1.05117	A	0.418252	A	0.613893	A	1.20415	A	0.987277	A	0.740497	A	0.777829	A	0.478224	A	miRNA-3_0	Homo sapiens	Oct 14, 2011	snoRNA	Affymetrix Proprietary Database	ENSG00000238384	chr7:94905898-94905996 (+)	99	ATCTTTTGTAGTTCCTAAGTGTGATGATTGGGTGTTCACAGGCATGTGTGAGATGGCCTCCCTCAAACCTTGTTATGACATTGGCATACCCAAAAAAAA	0.706498	0.0747399
ENSG00000238387_x_st	0.868318	A	0.955546	A	0.64777	A	0.853051	A	0.713776	A	1.06095	P	0.804155	A	1.3586	P	1.32476	A	0.979789	A	0.947502	A	0.909804	A	miRNA-3_0	Homo sapiens	Oct 14, 2011	snoRNA	Affymetrix Proprietary Database	ENSG00000238387	chr11:9599575-9599678 (+)	104	ACACTTTTGTAGTTTATAAGTGTGATGATTGGGTTTTCATACTCAAGTGTGAAATGTGCCTCCCTCAAACCTTGTTACGACATCAGCACATTACCAGTCTGAAA	0.928653	0.0619557
ENSG00000238388_st	4.6052	P	5.00891	P	2.842	P	4.30978	P	3.55471	P	3.35849	P	4.28469	P	4.32351	P	4.87638	P	3.74049	P	3.60358	P	2.53631	P	miRNA-3_0	Homo sapiens	Oct 14, 2011	snoRNA	Affymetrix Proprietary Database	ENSG00000238388	chr11:100805005-100805109 (+)	105	ATCCTTTTGTAGTTCATGGGCATGATGTTTGGGTGTTCACGCATGTGTGTGAGACATGCCACCCTCTGAACCTTGTTACAATCTCAGCATATTACCCGTCTAACC	4.01259	0.22488
ENSG00000238388_x_st	2.59466	P	3.07312	P	2.13017	P	1.81663	P	1.50792	P	1.45848	P	1.71278	P	1.46592	P	2.33963	P	2.53876	P	1.52792	P	1.30708	P	miRNA-3_0	Homo sapiens	Oct 14, 2011	snoRNA	Affymetrix Proprietary Database	ENSG00000238388	chr11:100805005-100805109 (+)	105	ATCCTTTTGTAGTTCATGGGCATGATGTTTGGGTGTTCACGCATGTGTGTGAGACATGCCACCCTCTGAACCTTGTTACAATCTCAGCATATTACCCGTCTAACC	1.76471	0.163863
ENSG00000238389_st	0.860698	A	1.28103	A	0.923614	A	0.974029	A	1.12227	A	0.510932	A	0.957456	A	0.952855	A	1.04268	A	0.986536	A	0.98267	A	0.764859	A	miRNA-3_0	Homo sapiens	Oct 14, 2011	snoRNA	Affymetrix Proprietary Database	ENSG00000238389	chr1:94616974-94617077 (+)	104	GACCTTTTGTAGTTCATAAGTGTGATGATTCGGGTTTCACGCTCATATGTAAAATGTGCCTCCCTCAAACCTTGTTACAACATCAGCACATTGCCCATGTGACA	0.965743	0.0541101
ENSG00000238389_x_st	0.847457	A	0.189964	A	0.763393	A	1.10855	A	0.360019	A	0.670309	A	0.562144	A	0.801742	A	0.82424	A	0.90484	A	1.16945	A	0.834855	A	miRNA-3_0	Homo sapiens	Oct 14, 2011	snoRNA	Affymetrix Proprietary Database	ENSG00000238389	chr1:94616974-94617077 (+)	104	GACCTTTTGTAGTTCATAAGTGTGATGATTCGGGTTTCACGCTCATATGTAAAATGTGCCTCCCTCAAACCTTGTTACAACATCAGCACATTGCCCATGTGACA	0.812991	0.0807537
ENSG00000238390_st	0.535454	A	0.767749	A	0.855296	A	0.886134	A	0.887555	A	0.603498	A	0.269896	A	0.762134	A	0.905528	A	1.50204	A	1.21817	A	0.601671	A	miRNA-3_0	Homo sapiens	Oct 14, 2011	snoRNA	Affymetrix Proprietary Database	ENSG00000238390	chr21:33036619-33036795 (+)	177	ACTTTATTGTATATAAGCACTGTGCTAAAATTGCAGGAACTGGGACCATATCCTGATTTTTGTAATAATGCCAGCAGAGTACACACAAGAAAAGTAACTGCACTAGATTGTGAAGACTGGGGTGGACCTGCTTCTGAAGGTCCAGTGCCCTTTGTCTTAAGATTTGGTGTAGTGTGT	0.811522	0.092329
ENSG00000238394_st	-0.0214323	A	1.37171	A	0.655613	A	0.737008	A	0.377408	A	0.542374	A	0.698103	A	0.528612	A	0.634795	A	1.29656	A	0.861033	A	0.551758	A	miRNA-3_0	Homo sapiens	Oct 14, 2011	snoRNA	Affymetrix Proprietary Database	ENSG00000238394	chr7:5525026-5525132 (+)	107	ATCCTCCTATAGTTCCTCAATGTGATGACTGGGTGTTCACACTCATTGGCGAGATGTGCCTCTCTCAAACCTTGTTCAGATGCTGCAGACACATTACCCATCAGATG	0.645204	0.107978
ENSG00000238395_st	0.428365	A	0.917725	A	0.449511	A	1.08817	A	0.706029	A	0.928592	A	0.828621	A	0.900025	A	0.769627	A	1.08815	A	1.08133	A	0.845731	A	miRNA-3_0	Homo sapiens	Oct 14, 2011	snoRNA	Affymetrix Proprietary Database	ENSG00000238395	chr12:49354521-49354619 (-)	99	ATCCTTTTGTAGTTCATAAGCATAATGACTGGGTGCTTACACACATGTGAGATGTGCCACCCTCAAACCTTGTTACATTGGCACACTATCCATTTGACA	0.872878	0.0641785
ENSG00000238395_x_st	0.251688	A	0.791716	A	0.698484	A	0.862514	A	0.899109	A	0.450945	A	0.35005	A	0.82424	A	0.899506	A	0.897814	A	0.913042	A	0.475071	A	miRNA-3_0	Homo sapiens	Oct 14, 2011	snoRNA	Affymetrix Proprietary Database	ENSG00000238395	chr12:49354521-49354619 (-)	99	ATCCTTTTGTAGTTCATAAGCATAATGACTGGGTGCTTACACACATGTGAGATGTGCCACCCTCAAACCTTGTTACATTGGCACACTATCCATTTGACA	0.807978	0.0701557
ENSG00000238398_st	0.439556	A	0.810316	A	0.72864	A	1.27706	A	0.855762	A	0.675622	A	0.710237	A	1.13556	A	1.14955	A	1.29656	A	1.0759	A	0.647545	A	miRNA-3_0	Homo sapiens	Oct 14, 2011	snoRNA	Affymetrix Proprietary Database	ENSG00000238398	chr3:162896662-162896763 (-)	102	GTACTTTTGTGGTTCATAAGTGTGATATATGAGTTTTCATGCTCATGTATGAGATGTGCCTCCCTCAAAGCTTAGGACTTCAGCACATTGCCTAATACGAAA	0.833039	0.0802269
ENSG00000238400_x_st	0.288529	A	1.40774	A	0.567517	A	0.573689	A	0.633524	A	0.497048	A	0.094312	A	0.989616	P	0.709791	A	1.38642	A	0.955906	A	0.497267	A	miRNA-3_0	Homo sapiens	Oct 14, 2011	snoRNA	Affymetrix Proprietary Database	ENSG00000238400	chr5:65526957-65527060 (-)	104	ATCCTTTTGTGGTTGGTAAGCATGATAACTGGATTTTCACATTCATGTGTGAAATGTGCCTCCTTCAAGGCTTGTTACCATGTAGGCACATTACCCAACTGATG	0.603606	0.115946
ENSG00000238401_st	0.94549	A	0.967158	A	0.523006	A	0.408104	A	0.833493	A	0.680924	A	1.0389	A	0.908226	A	0.82424	A	0.987159	A	0.871646	A	0.84547	A	miRNA-3_0	Homo sapiens	Oct 14, 2011	snoRNA	Affymetrix Proprietary Database	ENSG00000238401	chr1:207212039-207212145 (-)	107	ATCCTTTTGTAGTTCATAAGTGTGATGATTGGGGTTTTGCACTTATGTGTGGGATGTGATGACTCTCTCAAACCTTGTTATGACATCAGCACATTACCTGTCTGATG	0.858558	0.0551694
ENSG00000238402_st	0.977673	A	1.02688	A	0.80123	A	0.764419	A	1.25499	A	0.775206	A	0.82768	A	1.08496	A	1.7161	A	0.915307	A	0.863184	A	0.746205	A	miRNA-3_0	Homo sapiens	Oct 14, 2011	snoRNA	Affymetrix Proprietary Database	ENSG00000238402	chr9:75142152-75142255 (+)	104	ATTCTTTTGTAGTTCAAAAGCATGATGATTGGGTGTTCACAGGCATGTGTAAGACGTGACACCCTCTGAACCTCCTTATGACCCGGTACATTACCTGTCTGACC	0.889246	0.080092
ENSG00000238403_st	0.593099	A	0.89501	A	0.641019	A	1.04829	A	0.954359	A	0.670331	A	0.824663	A	1.59374	A	1.61553	P	1.13638	A	1.18718	A	0.792429	A	miRNA-3_0	Homo sapiens	Oct 14, 2011	snoRNA	Affymetrix Proprietary Database	ENSG00000238403	chr17:80540381-80540476 (+)	96	ATCGTTTATAAGCATGATGACTGGGTTTTCACGCTTCCCCATAGGATGGGCCTTCCTTAAATCTTGTTATGTTGTCAGCACATTACTTGTGTGACG	0.924685	0.0983668
ENSG00000238407_x_st	0.437289	A	1.29379	A	0.673959	A	0.604583	A	0.755713	A	0.613079	A	0.842526	A	1.18484	A	0.637801	A	1.11442	A	0.8046	A	0.721124	A	miRNA-3_0	Homo sapiens	Oct 14, 2011	snoRNA	Affymetrix Proprietary Database	ENSG00000238407	chr13:98538063-98538166 (+)	104	ATCCTCTTGTAGCTCCTAAGTGTGACGATTGGGTTTTCAGGCTCATATGTGAGATGTGCCTCCCTCAGATCTTGTTACGATGTTGGCACATTACCCATCTGATG	0.738419	0.0752321
ENSG00000238408_st	0.364907	A	0.908741	A	0.580847	A	0.612684	A	0.544044	A	0.868847	A	1.00638	A	1.43951	A	0.793539	A	0.801663	A	1.07825	A	0.785725	A	miRNA-3_0	Homo sapiens	Oct 14, 2011	snoRNA	Affymetrix Proprietary Database	ENSG00000238408	chr13:40021252-40021353 (-)	102	ATCCTTTTGTGCTTCATAAGCGTGATGATTGGGTTTCACAGTAACGTGTGAGATGTGCCTTCTTCAGCCTTATTAGGATGTTGGCACATTACCCATCTGATA	0.797601	0.0816904
ENSG00000238408_x_st	0.457439	A	1.02098	A	0.542857	A	0.723212	A	0.855762	A	0.450945	A	1.08305	P	0.807557	A	0.895502	A	1.45483	A	0.75674	A	0.951682	A	miRNA-3_0	Homo sapiens	Oct 14, 2011	snoRNA	Affymetrix Proprietary Database	ENSG00000238408	chr13:40021252-40021353 (-)	102	ATCCTTTTGTGCTTCATAAGCGTGATGATTGGGTTTCACAGTAACGTGTGAGATGTGCCTTCTTCAGCCTTATTAGGATGTTGGCACATTACCCATCTGATA	0.83166	0.0822389
ENSG00000238409_st	1.51021	P	1.42959	A	0.774008	A	1.23944	P	0.922605	P	0.883009	A	0.842854	A	1.24769	A	1.64	P	1.10068	A	1.20047	A	0.959944	A	miRNA-3_0	Homo sapiens	Oct 14, 2011	snoRNA	Affymetrix Proprietary Database	ENSG00000238409	chr16:11387067-11387170 (+)	104	GTGGTTTTGTGGCTCCCAAGCACGATGGTCTGGTGTTCACGAGGGTGTGTAAGATGCACCTCCCTCAAACCTTGTTACAAGGTTGGCATGTTACCCGTCTGATG	1.15057	0.0809581
ENSG00000238410_st	0.527443	A	1.49807	A	0.743435	A	0.636463	A	0.64639	A	0.726701	A	1.10042	A	1.3002	A	0.541031	A	0.915455	A	1.04856	A	0.763134	A	miRNA-3_0	Homo sapiens	Oct 14, 2011	snoRNA	Affymetrix Proprietary Database	ENSG00000238410	chr2:75716702-75716836 (+)	135	CTGTGTGTAGAAATGTTTGCTCCTCTATCCTTTGGGAACAGGAATACATTCATAACATGCTACATGTAAAAAGGACTCCCCAGGGTGGCCAATCTTATGGTAGAGGTTGTATGGTAATATATTTCTCCTTCATAA	0.753284	0.0889614
ENSG00000238414_x_st	1.51305	P	1.28199	A	1.24824	P	1.08817	A	1.27202	P	0.878614	A	1.17141	A	1.24686	P	1.77575	P	1.72785	P	1.338	A	1.10898	P	miRNA-3_0	Homo sapiens	Oct 14, 2011	snoRNA	Affymetrix Proprietary Database	ENSG00000238414	chr10:27157094-27157193 (+)	100	ATCCTTTCATAGTTCATAAGCATGATTGGGTTTTCACACTATGTGTAAGATGTGCCTCCATCAAACCTTGTTAGGATGTTGGCATATCACCCATCTGATG	1.26013	0.0747765
ENSG00000238416_x_st	0.304956	A	0.566568	A	0.749834	A	0.97877	A	0.76035	A	0.617445	A	0.509081	A	1.17196	A	1.1687	P	1.2932	A	0.82183	A	0.568311	A	miRNA-3_0	Homo sapiens	Oct 14, 2011	snoRNA	Affymetrix Proprietary Database	ENSG00000238416	chr3:73131138-73131241 (+)	104	ATCCTTTTATAGTTCATAAGTGTGATGATTGGGTTTTCACGCTCGTATGTGAGATGTGCCTCCCTCAGACTTTGTTACGATGTTGGCACATTCCCCGTTTGATG	0.755092	0.0881033
ENSG00000238418_st	0.292008	A	1.3378	A	0.814695	A	0.484983	A	0.370634	A	0.657087	A	0.701291	A	1.34128	A	1.27412	A	0.593931	A	1.24079	A	0.387913	A	miRNA-3_0	Homo sapiens	Oct 14, 2011	snoRNA	Affymetrix Proprietary Database	ENSG00000238418	chr17:74320277-74320380 (+)	104	ATCATTTTGTAGTTCATAAGTGTGATCATTGGGTGTTCACGCTTACATGTGAGATGTGCCATCCTTGAACCTTGTTAGAACATCAGTACATCACCTGGCTGACA	0.679189	0.116278
ENSG00000238418_x_st	0.743551	A	0.871801	A	0.659833	A	0.802663	A	0.633035	A	0.577589	A	0.430136	A	1.03451	A	0.582192	A	1.23312	A	1.0778	A	1.23609	A	miRNA-3_0	Homo sapiens	Oct 14, 2011	snoRNA	Affymetrix Proprietary Database	ENSG00000238418	chr17:74320277-74320380 (+)	104	ATCATTTTGTAGTTCATAAGTGTGATCATTGGGTGTTCACGCTTACATGTGAGATGTGCCATCCTTGAACCTTGTTAGAACATCAGTACATCACCTGGCTGACA	0.773107	0.0775025
ENSG00000238422_x_st	2.24841	P	2.61603	P	1.51177	P	1.95779	P	1.12477	A	1.09934	A	0.607022	A	1.54313	A	1.60231	A	1.92045	P	1.65227	P	1.25304	A	miRNA-3_0	Homo sapiens	Oct 14, 2011	snoRNA	Affymetrix Proprietary Database	ENSG00000238422	chr8:124278882-124278985 (-)	104	ATCCTTTTGTAGTTCTTAAGTGTGATGATTGGGTTTTCATGCTTATGTGTGAAATGTGCCTTTCTCAAACCTTGTTATGACACTGGCACATTACCTGTGTGACG	1.57272	0.157628
ENSG00000238425_x_st	0.323329	A	1.5239	A	0.69818	A	1.01656	A	0.531572	A	0.472769	A	1.18511	A	0.775097	A	0.727849	A	0.972373	A	1.04856	A	0.743006	A	miRNA-3_0	Homo sapiens	Oct 14, 2011	snoRNA	Affymetrix Proprietary Database	ENSG00000238425	chr18:2774872-2774961 (+)	90	ATGCTTGTTGATGATTGGGTGTTCACGCACATGCGTGAGATATGCCACCCTTGAACCTTGTTACACTGTTGGCACATTACCTGTCTGACC	0.759052	0.096214
ENSG00000238428_st	0.232698	A	1.35055	A	0.725073	A	0.908358	A	0.721865	A	0.494879	A	1.16417	A	0.934562	A	0.937547	A	1.23306	A	1.01442	A	0.899911	A	miRNA-3_0	Homo sapiens	Oct 14, 2011	snoRNA	Affymetrix Proprietary Database	ENSG00000238428	chr2:219049702-219049805 (-)	104	ATACTTTTGTAGCTCATAAGCATGATGATTCAGTGTCCAAGTGCATGCATGAGATGTGCCTCCCTCAAACCTTGTCACAACATCAGCACGTTGCTCATCTGACA	0.92146	0.0899681
ENSG00000238428_x_st	0.666434	A	0.484772	A	0.903104	A	0.779888	A	0.389802	A	0.647138	A	0.207776	A	0.496333	A	0.77176	A	1.37987	A	0.791803	A	0.816942	A	miRNA-3_0	Homo sapiens	Oct 14, 2011	snoRNA	Affymetrix Proprietary Database	ENSG00000238428	chr2:219049702-219049805 (-)	104	ATACTTTTGTAGCTCATAAGCATGATGATTCAGTGTCCAAGTGCATGCATGAGATGTGCCTCCCTCAAACCTTGTCACAACATCAGCACGTTGCTCATCTGACA	0.719097	0.0855906
ENSG00000238430_st	1.20931	P	2.42444	P	0.936889	P	1.15858	P	1.40657	P	1.15246	P	0.819453	P	1.74096	P	1.22979	A	1.50204	P	1.25209	P	1.37088	P	miRNA-3_0	Homo sapiens	Oct 14, 2011	snoRNA	Affymetrix Proprietary Database	ENSG00000238430	chr1:173629236-173629339 (-)	104	ATCCTTTTGTAATTCATAGGTGTGATTATTGGGTTTTCATGCTCATGTGTGAGAGGTACCTCCTTCAAACCTTGTTACAACACGGGCACATTTCCTGTCTGTTG	1.24094	0.120153
ENSG00000238430_x_st	0.956239	P	1.69075	P	0.634008	A	0.770302	P	0.651921	A	0.379708	A	0.933446	A	1.13321	P	1.58961	P	1.59624	P	0.969362	A	0.949878	P	miRNA-3_0	Homo sapiens	Oct 14, 2011	snoRNA	Affymetrix Proprietary Database	ENSG00000238430	chr1:173629236-173629339 (-)	104	ATCCTTTTGTAATTCATAGGTGTGATTATTGGGTTTTCATGCTCATGTGTGAGAGGTACCTCCTTCAAACCTTGTTACAACACGGGCACATTTCCTGTCTGTTG	0.953059	0.119818
ENSG00000238433_st	0.44854	A	1.50672	A	0.761095	A	0.785993	A	0.480373	A	1.15612	A	0.919988	A	0.933633	A	0.90511	A	1.43833	A	1.60395	A	0.84547	A	miRNA-3_0	Homo sapiens	Oct 14, 2011	snoRNA	Affymetrix Proprietary Database	ENSG00000238433	chr8:59574800-59574903 (-)	104	ATCCTTTTGTAGTTCATAAGTGTGATGATTGGGTGTTCATGTGCAGCTGTGTGATGTGCCGCCCTTGAACCTTGTTACGAGTTTGGCACATTACCTGTTTAACG	0.912549	0.108532
ENSG00000238433_x_st	0.745976	A	0.721937	A	0.938989	A	0.860405	A	0.812427	A	0.889562	A	1.0333	A	1.08833	A	1.18866	A	1.06143	A	1.23846	A	1.08596	A	miRNA-3_0	Homo sapiens	Oct 14, 2011	snoRNA	Affymetrix Proprietary Database	ENSG00000238433	chr8:59574800-59574903 (-)	104	ATCCTTTTGTAGTTCATAAGTGTGATGATTGGGTGTTCATGTGCAGCTGTGTGATGTGCCGCCCTTGAACCTTGTTACGAGTTTGGCACATTACCTGTTTAACG	0.986145	0.0488997
ENSG00000238436_st	0.816715	A	1.3309	A	0.743267	A	1.14783	A	0.474802	A	1.19203	A	0.493226	A	0.973135	A	0.823381	A	1.05971	A	1.08701	A	0.82394	A	miRNA-3_0	Homo sapiens	Oct 14, 2011	snoRNA	Affymetrix Proprietary Database	ENSG00000238436	chr12:58062727-58062822 (-)	96	ATCCTTTTGTGGGTCATATGCATGATGATTGGGTGTTCACGCACAAGTATGAGATGTGCCACCTTTTTACAGCATTGGCACATTACCTGTCTGATG	0.898537	0.0771322
ENSG00000238436_x_st	0.596944	A	1.6031	A	0.909499	A	0.792672	A	0.894418	A	0.901836	A	0.654688	A	0.842506	A	0.944483	A	0.707632	A	0.95359	A	0.965713	A	miRNA-3_0	Homo sapiens	Oct 14, 2011	snoRNA	Affymetrix Proprietary Database	ENSG00000238436	chr12:58062727-58062822 (-)	96	ATCCTTTTGTGGGTCATATGCATGATGATTGGGTGTTCACGCACAAGTATGAGATGTGCCACCTTTTTACAGCATTGGCACATTACCTGTCTGATG	0.898127	0.0732063
ENSG00000238437_st	1.36684	A	0.412158	A	0.951821	A	0.893346	A	1.20059	P	1.00361	A	0.694585	A	1.02983	A	1.13632	A	1.29392	A	1.24992	A	0.841415	A	miRNA-3_0	Homo sapiens	Oct 14, 2011	snoRNA	Affymetrix Proprietary Database	ENSG00000238437	chr11:93530379-93530479 (+)	101	ATCCTTTTGTGGTTCAAAAGCATGATTGGGCTTTCATGCTTATGCATGAGTTGTGACTCCCTCAAACCTTATTAGGATGTCGGCGCATTACCCATCTGACA	1.01672	0.0788345
ENSG00000238437_x_st	1.44826	P	1.18401	A	1.16173	A	1.03972	A	0.825238	A	1.12848	A	1.78002	P	1.0319	A	1.45431	A	1.17375	A	1.01768	A	1.08596	A	miRNA-3_0	Homo sapiens	Oct 14, 2011	snoRNA	Affymetrix Proprietary Database	ENSG00000238437	chr11:93530379-93530479 (+)	101	ATCCTTTTGTGGTTCAAAAGCATGATTGGGCTTTCATGCTTATGCATGAGTTGTGACTCCCTCAAACCTTATTAGGATGTCGGCGCATTACCCATCTGACA	1.14511	0.0733662
ENSG00000238438_x_st	0.251688	A	1.36164	A	0.771925	A	0.968846	A	1.20381	A	0.78217	A	0.824663	A	1.00204	A	0.751106	A	1.34994	A	1.18175	A	0.654844	A	miRNA-3_0	Homo sapiens	Oct 14, 2011	snoRNA	Affymetrix Proprietary Database	ENSG00000238438	chr6:1186753-1186855 (+)	103	GTTCTTTTGTGGTTCATAAGTGTGATGATTGGGTTTTTTGCTCATGTGTGAGATGTGCCTCCCTCAAACCTCGTTATGATGTCGGCACATCACCCATCTGACT	0.896755	0.092655
ENSG00000238440_x_st	0.71402	A	0.951925	A	0.889362	A	0.885229	A	1.02533	A	0.881185	A	0.504895	A	1.03377	A	0.692297	A	1.89186	A	1.22524	A	0.41175	A	miRNA-3_0	Homo sapiens	Oct 14, 2011	snoRNA	Affymetrix Proprietary Database	ENSG00000238440	chr12:64749542-64749645 (-)	104	ATCCTTTTGAAGTTCATAAGCATGGTGATTGGGTTTTCACACTCATGTGTGAGATGTACCACCCTTAAAGCTTGTTATGATGTAGGCACATTACCCATCTGACA	0.887295	0.109784
ENSG00000238445_st	1.08251	A	1.16994	A	0.8581	A	1.10148	A	1.01115	A	0.915978	A	0.728279	A	1.34507	A	1.05729	A	0.985348	A	0.909849	A	1.06599	A	miRNA-3_0	Homo sapiens	Oct 14, 2011	snoRNA	Affymetrix Proprietary Database	ENSG00000238445	chr18:3572938-3573041 (-)	104	ATCTTTTTGTGATTCATCAGCATGATGATTGGGTCTTCACACAAAAGTTTAAGATGTGCCTCCCTCACATCTTATTATCGTGTCAGCATATTTCCTGTCTGAAG	1.03422	0.0458709
ENSG00000238445_x_st	0.89805	A	0.965173	A	1.09046	P	1.0643	A	0.846492	A	0.913751	A	0.640482	A	1.13272	A	1.23661	A	1.74844	A	1.16296	A	1.01324	A	miRNA-3_0	Homo sapiens	Oct 14, 2011	snoRNA	Affymetrix Proprietary Database	ENSG00000238445	chr18:3572938-3573041 (-)	104	ATCTTTTTGTGATTCATCAGCATGATGATTGGGTCTTCACACAAAAGTTTAAGATGTGCCTCCCTCACATCTTATTATCGTGTCAGCATATTTCCTGTCTGAAG	1.03877	0.0779638
ENSG00000238450_st	0.552592	A	0.457643	A	0.617079	A	0.770902	A	0.17161	A	1.03414	A	1.00192	A	0.696099	A	0.66635	A	1.46752	A	0.885352	A	0.889811	A	miRNA-3_0	Homo sapiens	Oct 14, 2011	snoRNA	Affymetrix Proprietary Database	ENSG00000238450	chr8:71516767-71516872 (+)	106	ACCCTTTTGTAGTTCACAAGTGTGATGATTGGGGTTTCACGCTTATATGTGAGATGTGTCTCTCCCTCAAACTTTGTTCTGACCTGAGCACCTTACCTGTCATAAA	0.7335	0.0945555
ENSG00000238450_x_st	0.824695	A	1.04943	A	0.994196	A	0.96145	A	0.788664	A	0.658163	A	0.300271	A	1.15731	A	0.864084	A	0.892694	A	1.315	A	0.943523	A	miRNA-3_0	Homo sapiens	Oct 14, 2011	snoRNA	Affymetrix Proprietary Database	ENSG00000238450	chr8:71516767-71516872 (+)	106	ACCCTTTTGTAGTTCACAAGTGTGATGATTGGGGTTTCACGCTTATATGTGAGATGTGTCTCTCCCTCAAACTTTGTTCTGACCTGAGCACCTTACCTGTCATAAA	0.918108	0.0734779
ENSG00000238451_x_st	1.52046	A	0.724691	A	0.781424	A	1.09559	A	0.854102	A	0.941658	A	1.14191	A	0.580746	A	1.03356	A	1.03577	A	0.975456	A	1.23339	A	miRNA-3_0	Homo sapiens	Oct 14, 2011	snoRNA	Affymetrix Proprietary Database	ENSG00000238451	chr5:70384459-70384562 (+)	104	GTCCTTTTATAGTTGATGAGCATGATGATTGGGTGTTCACACGCATGTGTGAAATGTCCCACCCTCAAATCTTGTTACAATATTGGCACATTACCCATCTGACA	1.00451	0.0718332
ENSG00000238453_st	0.732033	A	0.829479	A	0.83672	A	0.554483	A	0.688495	A	0.804758	A	0.719251	A	0.923746	A	0.708816	A	1.14011	A	0.908978	A	0.92292	A	miRNA-3_0	Homo sapiens	Oct 14, 2011	snoRNA	Affymetrix Proprietary Database	ENSG00000238453	chr7:77053000-77053105 (-)	106	ATCCTTTCGTAGTTCATAAGCATGATGATCGGGTGTTCACATGCTCATATGTGACATGTGCCACCCTCGAATCTTGGTACAATGTTGGGACATTACCCATCTGACA	0.817118	0.0435174
ENSG00000238455_st	0.550809	A	1.0208	A	0.618294	A	1.34713	A	0.906025	A	0.450945	A	1.30613	P	0.710198	A	1.19924	A	0.725889	A	1.21394	P	0.614349	A	miRNA-3_0	Homo sapiens	Oct 14, 2011	snoRNA	Affymetrix Proprietary Database	ENSG00000238455	chr13:57133758-57133859 (+)	102	ATCCATTTGTAGTTCAGAAACATGACTATTGTCTTTTCAAGCTTATATGAGATCTGGCTCCCTCAATCCTTGCTATGATATCAGTACATTACCTGTCTGATG	0.815957	0.0919868
ENSG00000238455_x_st	0.858698	A	1.45801	A	0.895736	A	1.09958	A	1.01328	A	0.939833	A	0.374435	A	0.911005	A	0.608697	A	1.51328	A	1.14482	A	0.631739	A	miRNA-3_0	Homo sapiens	Oct 14, 2011	snoRNA	Affymetrix Proprietary Database	ENSG00000238455	chr13:57133758-57133859 (+)	102	ATCCATTTGTAGTTCAGAAACATGACTATTGTCTTTTCAAGCTTATATGAGATCTGGCTCCCTCAATCCTTGCTATGATATCAGTACATTACCTGTCTGATG	0.925419	0.0954038
ENSG00000238458_st	0.287249	A	1.37928	A	0.642558	A	0.847848	A	0.564161	A	0.893077	A	0.824663	A	0.805146	A	0.811292	A	1.37635	P	0.94021	A	0.58087	A	miRNA-3_0	Homo sapiens	Oct 14, 2011	snoRNA	Affymetrix Proprietary Database	ENSG00000238458	chr6:18402182-18402283 (-)	102	ATCCTCTTGTAGTTCATAAGCATGATGATTGGCTTCTCCCAGTCACATGAGATATGCCTCCCTCAAACCTGGTTACACCATAAGCACATTATCCATCTAACA	0.817978	0.0904574
ENSG00000238459_x_st	0.461253	A	1.34449	A	0.852721	A	0.881994	A	0.855762	A	0.911441	A	0.725334	A	1.23792	A	0.737688	A	0.986985	A	0.887498	A	0.621316	A	miRNA-3_0	Homo sapiens	Oct 14, 2011	snoRNA	Affymetrix Proprietary Database	ENSG00000238459	chr7:98482613-98482713 (-)	101	ATCCTTTTGTAGTTTGTAAGGGTGATGATTGGGGTTTCATGCTTATATGTGAGACATGCCTCCCTCAAACCTTGTTATGTCAGCACATTACCCATCTGATG	0.868878	0.0698409
ENSG00000238461_x_st	0.675228	A	0.824184	A	1.07937	A	0.977612	A	0.730058	A	0.711293	A	1.16523	A	1.0225	A	0.703224	A	1.18397	A	1.03853	A	0.979922	A	miRNA-3_0	Homo sapiens	Oct 14, 2011	snoRNA	Affymetrix Proprietary Database	ENSG00000238461	chrX:119678170-119678273 (+)	104	ATCCTTTTGTAGTTGAGAAGCATGATGATTGGGTTTTTATGCTCATATATGAGATGTGCTTCCTTCAAACCTTGTTATGACATCAGCACATTACCTGTCTGATG	0.978767	0.0538085
ENSG00000238462_st	0.765552	A	1.2762	A	0.938165	A	0.416757	A	0.992649	A	0.747471	A	0.600247	A	0.899921	A	0.541094	A	1.5642	A	0.874906	A	0.437279	A	miRNA-3_0	Homo sapiens	Oct 14, 2011	snoRNA	Affymetrix Proprietary Database	ENSG00000238462	chr2:9672371-9672474 (-)	104	ATACTTTTATAGTTCATAAGTGTGGTGATTGGCTGTTCACACACACATATGAGATGTACCACCCTAGAACCTTGTTACAATGTTAGCACATTACCAGTCTGACA	0.820229	0.0974942
ENSG00000238462_x_st	0.38352	P	1.24823	P	0.612951	P	0.462436	A	0.872814	P	0.663564	A	0.978637	A	1.13321	A	1.04268	P	1.39404	P	1.34984	P	0.806478	A	miRNA-3_0	Homo sapiens	Oct 14, 2011	snoRNA	Affymetrix Proprietary Database	ENSG00000238462	chr2:9672371-9672474 (-)	104	ATACTTTTATAGTTCATAAGTGTGGTGATTGGCTGTTCACACACACATATGAGATGTACCACCCTAGAACCTTGTTACAATGTTAGCACATTACCAGTCTGACA	0.925726	0.0974206
ENSG00000238463_st	0.490305	A	0.479576	A	0.726975	A	0.693186	A	0.547308	A	0.857598	A	0.456408	A	1.13321	A	1.2373	A	1.10051	A	1.07171	A	0.427109	A	miRNA-3_0	Homo sapiens	Oct 14, 2011	snoRNA	Affymetrix Proprietary Database	ENSG00000238463	chr13:95862598-95862702 (+)	105	ATCCTTTTGTAGTTCATGAGCATGATAATCGGGTGTTCACGCACTTGTGTGAGATGTGCCACCCTTGAATTTTGTTATGATGTTTCCACAATAGCCCATCTGACA	0.710081	0.086779
ENSG00000238464_st	1.07728	A	1.08668	A	0.958597	A	0.867749	A	0.491575	A	0.947191	A	0.569434	A	0.801786	A	1.05936	P	1.49084	A	0.786875	A	0.354282	A	miRNA-3_0	Homo sapiens	Oct 14, 2011	snoRNA	Affymetrix Proprietary Database	ENSG00000238464	chr6:74103636-74103736 (-)	101	ATCCTTTTGTAAGTCATAAGTGTGATTGGGTTTTCATGCTCTTGTGTCAAATGTGCCTCCCTCAAACCTTGTTACGAAGTGGGCACACTACCCACCTGATG	0.90747	0.0885863
ENSG00000238464_x_st	0.390869	A	1.40984	A	0.680483	A	1.2216	A	0.728318	A	1.06777	A	0.965009	P	0.806239	A	0.526414	A	2.28303	A	1.26233	A	0.803053	A	miRNA-3_0	Homo sapiens	Oct 14, 2011	snoRNA	Affymetrix Proprietary Database	ENSG00000238464	chr6:74103636-74103736 (-)	101	ATCCTTTTGTAAGTCATAAGTGTGATTGGGTTTTCATGCTCTTGTGTCAAATGTGCCTCCCTCAAACCTTGTTACGAAGTGGGCACACTACCCACCTGATG	0.885624	0.145219
ENSG00000238465_st	0.943259	P	0.934891	A	0.558932	A	1.25108	A	0.533712	A	0.844002	A	0.566132	A	0.998519	A	0.745815	A	0.915976	A	1.04856	P	0.971346	P	miRNA-3_0	Homo sapiens	Oct 14, 2011	snoRNA	Affymetrix Proprietary Database	ENSG00000238465	chr2:70139827-70139931 (+)	105	ATCCTTTTATAGTTCATAAACATAGTAATTAGGTGTTCCCATTGCATGTATGAGATGTGCCTCCCAAAGAGCTTGTTACAGCGTTAGTACATTACCTGTCTGATA	0.925433	0.0635152
ENSG00000238466_st	0.636962	A	1.19379	A	0.528866	A	0.534374	A	0.827572	A	0.639449	A	0.272085	A	0.731416	A	0.941519	A	1.37469	A	1.02526	A	0.45265	A	miRNA-3_0	Homo sapiens	Oct 14, 2011	snoRNA	Affymetrix Proprietary Database	ENSG00000238466	chr8:21889861-21889963 (+)	103	AGGCTCTTGTCATTTATAAGTGTGATGATTGGGGTTTCACGCTCGTGTGTAAGGTGTGCCTCCCACAAACCTGGTTACGAGTTGGCACATCACCTGTCTGATG	0.685432	0.0929775
ENSG00000238472_x_st	0.537338	A	1.44679	A	0.718811	A	0.836601	A	0.875242	A	0.818841	A	0.757313	A	1.03768	A	0.757855	A	1.19993	A	0.768562	A	0.778119	A	miRNA-3_0	Homo sapiens	Oct 14, 2011	snoRNA	Affymetrix Proprietary Database	ENSG00000238472	chr10:101779351-101779456 (+)	106	GTCATTTTGTAGGTCATAAGCATGATGATTGAGTTTTCATGCTCATGCGTGAGATGTACCTCCCTCAAACCTTGCTACAACATTGGTAATGTACCAATGTCTGACA	0.79848	0.0701851
ENSG00000238473_x_st	0.766416	A	0.735442	A	0.63736	A	0.923922	A	0.69151	A	0.770871	A	0.59616	A	1.24246	A	0.849016	A	1.09711	A	0.98382	A	0.710445	A	miRNA-3_0	Homo sapiens	Oct 14, 2011	snoRNA	Affymetrix Proprietary Database	ENSG00000238473	chrX:47941136-47941239 (+)	104	ATCCTTTTGTAGTTCCTAAGCATGATGATTGGGTGTTCATGTGCTTATGTGAGATGTGCCTTTCTCAAACCTTGTTATGACATCAGCACATTATTCATCTGATA	0.768644	0.0561312
ENSG00000238474_x_st	0.16127	A	0.290243	A	0.606997	A	0.827153	A	0.809356	A	0.680924	A	0.446819	A	0.457688	A	1.03836	A	1.08465	A	0.937759	A	0.794493	A	miRNA-3_0	Homo sapiens	Oct 14, 2011	snoRNA	Affymetrix Proprietary Database	ENSG00000238474	chr6:109612458-109612561 (-)	104	ATTCTTTTGTAGTTCATGAGCCTGATGATTGGGTGTTCACACGTGTGTGTGAGATGTGCTATTCTCGAACCTTGTTACAACGTCGTCGCATTACCTGTCTGACC	0.737709	0.084395
ENSG00000238475_st	0.277314	A	0.648432	A	0.928825	A	1.31512	A	0.712317	A	0.586078	A	0.655119	A	0.680342	A	0.861671	A	0.901116	A	0.971738	A	0.606159	A	miRNA-3_0	Homo sapiens	Oct 14, 2011	snoRNA	Affymetrix Proprietary Database	ENSG00000238475	chr12:63044955-63045058 (+)	104	ATCCTTTTGTAGTTCATAAGCTTGATGTTTGAGTTTTCACACTTACGTGTGAAATGTGCCTCCCTTAAACCTTGTTACTACGTCAGCACATTACCCATGAGACA	0.69633	0.0743999
ENSG00000238475_x_st	0.266641	A	1.50998	A	0.450736	A	0.759551	A	0.645202	A	0.929988	A	0.378348	A	0.775636	A	0.606643	A	1.16452	A	0.955852	A	0.721342	A	miRNA-3_0	Homo sapiens	Oct 14, 2011	snoRNA	Affymetrix Proprietary Database	ENSG00000238475	chr12:63044955-63045058 (+)	104	ATCCTTTTGTAGTTCATAAGCTTGATGTTTGAGTTTTCACACTTACGTGTGAAATGTGCCTCCCTTAAACCTTGTTACTACGTCAGCACATTACCCATGAGACA	0.740447	0.0998614
ENSG00000238480_x_st	1.12384	P	1.68447	A	0.952143	P	1.10385	P	0.647016	A	0.740719	P	1.09175	P	1.2956	P	1.25566	A	1.6837	P	1.28141	P	0.843168	A	miRNA-3_0	Homo sapiens	Oct 14, 2011	snoRNA	Affymetrix Proprietary Database	ENSG00000238480	chr3:122469219-122469322 (+)	104	ATACTTTTATAGTTCATAAGTCTGATGATTGGGTGTCATGCTCATGTGTGAGACATGCCTCCCTTAAGCCTTGTTATGACGTCAGCATATTACCTGTCTAGATA	1.11384	0.0945224
ENSG00000238481_st	0.82031	A	0.793889	A	0.780805	A	1.0576	A	0.576642	A	0.680924	A	0.500022	A	0.80578	A	1.4889	A	1.2933	A	0.907556	A	0.842207	A	miRNA-3_0	Homo sapiens	Oct 14, 2011	snoRNA	Affymetrix Proprietary Database	ENSG00000238481	chr2:157278707-157278811 (+)	105	GTCTTTTTATAGTTCATAAGTGTGATGATTGGGTTTTTATGCTCTTGTATGTGATGCCCCTCTCCTCAAATCTTGTCATGATGTTGGCACATTACCCATCTGATG	0.813045	0.0815411
ENSG00000238481_x_st	1.02965	A	1.1741	A	0.989867	A	1.56863	A	0.616981	A	0.823237	A	0.688928	A	1.08195	A	1.00281	A	1.12413	A	1.01491	A	0.866844	A	miRNA-3_0	Homo sapiens	Oct 14, 2011	snoRNA	Affymetrix Proprietary Database	ENSG00000238481	chr2:157278707-157278811 (+)	105	GTCTTTTTATAGTTCATAAGTGTGATGATTGGGTTTTTATGCTCTTGTATGTGATGCCCCTCTCCTCAAATCTTGTCATGATGTTGGCACATTACCCATCTGATG	1.00886	0.0712129
ENSG00000238483_st	0.416656	A	1.48432	A	0.658276	A	0.811087	A	0.346097	A	1.38724	P	0.79783	A	0.755869	A	0.753214	A	1.37938	P	1.04727	A	0.944268	P	miRNA-3_0	Homo sapiens	Oct 14, 2011	snoRNA	Affymetrix Proprietary Database	ENSG00000238483	chr13:46809805-46809908 (-)	104	ATCCTTTAGTAGTTCATAAGCATGATGATTGGCTTTTTATGCTCATGAATAAAATATGCCTCCCTCAAGCCTTTTTATGACATTGGCACATTACCCATCTGACG	0.804459	0.106308
ENSG00000238483_x_st	1.10104	P	1.36164	A	0.84525	A	0.9009	A	0.855762	A	0.955345	P	1.01893	A	1.36168	A	1.0895	A	1.35427	P	1.02215	A	0.848969	A	miRNA-3_0	Homo sapiens	Oct 14, 2011	snoRNA	Affymetrix Proprietary Database	ENSG00000238483	chr13:46809805-46809908 (-)	104	ATCCTTTAGTAGTTCATAAGCATGATGATTGGCTTTTTATGCTCATGAATAAAATATGCCTCCCTCAAGCCTTTTTATGACATTGGCACATTACCCATCTGACG	1.02054	0.0579246
ENSG00000238484_st	1.03882	A	1.29359	A	0.5093	A	0.852701	A	0.797819	A	1.07299	P	0.876359	A	1.02128	A	1.36037	P	1.58991	P	0.948834	A	1.31309	P	miRNA-3_0	Homo sapiens	Oct 14, 2011	snoRNA	Affymetrix Proprietary Database	ENSG00000238484	chr6:34660557-34660660 (+)	104	ATCCTTTTGTAATTCAGATGCGTGATGATTGGGTGTTTACATGCATGTATGAGACGTGCCAACCTTGAATCTTGTTATATAACGTGCACATTACCCGTCTGACA	1.03005	0.0849534
ENSG00000238485_x_st	0.721912	A	0.934891	A	0.826599	A	0.87356	A	0.855762	A	0.88922	A	0.836887	A	0.874767	A	0.643015	A	1.92955	A	0.923013	A	0.792139	A	miRNA-3_0	Homo sapiens	Oct 14, 2011	snoRNA	Affymetrix Proprietary Database	ENSG00000238485	chrX:138784446-138784549 (-)	104	ATCCTTCTTTAGTTCATAAGCATGATGATTGGGTTTTCATGTACATGTGTGAGATGTGCCTCCCTCAAAACTTGTTACAACATTGGCACATTACCTGTCTGACA	0.864661	0.0944012
ENSG00000238486_st	0.833727	P	1.45499	P	0.596229	A	0.97393	P	0.63561	A	0.422041	A	0.824663	A	1.11948	A	1.49465	P	1.5954	P	1.18674	P	1.10945	P	miRNA-3_0	Homo sapiens	Oct 14, 2011	snoRNA	Affymetrix Proprietary Database	ENSG00000238486	chr19:52172658-52172761 (+)	104	ATCCTTTTGTAGTTCATAAGTGTGAGGACTGGGTTTTCAGGCTCGTGTATAAGATGTGCCTCCCTCACTCCTTGTTACAACATCGGCATATTACTCATCTGAAT	1.04169	0.108403
ENSG00000238486_x_st	0.546914	P	1.32958	P	0.882852	P	1.15881	P	0.742797	P	0.589954	P	0.556761	P	1.19499	P	1.56935	P	1.42189	P	1.59516	P	0.794031	P	miRNA-3_0	Homo sapiens	Oct 14, 2011	snoRNA	Affymetrix Proprietary Database	ENSG00000238486	chr19:52172658-52172761 (+)	104	ATCCTTTTGTAGTTCATAAGTGTGAGGACTGGGTTTTCAGGCTCGTGTATAAGATGTGCCTCCCTCACTCCTTGTTACAACATCGGCATATTACTCATCTGAAT	1.02083	0.113758
ENSG00000238488_st	0.474649	A	0.501144	A	0.438581	A	0.770271	A	0.593596	A	0.903886	A	0.188608	A	1.13321	A	0.619939	A	1.00087	A	0.96643	A	0.818366	A	miRNA-3_0	Homo sapiens	Oct 14, 2011	snoRNA	Affymetrix Proprietary Database	ENSG00000238488	chr7:136525840-136525943 (-)	104	ATCATTTTGCAGCTTATACATGTGATGACTGGGTTTTTTAACTCATAAGTGAGATGTGCCTTTCTTACATCTTATTATGACATTAGTACATTACCCATTTGATA	0.695105	0.0801331
ENSG00000238488_x_st	0.509983	A	0.0440204	A	0.606997	A	0.996031	A	0.794182	A	0.703329	A	1.1479	A	0.687988	A	1.04268	A	1.31495	A	0.918007	A	0.788352	A	miRNA-3_0	Homo sapiens	Oct 14, 2011	snoRNA	Affymetrix Proprietary Database	ENSG00000238488	chr7:136525840-136525943 (-)	104	ATCATTTTGCAGCTTATACATGTGATGACTGGGTTTTTTAACTCATAAGTGAGATGTGCCTTTCTTACATCTTATTATGACATTAGTACATTACCCATTTGATA	0.791267	0.0958302
ENSG00000238491_st	0.307053	A	1.08498	A	0.850857	A	0.772274	A	0.719649	A	1.06763	A	0.643313	A	0.505	A	0.610987	A	0.632768	A	1.09918	A	0.902567	A	miRNA-3_0	Homo sapiens	Oct 14, 2011	snoRNA	Affymetrix Proprietary Database	ENSG00000238491	chr3:197066328-197066422 (-)	95	AGTCTTTTGTAGTTTGCAAGCATGATGATTCGGTTTTGAGAGGTGCCTCCCTCAAACCTTGTAGACGTCGTCATCGGCACATTACCTGCCTGATG	0.745961	0.071104
ENSG00000238491_x_st	0.474874	A	1.57148	A	0.617042	A	0.882275	A	0.793298	A	0.656048	A	0.667697	A	1.63362	A	1.04268	A	1.40538	A	1.04856	A	0.573856	A	miRNA-3_0	Homo sapiens	Oct 14, 2011	snoRNA	Affymetrix Proprietary Database	ENSG00000238491	chr3:197066328-197066422 (-)	95	AGTCTTTTGTAGTTTGCAAGCATGATGATTCGGTTTTGAGAGGTGCCTCCCTCAAACCTTGTAGACGTCGTCATCGGCACATTACCTGCCTGATG	0.837787	0.115224
ENSG00000238492_x_st	0.845313	A	0.819064	A	0.450736	A	0.618775	A	0.956815	A	1.02133	A	1.36021	A	1.37911	A	1.02165	A	1.22122	A	0.869615	A	1.13715	A	miRNA-3_0	Homo sapiens	Oct 14, 2011	snoRNA	Affymetrix Proprietary Database	ENSG00000238492	chr14:20232066-20232166 (-)	101	ATCCCTTTGTGGTTCATAAGTGTGATGACTGAGTTTTTGCACTCCTGTGTGAGATGTACCTCCCTCAAACCTTATGACATATACACATTACCTGATTCACA	0.989071	0.0805872
ENSG00000238494_x_st	0.766967	A	0.95968	A	0.922046	A	0.829045	A	0.600263	A	0.889928	A	0.537879	A	0.67976	A	1.06747	A	1.50204	A	1.00311	A	0.640364	A	miRNA-3_0	Homo sapiens	Oct 14, 2011	snoRNA	Affymetrix Proprietary Database	ENSG00000238494	chr15:44005342-44005445 (+)	104	ATCCTTTTGTAGTTCATTAGCATAATGATTGGGTTTTCACACTCAGGCGTGAGATGTGCCTCTCTCAAACCTTGCTACGATGTTGGCACATTGCCTATCTGGCA	0.859486	0.0754519
ENSG00000238496_x_st	0.337032	A	1.0906	A	0.63794	A	0.944884	A	0.634808	A	0.678164	A	0.186506	A	0.8053	A	0.855182	A	0.739159	A	0.902547	A	0.930813	A	miRNA-3_0	Homo sapiens	Oct 14, 2011	snoRNA	Affymetrix Proprietary Database	ENSG00000238496	chr8:9789230-9789333 (-)	104	GTCCTTTTGTGGTTCATAAGCATGATGATTGGGTTTTCAGGCGATTGTGTGAGATGTGCCTCATTGAAACCTTGTTACGATGTCTGCCCATTACCCATCTGATG	0.77223	0.0747591
ENSG00000238498_x_st	1.64227	P	2.47688	P	1.51694	P	1.65923	A	1.02281	P	1.58855	P	1.91984	P	1.75513	P	1.66044	A	2.17548	P	1.82397	P	0.268768	A	miRNA-3_0	Homo sapiens	Oct 14, 2011	snoRNA	Affymetrix Proprietary Database	ENSG00000238498	chr22:42472062-42472165 (-)	104	ATCCTTTTGTAGTTCATGAGCGTGATGATTGGGTGTTCACATGCATGTGTGAGCTGTGCCACCCTCGAACCTTGTTACCATGTAGGCACATTACCGATCTGACA	1.65983	0.160253
ENSG00000238501_st	0.820744	A	0.195334	A	0.689426	A	0.86307	A	0.285242	A	0.407206	A	0.905129	A	0.705945	A	1.10942	A	0.941391	A	1.21287	A	0.706289	A	miRNA-3_0	Homo sapiens	Oct 14, 2011	snoRNA	Affymetrix Proprietary Database	ENSG00000238501	chr14:45036116-45036209 (-)	94	AACAAAGAATGTTAAGCATGATGATTGGATTTTCATGTGTGAGATATGCCTCCTTCAAACTCTGTTACCATGTCTGCACATTACCTGTCTGACA	0.763517	0.0899713
ENSG00000238501_x_st	0.681659	A	0.651652	A	0.639836	A	0.954001	A	0.681156	A	0.7442	A	0.220834	A	1.19649	A	1.07491	A	0.781283	A	0.936874	A	1.13959	A	miRNA-3_0	Homo sapiens	Oct 14, 2011	snoRNA	Affymetrix Proprietary Database	ENSG00000238501	chr14:45036116-45036209 (-)	94	AACAAAGAATGTTAAGCATGATGATTGGATTTTCATGTGTGAGATATGCCTCCTTCAAACTCTGTTACCATGTCTGCACATTACCTGTCTGACA	0.762742	0.0780618
ENSG00000238502_st	0.822959	A	1.28159	A	0.774008	A	1.08817	A	1.2336	P	0.811009	P	0.672575	A	1.13072	A	1.40274	P	1.20951	A	1.35523	A	0.9543	P	miRNA-3_0	Homo sapiens	Oct 14, 2011	snoRNA	Affymetrix Proprietary Database	ENSG00000238502	chr15:102223718-102223819 (+)	102	AGCTTTTTGTAGTTCATAAGCGTGATGACTGGGTGTACACACATGTGTAAGATGTACCTCCCTCACACCTCGGTACAACATTGGCATATTACCCACCCCACA	1.10945	0.0714168
ENSG00000238502_x_st	0.733258	P	1.847	P	0.895366	P	1.39072	P	0.740856	P	0.628603	P	1.02365	P	1.06167	P	1.45927	P	1.0031	P	1.07187	P	0.563721	A	miRNA-3_0	Homo sapiens	Oct 14, 2011	snoRNA	Affymetrix Proprietary Database	ENSG00000238502	chr15:102223718-102223819 (+)	102	AGCTTTTTGTAGTTCATAAGCGTGATGACTGGGTGTACACACATGTGTAAGATGTACCTCCCTCACACCTCGGTACAACATTGGCATATTACCCACCCCACA	1.01338	0.108482
ENSG00000238503_st	0.77581	A	1.17336	A	0.723889	A	0.758136	A	0.855762	A	0.613244	A	0.548852	A	1.13321	A	1.02224	A	1.40564	A	1.0455	A	0.84547	A	miRNA-3_0	Homo sapiens	Oct 14, 2011	snoRNA	Affymetrix Proprietary Database	ENSG00000238503	chr2:12170429-12170498 (-)	70	TGTGTATGATGAGATTTCACTTCATGGTCTGTGTTTCTGAAACACATGATGTTGTGGAAGTTCTGATTTG	0.850616	0.0726696
ENSG00000238503_x_st	0.955044	A	0.468453	A	0.613558	A	0.67899	A	0.61035	A	0.707734	P	0.300236	A	1.15782	P	1.57136	P	0.98749	A	0.896771	A	0.735024	A	miRNA-3_0	Homo sapiens	Oct 14, 2011	snoRNA	Affymetrix Proprietary Database	ENSG00000238503	chr2:12170429-12170498 (-)	70	TGTGTATGATGAGATTTCACTTCATGGTCTGTGTTTCTGAAACACATGATGTTGTGGAAGTTCTGATTTG	0.721379	0.0972664
ENSG00000238506_st	0.140986	A	0.991857	A	0.435833	A	1.00354	A	0.79641	A	0.836777	A	0.465089	A	1.25802	A	0.855325	A	1.04249	A	0.78457	A	0.78455	A	miRNA-3_0	Homo sapiens	Oct 14, 2011	snoRNA	Affymetrix Proprietary Database	ENSG00000238506	chr7:52391494-52391585 (-)	92	ACCCTTTTGTAGTTCATAAGCAGGATGACTGAGTTTTCATGCACTTGTGTGAGATGCGCCTCCCTCAATGTTGGCACATTACCTATCTGATG	0.816594	0.0882196
ENSG00000238506_x_st	0.83126	A	0.513299	A	0.461892	A	1.12163	A	0.851857	A	0.744868	A	0.910686	A	0.66438	A	0.847378	A	1.1981	A	0.867571	A	0.782012	A	miRNA-3_0	Homo sapiens	Oct 14, 2011	snoRNA	Affymetrix Proprietary Database	ENSG00000238506	chr7:52391494-52391585 (-)	92	ACCCTTTTGTAGTTCATAAGCAGGATGACTGAGTTTTCATGCACTTGTGTGAGATGCGCCTCCCTCAATGTTGGCACATTACCTATCTGATG	0.839319	0.0615308
ENSG00000238507_st	0.251688	A	1.60947	A	0.600541	A	0.756525	A	0.642177	A	0.727466	A	0.651196	A	0.747244	A	0.604919	A	0.915455	A	1.0401	A	0.639534	A	miRNA-3_0	Homo sapiens	Oct 14, 2011	snoRNA	Affymetrix Proprietary Database	ENSG00000238507	chr16:62438155-62438258 (+)	104	ATCTTCCTATTGTACATAAACATGATGATTGTGTTTCAACACTCATATGTGAGACATGCCTCTCACTAACGTTATTACAATGTTGGCACATTACCTGTCTGACA	0.689331	0.0942747
ENSG00000238507_x_st	0.385022	A	0.650294	A	0.704686	A	1.03379	A	0.554042	A	1.07314	A	0.705773	A	1.01432	A	0.769859	A	0.878256	A	0.910265	A	0.776148	A	miRNA-3_0	Homo sapiens	Oct 14, 2011	snoRNA	Affymetrix Proprietary Database	ENSG00000238507	chr16:62438155-62438258 (+)	104	ATCTTCCTATTGTACATAAACATGATGATTGTGTTTCAACACTCATATGTGAGACATGCCTCTCACTAACGTTATTACAATGTTGGCACATTACCTGTCTGACA	0.773003	0.0594352
ENSG00000238511_x_st	0.264928	A	1.00392	A	0.578008	A	1.00083	A	0.983034	A	0.578218	A	0.493226	A	1.0042	A	0.747211	A	1.10068	A	1.00706	A	0.84547	A	miRNA-3_0	Homo sapiens	Oct 14, 2011	snoRNA	Affymetrix Proprietary Database	ENSG00000238511	chr1:153726600-153726703 (-)	104	ATCCTATTGTAGCTCATAAGCATGATTATTGGTTTTTCACACTCATGCGTGAGATGTGCCTCCCTCAAACCTTGTTACCATGTCCCCACATTACCTGCCTGACA	0.914252	0.0765806
ENSG00000238513_st	0.866405	A	2.00623	A	0.304628	A	0.91286	A	0.22016	A	1.04155	P	1.30833	A	1.22504	A	0.888612	A	1.15169	A	1.03772	A	0.65599	A	miRNA-3_0	Homo sapiens	Oct 14, 2011	snoRNA	Affymetrix Proprietary Database	ENSG00000238513	chr15:56247899-56248002 (-)	104	ATCCTTTTGTAGTTTTTAAGTGTCATGATGGGGTGTCCATGCACATGTGTAAGATGTGCCACTCTTGAAGCTTGTTACAACATGGGCAGATTACCAATCTCACA	0.975289	0.135405
ENSG00000238514_st	1.70122	P	1.38241	A	1.55043	P	1.08372	A	1.12032	A	1.11147	P	1.40861	A	1.52717	P	2.1615	P	1.51734	A	1.38114	A	1.36048	A	miRNA-3_0	Homo sapiens	Oct 14, 2011	snoRNA	Affymetrix Proprietary Database	ENSG00000238514	chr19:29421910-29422012 (+)	103	ATCCCTCTATAGTTTATAAGTGTGATGATTGGGTTTCATACTCATGTGTGAGATGTGCCTCCCTCAAACCCTCTCATGCCACCAGCACATAACCCATCCCATG	1.39551	0.0855318
ENSG00000238514_x_st	1.33955	A	1.459	A	1.43632	P	1.19653	A	0.828218	A	1.48693	P	0.896302	A	1.07574	A	1.22732	A	1.79694	A	1.16409	A	1.30596	A	miRNA-3_0	Homo sapiens	Oct 14, 2011	snoRNA	Affymetrix Proprietary Database	ENSG00000238514	chr19:29421910-29422012 (+)	103	ATCCCTCTATAGTTTATAAGTGTGATGATTGGGTTTCATACTCATGTGTGAGATGTGCCTCCCTCAAACCCTCTCATGCCACCAGCACATAACCCATCCCATG	1.26664	0.077125
ENSG00000238515_x_st	0.617777	A	0.910949	A	0.659562	A	0.881255	A	0.781328	A	0.628485	A	1.37804	P	1.13321	A	0.607457	A	0.755523	A	1.02462	A	0.620576	A	miRNA-3_0	Homo sapiens	Oct 14, 2011	snoRNA	Affymetrix Proprietary Database	ENSG00000238515	chr10:23688460-23688528 (-)	69	ATCCTTTAGTAGTTCATAAGCGTGATGACTGGGTATTCATGCATATGTGTGAGATGTGCCACCCTGGCA	0.768426	0.0704535
ENSG00000238519_s_st	0.760665	A	0.983684	A	0.635629	A	0.721222	A	0.440102	A	0.928592	A	0.759596	A	0.899764	A	0.89582	A	0.790054	A	1.11226	A	0.620498	A	miRNA-3_0	Homo sapiens	Oct 14, 2011	snoRNA	Affymetrix Proprietary Database	ENSG00000238519	chr15:30677162-30677294 (-)	133	TAGTCAGGCGGGATAATCCTTACCTGTGCCTCCTTTTGGAGGGCAGCAGAATGTGGTAGTTGGAGTTGCATGATACTTGATTCATATCTCTGTGTAATGATGGCATGCAATACCCTGACTGCTCCTTTCGAAT	0.77536	0.0525804
ENSG00000238520_st	0.860564	A	0.986556	A	0.930223	A	0.995655	A	0.843891	A	0.909132	A	0.441986	A	1.36142	A	0.82424	A	1.42391	A	1.19047	A	0.639958	A	miRNA-3_0	Homo sapiens	Oct 14, 2011	snoRNA	Affymetrix Proprietary Database	ENSG00000238520	chr2:115038661-115038752 (-)	92	ATCCTTTTGTACTTCATGAGCATAGATGATCGGGTGTTCATGCACGTGTGTGAGATGTGCCACCCTCGAATGGGCACATTACCCATCTGACC	0.919677	0.0800773
ENSG00000238520_x_st	1.67249	P	1.32591	A	0.774008	A	0.957423	A	0.603895	A	0.674383	A	0.188714	A	0.840294	A	0.788615	A	0.915455	A	1.01283	A	0.809845	A	miRNA-3_0	Homo sapiens	Oct 14, 2011	snoRNA	Affymetrix Proprietary Database	ENSG00000238520	chr2:115038661-115038752 (-)	92	ATCCTTTTGTACTTCATGAGCATAGATGATCGGGTGTTCATGCACGTGTGTGAGATGTGCCACCCTCGAATGGGCACATTACCCATCTGACC	0.825069	0.105681
ENSG00000238521_st	0.77401	A	0.468601	A	0.606997	A	1.08817	A	0.612307	A	0.687617	A	0.733457	A	1.14	A	1.22942	A	1.0072	A	0.869853	A	0.971762	A	miRNA-3_0	Homo sapiens	Oct 14, 2011	snoRNA	Affymetrix Proprietary Database	ENSG00000238521	chr2:75645972-75646075 (-)	104	ATCCTTTTGTGATTCGTAAACATGATGATTAGGTTTTTATGCTTAGGTGTGAGATGTGCCTCCCTCACATCTTATTACGACATCTGTACATTACCCATCTCATG	0.821932	0.0691641
ENSG00000238521_x_st	0.7218	A	1.11935	A	0.952143	A	0.893383	A	0.788251	A	0.635407	A	1.00913	A	0.899764	A	0.614379	A	1.04051	A	1.04856	A	0.65068	A	miRNA-3_0	Homo sapiens	Oct 14, 2011	snoRNA	Affymetrix Proprietary Database	ENSG00000238521	chr2:75645972-75646075 (-)	104	ATCCTTTTGTGATTCGTAAACATGATGATTAGGTTTTTATGCTTAGGTGTGAGATGTGCCTCCCTCACATCTTATTACGACATCTGTACATTACCCATCTCATG	0.896574	0.0513028
ENSG00000238522_x_st	0.160079	A	0.666078	A	0.942013	A	0.652988	A	0.784019	A	1.05237	A	0.948439	A	1.13321	A	0.787944	A	1.03923	A	1.05743	A	0.620498	A	miRNA-3_0	Homo sapiens	Oct 14, 2011	snoRNA	Affymetrix Proprietary Database	ENSG00000238522	chr13:97709633-97709734 (+)	102	ATTCTTTTGTGGTTCAGAGCATGATAATTGGGTTTTCATGCTATGTGTGAGATGAACCTCCCTCAAACCTTGTTAAGACGTCAGCACATTACCAATCTGACA	0.864979	0.0786783
ENSG00000238525_st	0.342946	A	0.843954	A	0.541993	A	0.538262	A	1.03383	A	0.702594	A	0.995314	A	1.30386	A	1.13394	A	1.16412	A	1.13211	A	1.28778	A	miRNA-3_0	Homo sapiens	Oct 14, 2011	snoRNA	Affymetrix Proprietary Database	ENSG00000238525	chr3:101220999-101221101 (+)	103	ATCCTACTGTAGCTCATGAGCATGATGACTGGGTGTTCACACGCATCTGTGAGATATGCCACCTTGAACCTTGTTACCAGGTCAGCGTATTACCCATCTGACA	1.01457	0.0923688
ENSG00000238525_x_st	0.79963	A	0.398381	A	0.521662	A	0.697385	A	0.64055	A	0.723291	A	0.493226	A	1.04788	A	0.849196	A	1.96985	P	0.795845	A	1.1228	A	miRNA-3_0	Homo sapiens	Oct 14, 2011	snoRNA	Affymetrix Proprietary Database	ENSG00000238525	chr3:101220999-101221101 (+)	103	ATCCTACTGTAGCTCATGAGCATGATGACTGGGTGTTCACACGCATCTGTGAGATATGCCACCTTGAACCTTGTTACCAGGTCAGCGTATTACCCATCTGACA	0.759568	0.119777
ENSG00000238526_st	0.874538	A	0.715507	A	0.506836	A	0.836604	A	0.765507	A	0.883132	A	0.583481	A	1.0855	A	1.17586	A	1.11766	A	0.829269	A	0.572782	A	miRNA-3_0	Homo sapiens	Oct 14, 2011	snoRNA	Affymetrix Proprietary Database	ENSG00000238526	chr1:150234093-150234196 (+)	104	ATCCTTTTGTAGTTCATGGGCATGATGATGGGGTGTTCCTGAGCATGCGTAAGATGTGCCGCCCTCAAATCTTGTCAAGATGTTGGCACATTACCCATCTGACA	0.832937	0.0628321
ENSG00000238526_x_st	0.667462	A	1.60715	A	0.455936	A	0.887323	A	0.654912	A	0.450945	A	0.824663	A	0.910017	A	0.659088	A	1.28169	A	0.868563	A	0.931121	A	miRNA-3_0	Homo sapiens	Oct 14, 2011	snoRNA	Affymetrix Proprietary Database	ENSG00000238526	chr1:150234093-150234196 (+)	104	ATCCTTTTGTAGTTCATGGGCATGATGATGGGGTGTTCCTGAGCATGCGTAAGATGTGCCGCCCTCAAATCTTGTCAAGATGTTGGCACATTACCCATCTGACA	0.846613	0.0951298
ENSG00000238528_st	0.325636	A	0.351569	A	1.00453	A	0.577027	A	0.381123	A	0.772968	A	0.723749	A	0.827033	A	0.676406	A	0.989402	A	0.974193	A	0.938123	A	miRNA-3_0	Homo sapiens	Oct 14, 2011	snoRNA	Affymetrix Proprietary Database	ENSG00000238528	chr12:66739499-66739602 (+)	104	ATCCTTTTGTAGTTCATAAGCCTGATGCATGGGTGTTCACACGCATGTGTGAGATGTGCCTCCCTCAAACCTTGTTATGGCGCCAGCCCATTACCGGTCTGTCA	0.748359	0.0732184
ENSG00000238528_x_st	0.207401	A	0.831649	A	0.703412	A	0.93516	A	0.700203	A	0.775578	A	0.58964	A	0.57358	A	0.671226	A	1.1971	A	0.834701	A	0.508165	A	miRNA-3_0	Homo sapiens	Oct 14, 2011	snoRNA	Affymetrix Proprietary Database	ENSG00000238528	chr12:66739499-66739602 (+)	104	ATCCTTTTGTAGTTCATAAGCCTGATGCATGGGTGTTCACACGCATGTGTGAGATGTGCCTCCCTCAAACCTTGTTATGGCGCCAGCCCATTACCGGTCTGTCA	0.701808	0.0702099
ENSG00000238530_st	1.10178	A	0.721347	A	0.450736	A	0.870535	A	0.529521	A	0.680924	A	0.701273	A	0.896739	A	0.832532	A	1.50204	A	0.949099	A	1.26056	P	miRNA-3_0	Homo sapiens	Oct 14, 2011	snoRNA	Affymetrix Proprietary Database	ENSG00000238530	chr9:117327530-117327632 (-)	103	ATCCTTTTGTAGTTCATAAGGATGATGACTGAGTGTTCACACTCGTGTGTGAGATGTGCCACCCTCAGACCTTGAAATCTTCAGTCACTCTTGTTAAGTGAAC	0.851533	0.086684
ENSG00000238530_x_st	0.847457	A	0.824325	A	0.606997	A	0.700703	A	0.372077	A	0.896645	A	1.20812	P	1.00566	A	0.835659	A	0.741261	A	0.904649	A	0.64845	A	miRNA-3_0	Homo sapiens	Oct 14, 2011	snoRNA	Affymetrix Proprietary Database	ENSG00000238530	chr9:117327530-117327632 (-)	103	ATCCTTTTGTAGTTCATAAGGATGATGACTGAGTGTTCACACTCGTGTGTGAGATGTGCCACCCTCAGACCTTGAAATCTTCAGTCACTCTTGTTAAGTGAAC	0.829992	0.0609212
ENSG00000238533_st	0.210741	A	0.445295	A	0.554694	A	0.672429	A	0.551486	A	0.604546	A	0.512857	A	1.05683	A	0.700621	A	0.791836	A	0.852345	A	0.84547	A	miRNA-3_0	Homo sapiens	Oct 14, 2011	snoRNA	Affymetrix Proprietary Database	ENSG00000238533	chr8:103400754-103400863 (-)	110	ATCGTTTTGTAGTCTATTATAAGCGTGATGATTGGGTGTTCATATGCATATGTGAGATGTGCCACCCTCAAATCTTGTTATGACGTCATCAGCACGTTACTCTTCTGATA	0.638488	0.0641001
ENSG00000238533_x_st	0.673769	A	1.96143	A	0.638671	A	0.59214	A	0.480528	A	1.13922	P	0.679223	A	0.899764	A	0.630383	A	1.05189	A	1.04108	A	0.611195	A	miRNA-3_0	Homo sapiens	Oct 14, 2011	snoRNA	Affymetrix Proprietary Database	ENSG00000238533	chr8:103400754-103400863 (-)	110	ATCGTTTTGTAGTCTATTATAAGCGTGATGATTGGGTGTTCATATGCATATGTGAGATGTGCCACCCTCAAATCTTGTTATGACGTCATCAGCACGTTACTCTTCTGATA	0.676496	0.11705
ENSG00000238535_x_st	0.714067	A	0.8131	A	0.950736	A	0.524839	A	0.494619	A	0.894964	A	0.707265	A	0.822839	A	0.965757	A	1.02376	A	1.10896	A	0.711551	A	miRNA-3_0	Homo sapiens	Oct 14, 2011	snoRNA	Affymetrix Proprietary Database	ENSG00000238535	chr15:43905880-43905983 (+)	104	ATCCTTTTGTAGTTCATTAGCATAATGATTGGGTTTTCACACTCAGGCGTGAGATGTGCCTCTCTCAAACCTTGCTACGATGTTGGCACATTGCCTATCTGGCA	0.81797	0.054824
ENSG00000238536_x_st	1.15609	A	1.20941	A	0.722581	A	1.13316	A	0.603789	A	1.19203	A	0.472989	A	0.934452	A	0.623214	A	1.51425	A	1.22767	A	0.620498	A	miRNA-3_0	Homo sapiens	Oct 14, 2011	snoRNA	Affymetrix Proprietary Database	ENSG00000238536	chr4:17530560-17530663 (+)	104	ATCCTTTTGTAGTTCATGAGGATGACGATTGGGTTTTCGTGCACGTGTGTGAGATATGCTACCCTGGAACCTTGTTATGACATCTGCACATTACCCATCTGACC	1.03381	0.0958253
ENSG00000238537_st	0.428694	A	1.48806	A	0.733425	A	0.979529	A	0.940659	A	0.843695	A	0.273505	A	0.807273	A	0.909136	A	0.98111	A	0.939913	A	0.535601	A	miRNA-3_0	Homo sapiens	Oct 14, 2011	snoRNA	Affymetrix Proprietary Database	ENSG00000238537	chr18:20481487-20481589 (-)	103	GTTCTTTTGTGTTTCATAAAGTAATGATTGTGTTTTCACATTATTGTGTGAGGTGTGCCTCCCTCAGACCTTGATACCAGTCTGCACATTACCTGATGTGAAG	0.876416	0.0902624
ENSG00000238537_x_st	0.791454	A	1.30782	A	0.704852	A	0.823395	A	0.420292	A	0.632328	A	0.324231	A	0.542607	A	0.887271	A	0.866858	A	0.785843	A	1.13562	A	miRNA-3_0	Homo sapiens	Oct 14, 2011	snoRNA	Affymetrix Proprietary Database	ENSG00000238537	chr18:20481487-20481589 (-)	103	GTTCTTTTGTGTTTCATAAAGTAATGATTGTGTTTTCACATTATTGTGTGAGGTGTGCCTCCCTCAGACCTTGATACCAGTCTGCACATTACCTGATGTGAAG	0.788648	0.0800334
ENSG00000238538_st	0.683124	A	0.659085	A	0.548177	A	0.825381	A	0.672451	A	0.928592	A	0.19695	A	0.810684	A	0.704345	A	1.11325	A	0.768562	A	0.766284	A	miRNA-3_0	Homo sapiens	Oct 14, 2011	snoRNA	Affymetrix Proprietary Database	ENSG00000238538	chr1:24208745-24208842 (+)	98	ATCCCTTCGTAGTTCATAAGCGTGATGACTGGTTTTCACGCTCACGTGTGAGATGTTCCTCAAACCTATGATGACATTGTCACGTTACCAGTCTGATG	0.735315	0.0635177
ENSG00000238541_st	0.736553	A	1.76199	A	0.84124	A	1.32423	A	0.803965	A	1.01397	A	0.836814	P	0.973556	A	1.1105	A	1.07393	A	1.41368	A	1.17134	A	miRNA-3_0	Homo sapiens	Oct 14, 2011	snoRNA	Affymetrix Proprietary Database	ENSG00000238541	chr4:57972409-57972511 (-)	103	ATCCTTTTGTAGTTCATAAGCATGATGATTGAGTGTTCATACACATGTGTGAGGTATGTCGCCCCCAAACCTTTTATGACATTGGCACATTACCTGTCTGACA	1.04395	0.0857466
ENSG00000238541_x_st	0.95846	A	0.951466	A	0.788851	A	0.950195	A	0.730263	A	1.1242	A	0.620671	A	1.32882	A	1.05651	A	0.99209	A	0.981284	A	0.414509	A	miRNA-3_0	Homo sapiens	Oct 14, 2011	snoRNA	Affymetrix Proprietary Database	ENSG00000238541	chr4:57972409-57972511 (-)	103	ATCCTTTTGTAGTTCATAAGCATGATGATTGAGTGTTCATACACATGTGTGAGGTATGTCGCCCCCAAACCTTTTATGACATTGGCACATTACCTGTCTGACA	0.954963	0.0694359
ENSG00000238543_st	0.288893	A	1.8561	A	0.772241	A	1.00181	A	0.868892	A	0.614875	A	0.665626	A	1.12281	A	1.45064	P	1.30696	A	0.778958	A	0.829666	A	miRNA-3_0	Homo sapiens	Oct 14, 2011	snoRNA	Affymetrix Proprietary Database	ENSG00000238543	chr2:157266656-157266758 (-)	103	ATCCTTCTGTAGTTTATAAGCATGATGACTGAGTATTCACCCGCATGTGTGAGACGTGCTGCCCTTAAACTTTGTTATGGTGTCACACACTGCTAGCCTGAAA	0.849279	0.121285
ENSG00000238543_x_st	0.790766	A	0.252425	A	0.655145	A	0.679335	A	0.911566	A	1.05997	P	0.284795	A	1.01228	A	0.699256	A	1.29796	A	1.13792	A	0.720486	A	miRNA-3_0	Homo sapiens	Oct 14, 2011	snoRNA	Affymetrix Proprietary Database	ENSG00000238543	chr2:157266656-157266758 (-)	103	ATCCTTCTGTAGTTTATAAGCATGATGACTGAGTATTCACCCGCATGTGTGAGACGTGCTGCCCTTAAACTTTGTTATGGTGTCACACACTGCTAGCCTGAAA	0.755626	0.0914455
ENSG00000238544_st	1.03826	A	0.934891	A	0.920374	A	1.41392	P	1.10557	P	0.811783	A	0.961207	A	0.978994	A	1.17354	A	0.951856	A	1.05165	A	0.826276	A	miRNA-3_0	Homo sapiens	Oct 14, 2011	snoRNA	Affymetrix Proprietary Database	ENSG00000238544	chr16:50386100-50386203 (-)	104	ATCCTTTTGTAGTTCATAAGTGTAATGATTGGGTTTTCATGTTCCTTTGTGAGATATACCGCCCTCAAACTTTGTTACAACATCAGCACATTACCCATCTGATG	0.970101	0.0472592
ENSG00000238544_x_st	0.782886	A	1.93675	A	0.952144	A	0.718744	A	1.08952	A	0.450945	A	1.20363	A	0.522252	A	1.0876	A	0.943828	A	1.13841	A	0.411751	A	miRNA-3_0	Homo sapiens	Oct 14, 2011	snoRNA	Affymetrix Proprietary Database	ENSG00000238544	chr16:50386100-50386203 (-)	104	ATCCTTTTGTAGTTCATAAGTGTAATGATTGGGTTTTCATGTTCCTTTGTGAGATATACCGCCCTCAAACTTTGTTACAACATCAGCACATTACCCATCTGATG	0.947986	0.120382
ENSG00000238545_st	0.267238	A	0.777764	A	0.520437	A	0.444695	A	1.2778	A	0.850027	A	0.933537	A	0.483104	A	1.10047	A	1.0782	A	1.25846	A	1.40457	A	miRNA-3_0	Homo sapiens	Oct 14, 2011	snoRNA	Affymetrix Proprietary Database	ENSG00000238545	chr1:226491963-226492064 (+)	102	ACCCTTCTTAGTTCATAAGCATGATGATTGGGTTTTCATACTCATGTGTGAGATGTGTCTCTCTCAAACTTTGTGAAAAGTCAGCACATGACCCATCTGATG	0.891782	0.107601
ENSG00000238545_x_st	0.680396	A	0.930099	A	0.615674	A	0.868768	A	0.983078	A	0.911604	A	1.01692	A	0.74143	A	0.900992	A	1.08369	A	1.21	A	0.717098	A	miRNA-3_0	Homo sapiens	Oct 14, 2011	snoRNA	Affymetrix Proprietary Database	ENSG00000238545	chr1:226491963-226492064 (+)	102	ACCCTTCTTAGTTCATAAGCATGATGATTGGGTTTTCATACTCATGTGTGAGATGTGTCTCTCTCAAACTTTGTGAAAAGTCAGCACATGACCCATCTGATG	0.906298	0.0506365
ENSG00000238546_st	0.373605	A	0.94129	A	0.443492	A	0.491382	A	0.855762	A	0.513567	A	0.582748	A	0.802696	A	0.450442	A	0.876309	A	1.36419	A	0.353954	A	miRNA-3_0	Homo sapiens	Oct 14, 2011	snoRNA	Affymetrix Proprietary Database	ENSG00000238546	chr2:130184995-130185098 (+)	104	ATGTTTTTGTGGTTTATGAATGTGATGATTGGGTTTTCACACTCAAGTGTGAGACGTGCCTCTCTCAGATCTTGTTCCAATGTCAGTACATTACCGATCTGACA	0.548157	0.0870998
ENSG00000238547_st	0.332405	A	1.20966	A	0.589089	A	0.323998	A	0.382556	A	0.639702	A	0.218969	A	0.505606	A	0.6503	A	1.09035	A	1.22346	A	0.415565	A	miRNA-3_0	Homo sapiens	Oct 14, 2011	snoRNA	Affymetrix Proprietary Database	ENSG00000238547	chr1:11229564-11229670 (-)	107	ATCCTTTTGTATACATTTATGCATGATGATTGGGTTTTTACCATCACATGTGGTGAGATGTGTCTCCCTCAAACTTGTTATCACGTCAGCATGTGATCAGTCTGACA	0.547347	0.102103
ENSG00000238549_st	1.70809	P	1.70802	P	0.84496	P	1.7533	P	0.717019	P	0.771057	P	1.26604	P	1.36323	P	1.72331	P	1.29656	P	1.39921	P	0.565291	P	miRNA-3_0	Homo sapiens	Oct 14, 2011	snoRNA	Affymetrix Proprietary Database	ENSG00000238549	chr20:34304393-34304492 (+)	100	AAATTTTAGGAGTACCTAAGTGTGATGATTTGGTTTTCACATTCATGTGTGAGCTGTGCCTGCCTTTTGTTACAAGGGCATATTACCCTTTGTTGTGAAA	1.3299	0.12552
ENSG00000238549_x_st	0.877099	P	1.65189	P	0.99421	P	1.49354	P	0.414592	P	0.766275	P	1.00527	P	1.41218	P	1.48833	P	1.42401	P	1.33881	P	0.648957	P	miRNA-3_0	Homo sapiens	Oct 14, 2011	snoRNA	Affymetrix Proprietary Database	ENSG00000238549	chr20:34304393-34304492 (+)	100	AAATTTTAGGAGTACCTAAGTGTGATGATTTGGTTTTCACATTCATGTGTGAGCTGTGCCTGCCTTTTGTTACAAGGGCATATTACCCTTTGTTGTGAAA	1.17204	0.114014
ENSG00000238552_st	0.335545	A	1.36035	A	0.458638	A	1.13572	A	0.597068	A	0.932903	A	0.747935	A	1.37839	A	0.822949	A	1.24681	P	1.15663	A	1.09386	A	miRNA-3_0	Homo sapiens	Oct 14, 2011	snoRNA	Affymetrix Proprietary Database	ENSG00000238552	chr10:16440654-16440758 (-)	105	ATCCTTTTGTAGTTCATGAGCATGACCATCGAGTGTTTACATGCATGTGTGAGATATGACACCTTCTGAACCTTGTTACGGAGTTGGCATGTTACCCATCTAACC	1.01338	0.10065
ENSG00000238556_x_st	0.817707	A	0.905142	A	0.493683	A	0.64268	A	0.248054	A	0.680924	A	0.810891	A	0.494979	A	0.826426	A	1.26681	A	0.97505	A	0.815721	A	miRNA-3_0	Homo sapiens	Oct 14, 2011	snoRNA	Affymetrix Proprietary Database	ENSG00000238556	chr21:40717300-40717383 (-)	84	ATCCTTTCATAAGCTTGAAGATTGGGGTTTCACGCTCATGTGTGAGATGTCCCTCTCTCAAACCTTACTATGAAGTCAGCACCA	0.813306	0.0758387
ENSG00000238557_st	1.61753	P	1.42746	A	0.919153	A	1.62233	P	0.984848	A	0.859614	A	0.892935	A	1.28023	A	1.27412	A	1.16644	A	1.08616	A	1.16273	A	miRNA-3_0	Homo sapiens	Oct 14, 2011	snoRNA	Affymetrix Proprietary Database	ENSG00000238557	chr7:152293008-152293115 (+)	108	AGGCCCCTGTAGTTCCCGAGCACGATGACTGGGTGTTCACGTGCACGTGTGGGATGTGCCACCCTCTGAACCTTGTTACGATGTTGGCACATTACCCTGGACCTGACC	1.16459	0.076188
ENSG00000238557_x_st	0.933892	A	1.93851	P	0.531574	A	1.08817	A	1.12477	A	0.680924	A	0.775039	A	0.729082	A	0.82424	A	1.67359	A	1.18648	A	0.671585	A	miRNA-3_0	Homo sapiens	Oct 14, 2011	snoRNA	Affymetrix Proprietary Database	ENSG00000238557	chr7:152293008-152293115 (+)	108	AGGCCCCTGTAGTTCCCGAGCACGATGACTGGGTGTTCACGTGCACGTGTGGGATGTGCCACCCTCTGAACCTTGTTACGATGTTGGCACATTACCCTGGACCTGACC	0.879066	0.122441
ENSG00000238559_x_st	0.302548	A	0.43152	A	0.52674	A	0.87356	A	0.431838	A	0.680924	A	0.649793	A	1.12188	A	1.02187	A	1.71518	A	1.01972	A	1.00204	A	miRNA-3_0	Homo sapiens	Oct 14, 2011	snoRNA	Affymetrix Proprietary Database	ENSG00000238559	chr15:40899410-40899510 (-)	101	ATCTTTTCGTAGTTCATAAGTGTGATTGGGTTTTCACACGCATGTGTGAGATGTGCTTTCTTCAAACTTTGTTACGATGTTGGCACATTATACATCTGACA	0.777242	0.1139
ENSG00000238563_st	0.703946	A	1.09959	A	0.645444	A	0.956037	A	0.55676	A	0.734553	A	0.472216	A	0.872584	A	0.713525	A	1.13484	A	1.05696	A	0.786955	A	miRNA-3_0	Homo sapiens	Oct 14, 2011	snoRNA	Affymetrix Proprietary Database	ENSG00000238563	chr6:114162001-114162089 (+)	89	CTCCTTTTGTAGCTCATGAGCGATGATGATTGGGTGTTCACATGCATCTGTGAAATGCACTACAATCTTGTCACATTACCCATCTGACC	0.760754	0.0620169
ENSG00000238563_x_st	0.70746	P	1.04147	A	0.794309	P	0.759048	P	0.826484	P	0.680924	A	0.543767	A	0.850968	A	0.726671	A	1.18603	P	0.975193	A	0.658986	A	miRNA-3_0	Homo sapiens	Oct 14, 2011	snoRNA	Affymetrix Proprietary Database	ENSG00000238563	chr6:114162001-114162089 (+)	89	CTCCTTTTGTAGCTCATGAGCGATGATGATTGGGTGTTCACATGCATCTGTGAAATGCACTACAATCTTGTCACATTACCCATCTGACC	0.776679	0.0518432
ENSG00000238564_st	0.738635	A	1.93874	A	0.470347	A	0.650702	A	0.612118	A	0.928592	A	0.783174	A	0.889568	A	0.78275	A	1.47154	A	1.04856	A	0.384625	A	miRNA-3_0	Homo sapiens	Oct 14, 2011	snoRNA	Affymetrix Proprietary Database	ENSG00000238564	chr15:40242907-40243009 (+)	103	ATCCTTCTATATAGTTCATAAGCTTGATGATCGGTGTTCACACACATGTGAGATACGCCACCTGTGAACCTTGTTAGGACATCAGCACATTACCCATCTGACA	0.782962	0.125422
ENSG00000238564_x_st	0.362756	A	1.81097	A	0.718066	A	0.895352	A	0.638937	A	0.729911	A	0.660853	A	0.940391	A	1.51229	A	0.857728	A	1.3111	A	0.788125	A	miRNA-3_0	Homo sapiens	Oct 14, 2011	snoRNA	Affymetrix Proprietary Database	ENSG00000238564	chr15:40242907-40243009 (+)	103	ATCCTTCTATATAGTTCATAAGCTTGATGATCGGTGTTCACACACATGTGAGATACGCCACCTGTGAACCTTGTTAGGACATCAGCACATTACCCATCTGACA	0.822927	0.118404
ENSG00000238565_st	0.80708	P	1.63027	P	0.720477	P	1.17918	P	0.872417	P	0.720687	P	0.824663	P	0.837426	P	1.04268	P	1.21701	P	0.941535	P	0.568331	P	miRNA-3_0	Homo sapiens	Oct 14, 2011	snoRNA	Affymetrix Proprietary Database	ENSG00000238565	chr3:53317216-53317319 (-)	104	ATCCTTTTGTACTTCTTAAGCATAAGGATTAGGTGTTCACACACAGGTGTGAGATGGGCCATCCTGAAACATTGCTACAATGTCGGCATATTACCTGTCTGACA	0.854922	0.0826126
ENSG00000238565_x_st	1.03994	P	1.62506	P	1.00905	P	1.35512	P	1.11918	P	0.950758	P	1.08808	P	1.21228	P	1.30122	P	1.50204	P	1.19374	P	0.881663	P	miRNA-3_0	Homo sapiens	Oct 14, 2011	snoRNA	Affymetrix Proprietary Database	ENSG00000238565	chr3:53317216-53317319 (-)	104	ATCCTTTTGTACTTCTTAAGCATAAGGATTAGGTGTTCACACACAGGTGTGAGATGGGCCATCCTGAAACATTGCTACAATGTCGGCATATTACCTGTCTGACA	1.15646	0.0645359
ENSG00000238566_st	0.446939	A	0.277666	A	0.613561	A	0.652534	A	0.915726	A	0.890029	A	0.862139	A	0.948742	A	1.15931	A	1.36363	A	1.13041	A	0.831805	A	miRNA-3_0	Homo sapiens	Oct 14, 2011	snoRNA	Affymetrix Proprietary Database	ENSG00000238566	chr8:85832053-85832148 (-)	96	AGACTCAGTGAATGTGATGATTGAATTTTCACACTCATGTGTGAGATGTGCCTCCCTCAAATCTTGTTATGATATTGGCACATTACCTGTCTAACA	0.876084	0.0886869
ENSG00000238566_x_st	0.39097	A	0.729648	A	0.604684	A	1.13286	A	0.586983	A	0.478547	A	0.69356	A	0.680846	A	0.836287	A	1.30902	A	0.85633	A	0.836847	A	miRNA-3_0	Homo sapiens	Oct 14, 2011	snoRNA	Affymetrix Proprietary Database	ENSG00000238566	chr8:85832053-85832148 (-)	96	AGACTCAGTGAATGTGATGATTGAATTTTCACACTCATGTGTGAGATGTGCCTCCCTCAAATCTTGTTATGATATTGGCACATTACCTGTCTAACA	0.711604	0.0749993
ENSG00000238567_st	0.404788	A	0.974385	A	0.711365	A	0.828717	A	0.544787	A	0.89979	A	0.824663	A	0.927498	A	0.959638	A	0.906395	A	1.03058	A	0.776913	A	miRNA-3_0	Homo sapiens	Oct 14, 2011	snoRNA	Affymetrix Proprietary Database	ENSG00000238567	chr2:172002840-172002937 (+)	98	ATTCTTTTGTAGTTCTTAAGTGTGATGACTGGGTGCTCACACACAAGAGGTGCCTCTCTCAAACCTTGTTATGACATCAGCATATGACCCATCTGATA	0.864254	0.0532825
ENSG00000238567_x_st	0.731157	A	1.23379	A	0.835843	A	0.484983	A	0.197096	A	0.279662	A	0.69682	A	1.25126	A	0.82424	A	1.16536	A	1.24406	A	0.661238	A	miRNA-3_0	Homo sapiens	Oct 14, 2011	snoRNA	Affymetrix Proprietary Database	ENSG00000238567	chr2:172002840-172002937 (+)	98	ATTCTTTTGTAGTTCTTAAGTGTGATGACTGGGTGCTCACACACAAGAGGTGCCTCTCTCAAACCTTGTTATGACATCAGCATATGACCCATCTGATA	0.777698	0.106333
ENSG00000238568_st	0.695709	A	0.681374	A	0.438096	A	0.704659	A	0.758944	A	0.6061	A	0.404683	A	0.839217	A	1.02609	A	1.01214	A	1.06302	A	0.579825	A	miRNA-3_0	Homo sapiens	Oct 14, 2011	snoRNA	Affymetrix Proprietary Database	ENSG00000238568	chr3:72622116-72622219 (+)	104	ATCCTTTTGTAGTTCTTGAGTGTGATGATCGGGTGCTCACACTCATGTGTGAGATATGCCACCCTCGAACCTCATTTTGAAGTCAGCACGTTACCTGTCTGACA	0.700184	0.0629968
ENSG00000238568_x_st	1.24848	P	1.36164	A	0.714693	A	0.869537	A	0.830012	A	0.889027	A	0.454674	A	1.30004	A	0.838157	A	0.948828	A	1.04856	A	1.04639	P	miRNA-3_0	Homo sapiens	Oct 14, 2011	snoRNA	Affymetrix Proprietary Database	ENSG00000238568	chr3:72622116-72622219 (+)	104	ATCCTTTTGTAGTTCTTGAGTGTGATGATCGGGTGCTCACACTCATGTGTGAGATATGCCACCCTCGAACCTCATTTTGAAGTCAGCACGTTACCTGTCTGACA	0.918928	0.0746715
ENSG00000238569_st	0.304917	A	0.797872	A	0.916305	A	0.69049	A	0.810625	A	0.667914	A	0.425488	A	1.2966	A	0.984255	A	1.35459	A	0.969774	A	0.733093	A	miRNA-3_0	Homo sapiens	Oct 14, 2011	snoRNA	Affymetrix Proprietary Database	ENSG00000238569	chr22:38181533-38181614 (+)	82	ATCCTTTTGTCGTTCATAAGCATGACGATTGGGCTTTCATGCTCATGCATGAGATGGGCCTCCCTTCAGTCTTGTTACAGGC	0.804249	0.0887439
ENSG00000238569_x_st	0.43583	A	0.934891	A	0.621602	A	0.633298	A	0.739693	A	0.450945	A	0.454095	A	0.695451	A	0.580808	A	1.25148	A	1.15538	A	0.981374	A	miRNA-3_0	Homo sapiens	Oct 14, 2011	snoRNA	Affymetrix Proprietary Database	ENSG00000238569	chr22:38181533-38181614 (+)	82	ATCCTTTTGTCGTTCATAAGCATGACGATTGGGCTTTCATGCTCATGCATGAGATGGGCCTCCCTTCAGTCTTGTTACAGGC	0.664375	0.079805
ENSG00000238570_x_st	0.713182	A	2.19293	P	0.702692	A	0.763512	A	0.600789	A	1.00389	P	0.185608	A	1.00467	A	0.915323	A	1.71518	A	1.04556	A	0.88505	A	miRNA-3_0	Homo sapiens	Oct 14, 2011	snoRNA	Affymetrix Proprietary Database	ENSG00000238570	chr2:162415054-162415156 (+)	103	ACCCTTTTGTAGTTCATGAGCATGATGATTGGGTGTTCACACACATGTGTGAAATGTGCCACCCTCAACCTTATTATGAGGTCAGCACATTACCCATCTGACA	0.900186	0.150758
ENSG00000238571_st	0.458737	A	0.737896	A	1.17674	P	1.11858	A	0.370634	A	0.660879	A	0.919993	A	1.10612	A	1.03129	A	1.32528	A	0.884603	A	1.31055	A	miRNA-3_0	Homo sapiens	Oct 14, 2011	snoRNA	Affymetrix Proprietary Database	ENSG00000238571	chr1:202166756-202166859 (-)	104	ATACTTTTGTAGTTAAGAAGTGTGACAATTGGGTTTTCGTGCTCACATGTGAGAAGTGCCTCCCTCAAACCTTGTTATGAAGTCAGCACATTACTGGTCTTCTT	0.975641	0.0906612
ENSG00000238571_x_st	0.564905	A	1.40925	A	0.620683	A	0.484762	A	0.859164	A	0.850872	P	0.87228	A	0.899542	A	1.13934	A	1.05448	A	1.51369	P	0.726855	A	miRNA-3_0	Homo sapiens	Oct 14, 2011	snoRNA	Affymetrix Proprietary Database	ENSG00000238571	chr1:202166756-202166859 (-)	104	ATACTTTTGTAGTTAAGAAGTGTGACAATTGGGTTTTCGTGCTCACATGTGAGAAGTGCCTCCCTCAAACCTTGTTATGAAGTCAGCACATTACTGGTCTTCTT	0.865722	0.0917615
ENSG00000238572_x_st	0.78119	A	0.908775	A	0.553788	A	0.831619	A	0.706842	A	0.886651	A	0.493226	A	0.884121	A	1.14573	A	1.13674	A	0.850774	A	0.779203	A	miRNA-3_0	Homo sapiens	Oct 14, 2011	snoRNA	Affymetrix Proprietary Database	ENSG00000238572	chr2:173020757-173020848 (-)	92	AACCTGAGCATGATGATTGGGTATTCACGTGCATGTGTGAGATCTGCCACCCTTGAACCTTGTTATGACGTTAGCACATTACCCATCTGACA	0.841196	0.0561649
ENSG00000238575_st	0.848591	A	0.859525	A	0.890732	A	0.955441	A	0.911005	A	0.992177	A	0.224325	A	1.01649	A	1.13549	A	1.03218	A	1.11869	A	0.842166	A	miRNA-3_0	Homo sapiens	Oct 14, 2011	snoRNA	Affymetrix Proprietary Database	ENSG00000238575	chr18:2555357-2555491 (+)	135	TTGCATGAGGAAGTATCTGCTCTTCATTCCTTTGGGAGGAGAAATACATCCATAACATGCTAAATTATAAAAGGAGGTCTCAGGGCTGCCAACCTTTCAATAGAGGTTGAGTGGTAGCATATTACTCCTATATAA	0.933223	0.0679908
ENSG00000238575_x_st	0.45391	A	1.46972	A	0.774008	A	0.981643	A	1.42834	P	1.0675	P	0.677633	A	1.24399	P	0.538	A	0.939801	A	1.04856	A	0.707931	A	miRNA-3_0	Homo sapiens	Oct 14, 2011	snoRNA	Affymetrix Proprietary Database	ENSG00000238575	chr18:2555357-2555491 (+)	135	TTGCATGAGGAAGTATCTGCTCTTCATTCCTTTGGGAGGAGAAATACATCCATAACATGCTAAATTATAAAAGGAGGTCTCAGGGCTGCCAACCTTTCAATAGAGGTTGAGTGGTAGCATATTACTCCTATATAA	0.960722	0.0949152
ENSG00000238576_x_st	0.747061	A	1.30595	A	0.728685	A	0.921986	A	0.97485	A	1.12442	A	0.211646	A	1.05191	A	1.17472	A	1.66762	P	1.04856	A	0.473365	A	miRNA-3_0	Homo sapiens	Oct 14, 2011	snoRNA	Affymetrix Proprietary Database	ENSG00000238576	chr1:220310506-220310608 (+)	103	ATCCTTTTGTGATTCGTAAGCGTGATGATTGGGTTTTCGCACTATTGTGTGAGGTGTGCCTCCCTCAAACCTTGTTACAGTGTTGGCACATTGCTGTCTGAAG	1.0117	0.110321
ENSG00000238577_st	0.203065	A	0.85243	A	0.802225	A	0.820333	A	0.773301	A	0.879969	A	0.677009	A	0.775681	A	1.2255	A	0.925045	A	0.768562	A	0.763009	A	miRNA-3_0	Homo sapiens	Oct 14, 2011	snoRNA	Affymetrix Proprietary Database	ENSG00000238577	chr10:116416269-116416353 (+)	85	ATCCTTTTGATGTGTTCACACACGCGTGTGTGAGGTGAGCCACCCTCGAACCTTGTTATGACATTGGCACATTACCCATCTGACA	0.788953	0.0662796
ENSG00000238577_x_st	0.856708	A	1.14089	A	0.45385	A	0.3108	A	0.370391	A	0.452957	A	0.183367	A	0.690098	A	1.18489	A	0.910213	A	0.917505	A	0.633354	A	miRNA-3_0	Homo sapiens	Oct 14, 2011	snoRNA	Affymetrix Proprietary Database	ENSG00000238577	chr10:116416269-116416353 (+)	85	ATCCTTTTGATGTGTTCACACACGCGTGTGTGAGGTGAGCCACCCTCGAACCTTGTTATGACATTGGCACATTACCCATCTGACA	0.661726	0.095008
ENSG00000238579_x_st	0.537338	A	0.934891	A	0.73082	A	0.759314	A	0.680159	A	1.19203	P	1.1226	A	1.13321	A	1.34177	A	1.53958	A	0.991534	A	0.709688	A	miRNA-3_0	Homo sapiens	Oct 14, 2011	snoRNA	Affymetrix Proprietary Database	ENSG00000238579	chr4:57860241-57860336 (+)	96	ATCCTTCTGTAGTTGATAAGTGTGTGATGATTGGGTGTGAGATGTGCCTTCCTTAAACCTTGTTACAAACCTTGTTAGCACATTACCTGTCTAATG	0.963212	0.0872137
ENSG00000238581_x_st	1.43698	A	2.30006	A	1.56054	P	2.37887	P	1.46507	P	1.62991	P	1.04706	A	1.55233	A	1.509	A	1.8161	P	1.54078	A	1.48552	A	miRNA-3_0	Homo sapiens	Oct 14, 2011	snoRNA	Affymetrix Proprietary Database	ENSG00000238581	chr21:39559551-39559656 (-)	106	ATCCTTTTGTAGTTCATAAGCGTGATGCTTGGGTGTTCACATGTGCATGTGTGAGATGTGCCTTCCTCAAACCTTGTTACAATGTGGGCACATTACCCGTCCAACA	1.54656	0.10663
ENSG00000238582_st	0.79866	A	1.3519	A	0.984525	A	1.12055	A	0.871609	A	0.714695	A	0.286327	A	0.850422	A	0.856621	A	0.931302	A	1.03882	A	0.962044	A	miRNA-3_0	Homo sapiens	Oct 14, 2011	snoRNA	Affymetrix Proprietary Database	ENSG00000238582	chr2:208938785-208938886 (-)	102	CTCCTTTTGTAGTTCAGGAGCATGATTTGGTGTTTGTGCCTAAGTGTGATATGTGCCTCCCTCTGAACCTTGTTACAGCGCTGGCACATTACCCATCCAACC	0.901455	0.0733589
ENSG00000238582_x_st	0.134496	A	0.392356	A	0.486054	A	0.688858	A	0.588169	A	0.50481	A	0.947647	A	0.60015	A	0.947224	A	1.01313	A	0.801155	A	1.17726	A	miRNA-3_0	Homo sapiens	Oct 14, 2011	snoRNA	Affymetrix Proprietary Database	ENSG00000238582	chr2:208938785-208938886 (-)	102	CTCCTTTTGTAGTTCAGGAGCATGATTTGGTGTTTGTGCCTAAGTGTGATATGTGCCTCCCTCTGAACCTTGTTACAGCGCTGGCACATTACCCATCCAACC	0.644504	0.0860869
ENSG00000238583_st	0.988537	A	1.48606	A	0.543745	A	0.997987	A	0.728967	A	0.575373	A	0.622941	A	0.777528	A	0.761019	A	1.42628	A	0.659591	A	0.794761	A	miRNA-3_0	Homo sapiens	Oct 14, 2011	snoRNA	Affymetrix Proprietary Database	ENSG00000238583	chr15:45783782-45783885 (-)	104	ATCCTCTTGTAGTTCATGAGCTTGATAATTAGGTGTTCACATACATGTGTGAGACGTGCCACCCTGGAACCTTGTTACAACGTTGGCACATTACCCATTTGACA	0.769273	0.0897578
ENSG00000238583_x_st	0.135701	A	1.19171	A	0.606997	A	0.573763	A	0.999389	A	0.75871	A	0.464533	A	0.956771	A	0.80051	A	1.35265	A	0.958298	A	0.764125	A	miRNA-3_0	Homo sapiens	Oct 14, 2011	snoRNA	Affymetrix Proprietary Database	ENSG00000238583	chr15:45783782-45783885 (-)	104	ATCCTCTTGTAGTTCATGAGCTTGATAATTAGGTGTTCACATACATGTGTGAGACGTGCCACCCTGGAACCTTGTTACAACGTTGGCACATTACCCATTTGACA	0.782317	0.0950837
ENSG00000238587_st	0.822071	A	1.37057	A	0.749993	A	0.94784	A	1.00681	A	0.936178	A	0.49724	A	1.37911	A	0.82424	A	1.44761	A	1.0557	A	0.853056	A	miRNA-3_0	Homo sapiens	Oct 14, 2011	snoRNA	Affymetrix Proprietary Database	ENSG00000238587	chr7:87253473-87253574 (+)	102	ATCCATTTGTGGTTCATAAGCGTGATGATTGAGCTTTCACACACATGTGAGACGTGCCTCACCCAATCCTTGTTATGATGTCAGCATATTACCCATCTGACG	0.942009	0.082101
ENSG00000238587_x_st	0.530354	A	1.47574	A	0.792233	A	0.801924	A	0.908888	A	1.10054	A	0.665175	A	1.02554	A	1.04268	A	0.768793	A	0.918648	A	0.882525	A	miRNA-3_0	Homo sapiens	Oct 14, 2011	snoRNA	Affymetrix Proprietary Database	ENSG00000238587	chr7:87253473-87253574 (+)	102	ATCCATTTGTGGTTCATAAGCGTGATGATTGAGCTTTCACACACATGTGAGACGTGCCTCACCCAATCCTTGTTATGATGTCAGCATATTACCCATCTGACG	0.895706	0.0695061
ENSG00000238588_st	0.319649	A	0.605682	A	0.537861	A	0.812558	A	0.696172	A	0.457092	A	0.585609	A	1.38525	A	0.703696	A	1.29656	A	1.03804	A	0.746972	A	miRNA-3_0	Homo sapiens	Oct 14, 2011	snoRNA	Affymetrix Proprietary Database	ENSG00000238588	chr10:101361537-101361637 (+)	101	ATCCTTTTGTAGCCCGTGAACATGATGATTTGGGTTTTCACACACATGTGAGATGTGCCTCCTTCAAACCTTAAGACATCAGCATGTTACCTGACGTGAAA	0.699934	0.0935497
[truncated: 4,716 more rows]

## Sheet: RMA NoNorm All
Samples:	1.1	1.1	1.2	1.2	1.3	1.3	2.1	2.1	2.2	2.2	2.3	2.3	3.1	3.1	3.2	3.2	3.3	3.3	4.2	4.2	4.3	4.3	4.1	4.1
[truncated: 25,016 more rows]
